# Supplementary material for: Identification and integrated analysis of glyphosate stress-responsive microRNAs, lncRNAs, and mRNAs in rice using genome-wide high-throughput sequencing
Source: BMC Genomics. 2020 Mar 17;21:238. doi: 10.1186/s12864-020-6637-6 (PMC7076996; doi:10.1186/s12864-020-6637-6)
Supplement: Supplementary file 3 — Additional file 3 : Table S1 Sequence read statistics based on alignment to a Reference Genome. [file 12864_2020_6637_MOESM3_ESM.xlsx]

## Sheet: Sheet2
Sample	Valid reads	Mapped reads	Unique Mapped reads	Multi Mapped reads	PE Mapped reads	Mapped left reads	Mapped right reads	Reads map to sense strand	Reads map to antisense strand	Non-splice reads	Splice reads
CK1	35016286	24455999(69.84%)	24146371(68.96%)	309628(0.88%)	10677805(30.49%)	13159230(37.58%)	11296769(32.26%)	12084229(34.51%)	12062142(34.45%)	16793264(47.96%)	7353107(21.00%)
CK2	38461368	27065072(70.37%)	26742312(69.53%)	322760(0.84%)	11886701(30.91%)	14488666(37.67%)	12576406(32.70%)	13384969(34.80%)	13357343(34.73%)	18641127(48.47%)	8101185(21.06%)
CK3	37206816	26588638(71.46%)	26247599(70.55%)	341039(0.92%)	11917045(32.03%)	14051113(37.76%)	12537525(33.70%)	13124546(35.27%)	13123053(35.27%)	18572868(49.92%)	7674731(20.63%)
GLY1	42750608	32066787(75.01%)	31668049(74.08%)	398738(0.93%)	14470803(33.85%)	16916790(39.57%)	15149997(35.44%)	15841469(37.06%)	15826580(37.02%)	22767380(53.26%)	8900669(20.82%)
GLY2	39662038	30413625(76.68%)	30022718(75.70%)	390907(0.99%)	13556186(34.18%)	16172672(40.78%)	14240953(35.91%)	15023279(37.88%)	14999439(37.82%)	21277152(53.65%)	8745566(22.05%)
GLY3	38115740	27573739(72.34%)	27157673(71.25%)	416066(1.09%)	12417399(32.58%)	14523100(38.10%)	13050639(34.24%)	13590891(35.66%)	13566782(35.59%)	19538443(51.26%)	7619230(19.99%)

## Sheet: Sheet1
Sample	Valid reads	Mapped reads	Unique Mapped reads	Multi Mapped reads	PE Mapped reads	Mapped left reads	Mapped right reads	Reads map to sense strand	Reads map to antisense strand	Non-splice reads	Splice reads
CK1	35016286	24455999(69.84%)	24146371(68.96%)	309628(0.88%)	10677805(30.49%)	13159230(37.58%)	11296769(32.26%)	12084229(34.51%)	12062142(34.45%)	16793264(47.96%)	7353107(21.00%)
CK2	38461368	27065072(70.37%)	26742312(69.53%)	322760(0.84%)	11886701(30.91%)	14488666(37.67%)	12576406(32.70%)	13384969(34.80%)	13357343(34.73%)	18641127(48.47%)	8101185(21.06%)
CK3	37206816	26588638(71.46%)	26247599(70.55%)	341039(0.92%)	11917045(32.03%)	14051113(37.76%)	12537525(33.70%)	13124546(35.27%)	13123053(35.27%)	18572868(49.92%)	7674731(20.63%)
GLY1	42750608	32066787(75.01%)	31668049(74.08%)	398738(0.93%)	14470803(33.85%)	16916790(39.57%)	15149997(35.44%)	15841469(37.06%)	15826580(37.02%)	22767380(53.26%)	8900669(20.82%)
GLY2	39662038	30413625(76.68%)	30022718(75.70%)	390907(0.99%)	13556186(34.18%)	16172672(40.78%)	14240953(35.91%)	15023279(37.88%)	14999439(37.82%)	21277152(53.65%)	8745566(22.05%)
GLY3	38115740	27573739(72.34%)	27157673(71.25%)	416066(1.09%)	12417399(32.58%)	14523100(38.10%)	13050639(34.24%)	13590891(35.66%)	13566782(35.59%)	19538443(51.26%)	7619230(19.99%)
