# Supplementary material for: Identification and integrated analysis of glyphosate stress-responsive microRNAs, lncRNAs, and mRNAs in rice using genome-wide high-throughput sequencing
Source: BMC Genomics. 2020 Mar 17;21:238. doi: 10.1186/s12864-020-6637-6 (PMC7076996; doi:10.1186/s12864-020-6637-6)
Supplement: Supplementary file 4 — Additional file 4 : Table S2 Statistics of gene expression values for each sample. [file 12864_2020_6637_MOESM4_ESM.xlsx]

## Sheet: Sheet1
Sample	Exp gene	Min.	1st Qu.	Median	Mean	3rd Qu.	Max.	Sd.	Sum.
CK1	25984	0	0.38	1.45	21.65	4.83	85449.4	742.64	562667
CK2	26196	0	0.34	1.39	22.19	4.7	82965.9	789.63	581348
CK3	25963	0	0.36	1.41	22.62	4.66	96998.4	820.79	587214
GLY1	26978	0	0.4	1.64	20.59	5.37	88140.9	726.58	555375
GLY2	26713	0	0.42	1.71	19.84	5.55	76635.1	656.39	530080
GLY3	26812	0	0.4	1.66	19.32	5.42	79897	695.59	517992
Exp gene: the number of expressed genes of each sample Min: the minimum FKPM value of all gene expression levels in each sample 1st Qu: the 1/4 FKPM value of all gene expression levels in each sample Median: the median FKPM value of all gene expression levels in each sample 3rd Qu: the 3/4 FKPM value of all gene expression levels in each sample Max: the maximum FKPM value of all gene expression l…
