# Supplementary material for: Identification and integrated analysis of glyphosate stress-responsive microRNAs, lncRNAs, and mRNAs in rice using genome-wide high-throughput sequencing
Source: BMC Genomics. 2020 Mar 17;21:238. doi: 10.1186/s12864-020-6637-6 (PMC7076996; doi:10.1186/s12864-020-6637-6)
Supplement: Supplementary file 5 — Additional file 5 : Table S3 Statistics of novel lncRNAs in each sample. [file 12864_2020_6637_MOESM5_ESM.xlsx]

## Sheet: Sheet1
Sample	class code "i"	class code "j"	class code "o"	class code "u"	class code "x"	Sum
CK1	434	48	11	673	605	1771
CK2	364	46	14	655	570	1649
CK3	360	44	11	659	605	1679
GLY1	355	45	13	659	605	1677
GLY2	360	49	12	658	554	1633
GLY3	343	53	13	632	590	1631
All(novel)	1009	61	17	1424	1180
All(known)
“i”, transfrag falling entirely within a reference intron; “j”, potentially novel isoform; “o”, generic exonic overlap with a reference transcript; “u”, intergenic transcript; “x”, exonic overlap with a reference to the opposite strand.
