# Supplementary material for: Identification and integrated analysis of glyphosate stress-responsive microRNAs, lncRNAs, and mRNAs in rice using genome-wide high-throughput sequencing
Source: BMC Genomics. 2020 Mar 17;21:238. doi: 10.1186/s12864-020-6637-6 (PMC7076996; doi:10.1186/s12864-020-6637-6)
Supplement: Supplementary file 6 — Additional file 6 : Table S4 Statistics of differentially expressed lncRNAs. [file 12864_2020_6637_MOESM6_ESM.xlsx]

## Sheet: down-regulated
t_id	class_code	chr	strand	start	end	t_name	num_exons	length	gene_id	gene_name	cov.GLY1	FPKM.GLY1	cov.GLY2	FPKM.GLY2	cov.GLY3	FPKM.GLY3	cov.CK1	FPKM.CK1	cov.CK2	FPKM.CK2	cov.CK3	FPKM.CK3	fc	log2(fc)	pval	qval	regulation	significant
749	x	chr1	-	2841455	2842518	MSTRG.284.1	4	555	MSTRG.284	LOC_Os01g05960	0.816216	0.185395	1.9045	0.448375	1.35315	0.352785	5.96757	1.74165	1.45946	0.384129	0.544144	0.146678	0.0587841	-4.08843	0.0222567	0.816899	down	yes
965	i	chr1	+	3613819	3614508	MSTRG.358.1	1	690	MSTRG.358	LOC_Os01g07540	0	0	1.10286	0.259644	1.40124	0.365322	4.70145	1.37213	0	0	0	0	0.0535512	-4.22294	0.0424026	0.816899	down	yes
2207	u	chr1	+	8729240	8729487	MSTRG.857.1	1	248	MSTRG.857	.	0	0	2.43548	0.573383	0	0	4.59677	1.34158	0	0	1.21774	0.328251	0.050088	-4.31939	0.0309899	0.816899	down	yes
2377	i	chr1	+	9379565	9379987	MSTRG.922.1	1	423	MSTRG.922	LOC_Os01g16530	0	0	4.53901	1.06861	1.2766	0.332825	2.7234	0.794834	0	0	0	0	0.0619682	-4.01233	0.0080114	0.816899	down	yes
2726	i	chr1	+	11213960	11214160	MSTRG.1045.1	1	201	MSTRG.1045	LOC_Os01g19760	0	0	3.21973	0.758017	3.28462	0.856342	5.25871	1.53477	0	0	0	0	0.031716	-4.97864	0.0322986	0.816899	down	yes
3706	x	chr1	+	17261961	17262334	MSTRG.1327.1	2	307	MSTRG.1327	LOC_Os01g31570	0	0	0	0	0	0	8.47231	2.47267	8.96743	2.36022	5.69381	1.53481	0.179048	-2.48159	0.0431403	0.816899	down	yes
5070	x	chr1	-	24812850	24813096	MSTRG.1825.1	1	247	MSTRG.1825	LOC_Os01g43370	4.88259	1.10903	6.87449	1.61845	4.17409	1.08824	4.68421	1.3671	3.03239	0.798122	2.2915	0.61769	0.301421	-1.73015	0.0119726	0.816899	down	yes
5552	u	chr1	-	26959524	26959756	MSTRG.2006.1	1	233	MSTRG.2006	.	0	0	0	0	0	0	7.81402	2.28055	4.53648	1.194	4.95279	1.33506	0.137124	-2.86645	0.0236065	0.816899	down	yes
6801	i	chr1	-	31603233	31603451	MSTRG.2529.1	1	219	MSTRG.2529	LOC_Os01g54940	0	0	0.922374	0.217153	0	0	5.05023	1.47392	0	0	0	0	0.0409364	-4.61047	0.0263029	0.816899	down	yes
7085	i	chr1	+	32555559	32555787	MSTRG.2636.1	1	229	MSTRG.2636	LOC_Os01g56490	0	0	3.95633	0.931434	1.31004	0.341546	3.95633	1.15467	0	0	0	0	0.0383224	-4.70567	0.000853973	0.816899	down	yes
7375	x	chr1	-	33691633	33692945	MSTRG.2740.1	1	1313	MSTRG.2740	LOC_Os01g58290	0	0	0	0	0	0	1.89109	0.55192	1.03503	0.27242	1.23001	0.331558	0.443583	-1.17272	0.0397229	0.816899	down	yes
7752	x	chr1	-	35175688	35176370	MSTRG.2892.1	1	683	MSTRG.2892	LOC_Os01g60830	6.43192	1.46094	6.03514	1.42084	5.41435	1.41159	24.2826	7.08695	27.8111	7.31987	29.1171	7.84874	0.358175	-1.48126	0.00270692	0.816899	down	yes
8402	i	chr1	+	37569884	37570084	MSTRG.3166.1	1	201	MSTRG.3166	LOC_Os01g64750	0.577475	0.131168	2.43143	0.572428	0.887579	0.231404	4.50746	1.31552	0	0	0.751244	0.202503	0.0643637	-3.95761	0.0219896	0.816899	down	yes
10981	j	chr10	-	7543019	7545427	MSTRG.4093.1	7	1449	MSTRG.4093	LOC_Os10g13880	0	0	0	0	0	0	7.41658	2.16455	8.94199	2.35352	7.66056	2.06496	0.315849	-1.66269	0.00575604	0.816899	down	yes
11610	x	chr10	+	12077283	12079191	MSTRG.4246.1	2	1784	MSTRG.4246	LOC_Os10g23130	0.151345	0.034376	0	0	0	0	5.36303	1.56522	6.47253	1.70357	6.21581	1.67552	0.459676	-1.12131	0.000688491	0.816899	down	yes
12881	x	chr10	+	18688135	18693009	MSTRG.4672.1	1	4875	MSTRG.4672	LOC_Os10g35030	3.56554	0.809876	4.07754	0.95997	2.67795	0.698177	4.43467	1.29427	3.14995	0.829064	3.00082	0.808893	0.403007	-1.31112	0.0303185	0.816899	down	yes
15938	i	chr11	+	8990929	8991142	MSTRG.5799.1	1	214	MSTRG.5799	LOC_Os11g16310	0	0	6.28505	1.47968	0	0	4.93925	1.44154	2.11682	0.557146	0	0	0.0210347	-5.57108	0.0403139	0.816899	down	yes
16910	u	chr11	-	17133880	17134211	MSTRG.6107.1	1	332	MSTRG.6107	.	0	0	2.72892	0.642465	0	0	5.51205	1.60871	0	0	0	0	0.0221624	-5.49574	0.00653766	0.816899	down	yes
17832	u	chr11	-	23092932	23093573	MSTRG.6374.1	1	642	MSTRG.6374	.	3.33489	0.757487	5.48806	1.29205	2.91511	0.760007	2.35202	0.686446	0.633956	0.166857	0.235202	0.0634	0.273536	-1.87019	0.0100963	0.816899	down	yes
18721	x	chr11	-	28518773	28520378	MSTRG.6624.1	2	1512	MSTRG.6624	LOC_Os11g47410	0	0	0	0	0	0	10.1135	2.95165	8.8588	2.33163	6.34425	1.71014	0.129299	-2.95122	0.0196794	0.816899	down	yes
19325	i	chr12	-	1667126	1667328	MSTRG.6849.1	1	203	MSTRG.6849	LOC_Os12g04010	0	0	0.743842	0.175122	0	0	5.95074	1.73674	0	0	0	0	0.0311944	-5.00257	0.0349337	0.816899	down	yes
19842	x	chr12	+	3792885	3793091	MSTRG.7048.1	1	207	MSTRG.7048	LOC_Os12g07590	0	0	2.8599	0.673303	0	0	6.56522	1.91608	0	0	0	0	0.0150843	-6.0508	0.00732934	0.816899	down	yes
20265	u	chr12	-	6593736	6594142	MSTRG.7172.1	1	407	MSTRG.7172	.	0	0	6.27764	1.47794	0.506142	0.131958	3.71007	1.0828	0	0	0	0	0.0267188	-5.226	0.0170002	0.816899	down	yes
20954	u	chr12	+	11359724	11360105	MSTRG.7379.1	2	300	MSTRG.7379	.	0.616667	0.14007	1.51	0.355497	0.09	0.023464	4.91333	1.43397	1.00667	0.264954	2	0.539115	0.106152	-3.23579	0.0466289	0.816899	down	yes
22267	u	chr12	+	22548799	22549000	MSTRG.7751.1	1	202	MSTRG.7751	.	0	0	0.249175	0.058663	0	0	3.75743	1.09662	0.747525	0.196748	0	0	0.0984047	-3.34513	0.0442788	0.816899	down	yes
24239	x	chr2	+	3052527	3054245	MSTRG.8533.1	3	396	MSTRG.8533	LOC_Os02g06120	4.23737	0.962477	10.0539	2.36697	5.54976	1.4469	8.53134	2.4899	4.40303	1.15887	1.81051	0.488038	0.0587144	-4.09014	0.00974177	0.816899	down	yes
24295	i	chr2	-	3222970	3223201	MSTRG.8566.1	1	232	MSTRG.8566	LOC_Os02g06460	0	0	0.650862	0.153232	0	0	3.90517	1.13974	0	0	0	0	0.0706164	-3.82385	0.0305424	0.816899	down	yes
24853	u	chr2	-	5296719	5297529	MSTRG.8799.1	2	629	MSTRG.8799	.	2.39997	0.545128	2.7618	0.650208	2.58234	0.673251	3.84102	1.12101	1.69984	0.447396	1.3866	0.373768	0.276699	-1.85361	0.0499411	0.816899	down	yes
25667	u	chr2	+	9025804	9026222	MSTRG.9114.1	1	419	MSTRG.9114	.	0	0	2.16229	0.509065	0	0	3.86874	1.1291	0.360382	0.094852	0	0	0.051721	-4.27311	0.00401238	0.816899	down	yes
25840	i	chr2	-	10183769	10184082	MSTRG.9169.1	1	314	MSTRG.9169	LOC_Os02g17680	0	0	0.961783	0.226431	0	0	3.75796	1.09677	0	0	0	0	0.0688025	-3.8614	0.0194019	0.816899	down	yes
25937	x	chr2	-	10740950	10742018	MSTRG.9200.1	1	1069	MSTRG.9200	LOC_Os02g18450	0.282507	0.064169	1.37512	0.323742	0	0	4.16745	1.21628	0	0	0	0	0.0578485	-4.11158	0.0230465	0.816899	down	yes
29033	u	chr2	+	26972654	26972903	MSTRG.10287.1	1	250	MSTRG.10287	.	0	0	0.604	0.142199	0	0	4.02	1.17325	0	0	0	0	0.0681458	-3.87523	0.0330949	0.816899	down	yes
29397	u	chr2	+	28467416	28467699	MSTRG.10432.1	1	284	MSTRG.10432	.	0	0	2.12676	0.5007	0	0	4.25352	1.2414	0	0	0	0	0.0412088	-4.60091	0.0068182	0.816899	down	yes
29940	x	chr2	+	30317214	30317731	MSTRG.10639.1	2	212	MSTRG.10639	LOC_Os02g49600	0.693132	0.157438	1.56058	0.367405	1.55189	0.404597	4.27358	1.24726	0.221698	0.058351	0	0	0.0790015	-3.66198	0.0413457	0.816899	down	yes
31130	u	chr2	-	34700335	34700691	MSTRG.11099.1	1	357	MSTRG.11099	.	0	0	0.422969	0.099579	0	0	5.80952	1.69553	0	0	0	0	0.0361339	-4.7905	0.0474367	0.816899	down	yes
31828	i	chr3	+	805260	805689	MSTRG.11385.1	1	430	MSTRG.11385	LOC_Os03g02320	0	0	1.05349	0.248021	0	0	5.26977	1.538	2.25941	0.594674	0	0	0.0522741	-4.25776	0.0385081	0.816899	down	yes
33766	i	chr3	-	7480849	7481060	MSTRG.12183.1	1	212	MSTRG.12183	LOC_Os03g13810	0	0	2.66038	0.626329	0	0	7.16981	2.09253	1.43396	0.377418	0	0	0.0167239	-5.90195	0.00714067	0.816899	down	yes
35202	i	chr3	-	12696970	12697743	MSTRG.12765.1	1	774	MSTRG.12765	LOC_Os03g22160	0	0	2.02455	0.476637	1.91214	0.498521	3.66021	1.06824	1.65116	0.434585	0	0	0.0919651	-3.44277	0.0468993	0.816899	down	yes
35470	x	chr3	-	14151617	14151830	MSTRG.12873.1	1	214	MSTRG.12873	LOC_Os03g24844	0	0	0.705607	0.16612	0	0	4.64019	1.35425	0	0	0	0	0.0511323	-4.28962	0.031776	0.816899	down	yes
35526	x	chr3	-	14361669	14361874	MSTRG.12894.1	1	206	MSTRG.12894	LOC_Os03g25140	0	0	2.19903	0.517715	0	0	4.96117	1.44793	0	0	0	0	0.0305479	-5.03278	0.00774384	0.816899	down	yes
36280	i	chr3	+	18123652	18123920	MSTRG.13150.1	1	269	MSTRG.13150	LOC_Os03g31730	0	0	2.21561	0.521619	0	0	3.83643	1.11967	0	0	0	0	0.0482909	-4.37211	0.00597001	0.816899	down	yes
36973	i	chr3	+	22931828	22932150	MSTRG.13411.1	1	323	MSTRG.13411	LOC_Os03g41229	0	0	0.945464	0.222589	0	0	3.73994	1.09151	0.878887	0.231322	0	0	0.0819447	-3.60921	0.0156519	0.816899	down	yes
38610	x	chr3	-	30593519	30593793	MSTRG.14028.1	1	275	MSTRG.14028	LOC_Os03g53300	0	0	1.09818	0.258544	0	0	6.58909	1.92305	0	0	1.09818	0.296023	0.0330431	-4.91951	0.0421517	0.816899	down	yes
41242	u	chr4	-	6962598	6965703	MSTRG.14991.1	2	294	MSTRG.14991	.	0.116288	0.026414	1.02721	0.241835	0.35034	0.091338	7.38435	2.15515	1.02721	0.270361	1.23265	0.332271	0.0365757	-4.77297	0.024682	0.816899	down	yes
42074	u	chr4	+	14127463	14127811	MSTRG.15238.1	1	349	MSTRG.15238	.	0	0	0.86533	0.203724	0	0	6.35777	1.85553	1.83882	0.483977	0	0	0.0357262	-4.80687	0.0325671	0.816899	down	yes
42356	u	chr4	+	16544887	16545241	MSTRG.15302.1	1	355	MSTRG.15302	.	0	0	2.55211	0.600841	0	0	3.73803	1.09095	1.27606	0.335857	0	0	0.0586429	-4.0919	0.0115696	0.816899	down	yes
42988	i	chr4	+	20277728	20278073	MSTRG.15495.1	1	346	MSTRG.15495	LOC_Os04g33510	0	0	2.31323	0.544602	0.916539	0.238954	4.36416	1.2737	0	0	0.872832	0.235278	0.0579101	-4.11004	0.0170985	0.816899	down	yes
43055	x	chr4	-	20534639	20534894	MSTRG.15533.1	1	256	MSTRG.15533	LOC_Os04g33900	0.589844	0.133977	1.04688	0.246464	0	0	4.12891	1.20503	0.589844	0.155246	0	0	0.081083	-3.62446	0.0430727	0.816899	down	yes
43243	u	chr4	-	21481313	21481525	MSTRG.15597.1	1	213	MSTRG.15597	.	0.945227	0.214699	2.36855	0.557624	2.35602	0.614247	3.78091	1.10347	0.236307	0.062196	0	0	0.0960826	-3.37958	0.0342677	0.816899	down	yes
43678	j	chr4	-	23155039	23155715	MSTRG.15813.2	3	439	MSTRG.15813	LOC_Os04g38980	0.243736	0.055362	5.0976	1.20012	0.827604	0.215767	3.41005	0.995235	1.88155	0.495222	0.539484	0.145422	0.0701317	-3.83379	0.0399048	0.816899	down	yes
43811	x	chr4	+	23727444	23730429	MSTRG.15866.1	1	2986	MSTRG.15866	LOC_Os04g39840	0	0	5.04153	1.18692	0	0	2.79437	0.815547	0	0	0	0	0.0463931	-4.42995	0.0352655	0.816899	down	yes
43894	x	chr4	+	23987086	23987328	MSTRG.15904.1	1	243	MSTRG.15904	LOC_Os04g40340	0	0	1.2428	0.29259	0	0	4.90535	1.43164	0	0	0	0	0.0395797	-4.6591	0.0181109	0.816899	down	yes
43943	i	chr4	-	24132388	24132671	MSTRG.15927.1	1	284	MSTRG.15927	LOC_Os04g40650	0	0	2.94979	0.694465	1.194	0.311293	6.27465	1.83128	0.429754	0.113111	0	0	0.020778	-5.5888	0.00241595	0.816899	down	yes
45077	x	chr4	-	28293898	28294098	MSTRG.16368.1	1	201	MSTRG.16368	LOC_Os04g47690	0	0	4.50746	1.06119	0.746269	0.194562	2.88557	0.842163	0	0	0	0	0.0537061	-4.21877	0.00878851	0.816899	down	yes
45369	u	chr4	-	29691777	29692026	MSTRG.16483.1	1	250	MSTRG.16483	.	0	0	3.322	0.782094	0	0	3.80267	1.10982	0.302	0.079486	1.208	0.325625	0.0615871	-4.02123	0.0330492	0.816899	down	yes
45487	u	chr4	+	30249207	30249434	MSTRG.16529.1	1	228	MSTRG.16529	.	0	0	0.737453	0.173618	0	0	7.13158	2.08137	0	0	0	0	0.0213652	-5.5486	0.0381274	0.816899	down	yes
45575	x	chr4	+	30499347	30501833	MSTRG.16577.1	1	2487	MSTRG.16577	LOC_Os04g51490	1.11801	0.253946	2.06809	0.486887	1.6085	0.419357	7.55509	2.20498	5.66975	1.49227	6.33045	1.70642	0.211304	-2.24261	0.00697692	0.816899	down	yes
45576	o	chr4	-	30502892	30503522	MSTRG.16576.2	2	438	MSTRG.16576	LOC_Os04g51490	0	0	0	0	0	0	7.74734	2.26109	4.82139	1.26899	4.86758	1.31209	0.141462	-2.82151	0.0188123	0.816899	down	yes
46053	x	chr4	+	32193808	32197721	MSTRG.16769.1	2	214	MSTRG.16769	LOC_Os04g54020	0	0	7.07243	1.66505	0	0	7.4486	2.1739	0	0	1.14098	0.30756	0.00846654	-6.88401	0.0252245	0.816899	down	yes
47400	x	chr5	-	1653098	1653463	MSTRG.17315.1	1	366	MSTRG.17315	LOC_Os05g03750	0	0	1.65027	0.388522	0	0	4.12568	1.20409	0	0	0	0	0.0487867	-4.35737	0.00959045	0.816899	down	yes
47943	u	chr5	-	4050699	4051201	MSTRG.17537.1	1	503	MSTRG.17537	.	0	0	6.58251	1.54971	0	0	6.42346	1.87471	0	0	0	0	0.00846712	-6.88391	0.0104331	0.816899	down	yes
48891	u	chr5	-	10388477	10388707	MSTRG.17806.1	1	231	MSTRG.17806	.	0	0	1.05007	0.247217	0	0	5.22944	1.52623	0	0	0.65368	0.176204	0.0465518	-4.42502	0.031823	0.816899	down	yes
50309	i	chr5	+	19730314	19730630	MSTRG.18320.1	1	317	MSTRG.18320	LOC_Os05g33570	0.337539	0.076669	0.952681	0.224288	0	0	3.81704	1.11401	0.952681	0.250745	0	0	0.0919506	-3.443	0.0329184	0.816899	down	yes
51804	u	chr5	-	25964739	25965221	MSTRG.18898.1	1	483	MSTRG.18898	.	0	0	1.69358	0.398718	0	0	3.93582	1.14868	0	0	0	0	0.0523676	-4.25518	0.00864803	0.816899	down	yes
52197	i	chr5	-	27443823	27444042	MSTRG.19059.1	1	220	MSTRG.19059	LOC_Os05g47850	0	0	1.37273	0.323179	0	0	4.11818	1.20191	0	0	0	0	0.0525612	-4.24986	0.0128687	0.816899	down	yes
52743	x	chr5	+	29300784	29301529	MSTRG.19284.1	1	746	MSTRG.19284	LOC_Os05g51060	0	0	3.1555	0.742894	1.39142	0.362762	1.93834	0.56571	0	0	0	0	0.125378	-2.99564	0.0113293	0.816899	down	yes
53704	i	chr6	-	2767040	2767364	MSTRG.19682.1	1	325	MSTRG.19682	LOC_Os06g06014	0	0	3.25231	0.765687	0.923077	0.240658	3.71692	1.0848	0	0	0	0	0.0464406	-4.42847	0.000561997	0.816899	down	yes
54241	u	chr6	+	4925646	4925888	MSTRG.19898.1	1	243	MSTRG.19898	.	0	0	0.621399	0.146295	0	0	3.72839	1.08814	0	0	0	0	0.0770508	-3.69805	0.0308467	0.816899	down	yes
54435	x	chr6	+	5785262	5785827	MSTRG.19965.1	1	566	MSTRG.19965	LOC_Os06g11040	0.266784	0.060597	4.14134	0.974991	0	0	3.63074	1.05964	0	0	0	0	0.0402235	-4.63582	0.0164259	0.816899	down	yes
54888	x	chr6	+	7986417	7986625	MSTRG.20149.1	1	209	MSTRG.20149	LOC_Os06g14324	0	0	1.44498	0.340189	0	0	7.54545	2.20216	0	0	0	0	0.0155186	-6.00986	0.0219985	0.816899	down	yes
56007	u	chr6	+	15697199	15697494	MSTRG.20552.1	1	296	MSTRG.20552	.	0	0	4.51689	1.06341	0	0	3.02027	0.881476	0	0	0	0	0.0450959	-4.47086	0.0234902	0.816899	down	yes
56132	i	chr6	-	16403178	16403442	MSTRG.20606.1	1	265	MSTRG.20606	LOC_Os06g28820	0	0	0.569811	0.13415	0	0	5.69811	1.66301	0	0	0	0	0.0358858	-4.80044	0.0407123	0.816899	down	yes
57088	x	chr6	+	23241878	23242186	MSTRG.20939.1	1	309	MSTRG.20939	LOC_Os06g39140	0	0	5.86408	1.38057	0	0	5.3754	1.56883	0	0	0	0	0.0134443	-6.21686	0.0116556	0.816899	down	yes
57653	x	chr6	-	26065212	26065581	MSTRG.21160.1	1	370	MSTRG.21160	LOC_Os06g43350	0	0	0	0	0	0	12.2027	3.5614	7.75405	2.04086	5.51351	1.48621	0.0671981	-3.89544	0.0247112	0.816899	down	yes
58836	u	chr6	-	30845043	30845915	MSTRG.21633.1	1	873	MSTRG.21633	.	0	0	1.811	0.426361	0.860252	0.224279	3.56357	1.04004	0	0	1.19931	0.323284	0.10106	-3.30672	0.0416767	0.816899	down	yes
60356	i	chr7	+	5877549	5878069	MSTRG.22203.1	1	521	MSTRG.22203	LOC_Os07g10810	0	0	0.990864	0.233278	0	0	4.34741	1.2688	0	0	0	0	0.0529907	-4.23812	0.0215072	0.816899	down	yes
60927	u	chr7	-	9797390	9797862	MSTRG.22379.1	1	473	MSTRG.22379	.	1.07082	0.243227	3.75793	0.884724	1.72234	0.449037	8.85941	2.58565	6.052	1.59288	7.42495	2.00145	0.123612	-3.01612	0.0223526	0.816899	down	yes
61751	u	chr7	+	16426963	16427849	MSTRG.22631.1	1	887	MSTRG.22631	.	1.54243	0.350348	5.52988	1.30189	3.9752	1.03639	3.79143	1.10654	1.8726	0.492868	1.53213	0.412997	0.160592	-2.63853	0.0399162	0.816899	down	yes
62117	x	chr7	-	18606639	18606968	MSTRG.22763.1	1	330	MSTRG.22763	LOC_Os07g31410	0	0	0.915152	0.215453	0	0	5.03333	1.46899	0.915152	0.240867	0	0	0.0488428	-4.35571	0.0204383	0.816899	down	yes
62415	u	chr7	-	20331511	20332419	MSTRG.22864.1	1	909	MSTRG.22864	.	37.286	8.46914	40.3938	9.50987	39.9747	10.4219	82.9923	24.2216	67.0726	17.6535	75.2101	20.2735	0.22293	-2.16534	0.0423204	0.816899	down	yes
62490	u	chr7	-	20823532	20823825	MSTRG.22879.1	1	294	MSTRG.22879	.	0	0	7.56122	1.78013	0	0	3.59524	1.04928	0	0	0	0	0.0220563	-5.50266	0.0443216	0.816899	down	yes
63311	x	chr7	-	24448546	24448802	MSTRG.23201.1	1	257	MSTRG.23201	LOC_Os07g40790	0	0	0.587549	0.138326	0	0	4.55253	1.32867	0	0	0	0	0.0548804	-4.18756	0.0361499	0.816899	down	yes
63474	u	chr7	-	25110028	25110482	MSTRG.23260.1	1	455	MSTRG.23260	.	5.5	1.24927	10.311	2.4275	6.81099	1.77571	11.3494	3.31237	9.08462	2.39106	4.97912	1.34216	0.109873	-3.18609	0.0284612	0.816899	down	yes
63876	i	chr7	-	26704013	26704540	MSTRG.23414.1	1	528	MSTRG.23414	LOC_Os07g44730	0	0	1.42992	0.336645	0	0	4.57576	1.33545	0	0	0	0	0.0428694	-4.54391	0.01373	0.816899	down	yes
64014	x	chr7	-	27531672	27532078	MSTRG.23466.1	2	327	MSTRG.23466	LOC_Os07g46130	0.910376	0.206783	0.923547	0.21743	1.06249	0.277006	6.07339	1.77254	4.07168	1.07166	2.81671	0.759265	0.184922	-2.43501	0.0425832	0.816899	down	yes
64089	x	chr7	+	27734712	27735735	MSTRG.23506.1	1	1024	MSTRG.23506	LOC_Os07g46460	0	0	1.42773	0.33613	0	0	3.41797	0.997545	1.01465	0.267055	0	0	0.0851427	-3.55397	0.00975933	0.816899	down	yes
64473	x	chr7	-	29029292	29030328	MSTRG.23650.1	3	515	MSTRG.23650	LOC_Os07g48520	10.9534	2.48795	13.9282	3.27909	11.8592	3.09186	10.0602	2.9361	7.30097	1.92161	6.44757	1.73799	0.339865	-1.55696	0.0116583	0.816899	down	yes
64576	u	chr7	-	29410964	29411877	MSTRG.23696.1	1	914	MSTRG.23696	.	0	0	1.98249	0.466736	0	0	4.50766	1.31557	0	0	0.660832	0.178132	0.0485314	-4.36494	0.0167479	0.816899	down	yes
65287	u	chr8	-	2816430	2816935	MSTRG.23937.1	2	414	MSTRG.23937	.	1.0942	0.248537	2.10145	0.494741	1.90821	0.497496	5.10628	1.49028	0.364734	0.095998	0.729469	0.196634	0.0792726	-3.65703	0.0453057	0.816899	down	yes
65537	x	chr8	-	3950735	3950983	MSTRG.24037.1	1	249	MSTRG.24037	LOC_Os08g07060	0	0	2.40964	0.567298	0	0	4.81928	1.40652	2.34538	0.617303	2.40964	0.649536	0.0914376	-3.45107	0.0140668	0.816899	down	yes
67029	u	chr8	+	13936749	13936963	MSTRG.24544.1	1	215	MSTRG.24544	.	0	0	1.40465	0.330695	0	0	4.0186	1.17284	0	0	0	0	0.0543913	-4.20048	0.0120304	0.816899	down	yes
67225	i	chr8	-	15258844	15259101	MSTRG.24604.1	1	258	MSTRG.24604	LOC_Os08g25130	0	0	1.5521	0.365408	0.306058	0.079793	7.40698	2.16175	0	0	1.17054	0.315529	0.0243447	-5.36025	0.0338726	0.816899	down	yes
67709	u	chr8	+	18652585	18654317	MSTRG.24751.1	1	1733	MSTRG.24751	.	0	0	1.84651	0.434721	0	0	3.83439	1.11908	1.72072	0.452891	0	0	0.0705397	-3.82542	0.0211345	0.816899	down	yes
69252	x	chr8	+	26153586	26154124	MSTRG.25303.1	1	539	MSTRG.25303	LOC_Os08g41420	0	0	2.52134	0.593595	0.556586	0.145109	4.48238	1.3082	0	0	0	0	0.0371866	-4.74907	0.00250788	0.816899	down	yes
69910	x	chr9	-	392552	392769	MSTRG.25567.1	1	218	MSTRG.25567	LOC_Os09g01550	0	0	1.25688	0.295906	0	0	4.15596	1.21293	0	0	0	0	0.053345	-4.2285	0.0148932	0.816899	down	yes
70588	u	chr9	-	5692510	5692808	MSTRG.25798.1	1	299	MSTRG.25798	.	0	0	0.90301	0.212594	0	0	4.04013	1.17913	0	0	0	0	0.0618359	-4.01541	0.0224745	0.816899	down	yes
71566	x	chr9	-	12726181	12726896	MSTRG.26094.1	1	716	MSTRG.26094	LOC_Os09g21100	0	0	1.48184	0.348869	1.25698	0.327712	2.53631	0.740231	0.634078	0.166889	0	0	0.144962	-2.78626	0.0175114	0.816899	down	yes
72150	u	chr9	+	15803041	15803465	MSTRG.26321.1	1	425	MSTRG.26321	.	0	0	4.26353	1.00376	0	0	2.93647	0.857019	0	0	0	0	0.0491149	-4.34769	0.0220312	0.816899	down	yes

## Sheet: up-regulated
t_id	class_code	chr	strand	start	end	t_name	num_exons	length	gene_id	gene_name	cov.GLY1	FPKM.GLY1	cov.GLY2	FPKM.GLY2	cov.GLY3	FPKM.GLY3	cov.CK1	FPKM.CK1	cov.CK2	FPKM.CK2	cov.CK3	FPKM.CK3	fc	log2(fc)	pval	qval	regulation	significant
636	u	chr1	+	2416202	2418840	MSTRG.244.1	2	625	MSTRG.244	.	27.3416	6.21037	23.1824	5.4578	23.0432	6.00767	0.5632	0.164372	0.945838	0.248944	0.361172	0.097357	6.9555	2.79815	0.00695105	0.816899	up	yes
4267	u	chr1	-	20746765	20749527	MSTRG.1522.1	4	723	MSTRG.1522	.	8.96611	2.03656	6.29242	1.48141	6.57136	1.71324	1.42453	0.415755	4.12232	1.08499	4.46971	1.20484	6.88421	2.78329	0.0024476	0.816899	up	yes
4800	u	chr1	-	23541591	23544348	MSTRG.1706.4	4	2044	MSTRG.1706	.	5.19419	1.17981	4.15637	0.978528	5.16323	1.34612	0	0	0	0	0	0	2.62797	1.39395	0.0416951	0.816899	up	yes
11789	u	chr10	+	13148989	13149999	MSTRG.4312.1	2	506	MSTRG.4312	.	8.45751	1.92104	2.62164	0.61721	2.88933	0.753286	2.22843	0.650375	9.485	2.49644	8.73304	2.35405	15.4981	3.95402	0.0230507	0.816899	up	yes
12591	x	chr10	+	17330478	17331523	MSTRG.4561.1	3	587	MSTRG.4561	LOC_Os10g33080	8.36116	1.89915	4.76831	1.1226	4.82964	1.25915	0.51448	0.150153	0.947189	0.249299	1.71039	0.461049	5.17623	2.3719	0.029894	0.816899	up	yes
17971	u	chr11	+	23876452	23876947	MSTRG.6406.1	1	496	MSTRG.6406	.	16.3495	3.71361	14.4768	3.40826	15.1572	3.95167	2.5877	0.755229	5.40726	1.42319	3.80948	1.02687	4.82055	2.2692	0.0345703	0.816899	up	yes
18621	u	chr11	-	27757439	27757776	MSTRG.6601.1	1	338	MSTRG.6601	.	7.89053	1.79225	4.9142	1.15694	5.23965	1.36604	0	0	0	0	0	0	3.70866	1.8909	0.0446196	0.816899	up	yes
20148	u	chr12	+	5537468	5538351	MSTRG.7151.1	1	884	MSTRG.7151	.	4.76403	1.0821	1.56265	0.367894	4.34307	1.1323	0	0	4.31838	1.13659	2.18133	0.587995	13.7501	3.78137	0.0442203	0.816899	up	yes
23462	i	chr2	-	345039	345970	MSTRG.8218.1	1	932	MSTRG.8218	LOC_Os02g01590	25.0021	5.67898	20.2607	4.76996	19.8476	5.17454	0.810086	0.236426	3.8412	1.011	3.05794	0.824291	16.2979	4.02662	0.00608961	0.816899	up	yes
25646	x	chr2	-	8973868	8974509	MSTRG.9107.1	1	642	MSTRG.9107	LOC_Os02g15860	40.9081	9.29186	28.8847	6.8003	29.5826	7.71256	8.75545	2.55531	14.8847	3.91765	11.3956	3.07178	6.17637	2.62676	0.0261032	0.816899	up	yes
27936	x	chr2	-	22337268	22337563	MSTRG.9893.1	1	296	MSTRG.9893	LOC_Os02g36974	21.8007	4.9518	17.9561	4.22738	19.5676	5.10152	10.7905	3.14925	19.125	5.03369	20.8716	5.6261	4.60743	2.20396	0.01841	0.816899	up	yes
28055	u	chr2	+	22888427	22888660	MSTRG.9932.1	1	234	MSTRG.9932	.	7.89744	1.79382	0	0	1.82906	0.47686	0	0	10.3333	2.71973	6.81197	1.83622	107.965	6.75442	0.0159216	0.816899	up	yes
35412	u	chr3	-	13817751	13818065	MSTRG.12857.1	1	315	MSTRG.12857	.	8.55238	1.94259	4.86556	1.14549	5.46984	1.42606	0	0	0.479365	0.126169	1.43809	0.387649	7.33558	2.87491	0.0137842	0.816899	up	yes
37464	x	chr3	+	25804358	25804673	MSTRG.13571.1	1	316	MSTRG.13571	LOC_Os03g45720	7.79114	1.76968	5.25633	1.23749	6.56329	1.71114	0	0	0	0	0.477848	0.128808	4.45866	2.15661	0.0216865	0.816899	up	yes
38245	u	chr3	-	29087753	29088400	MSTRG.13869.1	1	648	MSTRG.13869	.	3.56019	0.80866	2.33025	0.548607	2.00309	0.522231	2.04475	0.596768	3.96142	1.04264	4.10494	1.10652	2.31535	1.21123	0.0438378	0.816899	up	yes
38855	x	chr3	-	31299558	31302857	MSTRG.14114.1	4	550	MSTRG.14114	LOC_Os03g55050	7.55636	1.71635	1.34875	0.317533	5.16704	1.34712	0	0	4.72608	1.2439	3.50321	0.944317	35.2504	5.13957	0.00932981	0.816899	up	yes
41832	u	chr4	-	12258868	12259207	MSTRG.15173.1	1	340	MSTRG.15173	.	22.4618	5.10196	14.2265	3.34932	18.3324	4.77949	1.27353	0.371684	4.88529	1.28581	5.48824	1.4794	24.6457	4.62327	0.000493959	0.816899	up	yes
43418	x	chr4	-	22236669	22237741	MSTRG.15681.1	1	1073	MSTRG.15681	LOC_Os04g36830	4.7288	1.0741	3.71948	0.875672	3.21156	0.837295	0	0	0	0	0	0	2.23995	1.16346	0.0324357	0.816899	up	yes
47905	x	chr5	-	3767088	3767730	MSTRG.17525.1	1	643	MSTRG.17525	LOC_Os05g07130	1.64386	0.373385	0	0	0.62675	0.163402	0	0	2.97512	0.783049	2.34837	0.63302	6.29192	2.6535	0.0123356	0.816899	up	yes
48623	u	chr5	+	7901033	7901254	MSTRG.17748.1	1	222	MSTRG.17748	.	4.87462	1.10722	4.36449	1.02753	5.97748	1.55841	0	0	1.36036	0.358046	1.70045	0.458369	5.44499	2.44493	0.0469964	0.816899	up	yes
49787	u	chr5	-	17119323	17121378	MSTRG.18118.1	3	781	MSTRG.18118	.	7.88695	1.79144	1.51657	0.357044	2.36854	0.61751	0	0	2.01989	0.531634	4.25942	1.14816	24.3932	4.60841	0.0244729	0.816899	up	yes
50302	x	chr5	+	19721065	19721586	MSTRG.18313.1	1	522	MSTRG.18313	LOC_Os05g33570	0.867816	0.197116	0	0	0	0	0.289272	0.084425	2.88889	0.760353	2.74329	0.739476	3.70842	1.8908	0.048178	0.816899	up	yes
51480	u	chr5	-	24573588	24573908	MSTRG.18776.1	1	321	MSTRG.18776	.	10.2555	2.32942	7.7852	1.83286	6.56516	1.71162	0	0	0.235202	0.061905	0	0	3.92315	1.97201	0.0325631	0.816899	up	yes
52627	x	chr5	+	28845776	28846106	MSTRG.19232.1	1	331	MSTRG.19232	LOC_Os05g50340	4.36254	0.990906	0	0	0.906344	0.236296	7.9003	2.30573	19.5498	5.1455	28.4381	7.66569	8.07377	3.01324	0.0378384	0.816899	up	yes
55988	u	chr6	+	15576413	15579581	MSTRG.20547.1	2	269	MSTRG.20547	.	2.44981	0.55645	0.345725	0.081394	2.24164	0.584424	0.223048	0.065097	5.61338	1.47744	4.48699	1.2095	13.8519	3.79202	0.0225922	0.816899	up	yes
59493	x	chr7	-	2197845	2198672	MSTRG.21878.1	1	828	MSTRG.21878	LOC_Os07g05000	2.72222	0.618325	0.729469	0.171738	0.978261	0.255046	0	0	2.21135	0.582026	4.10145	1.10558	9.29146	3.2159	0.0226042	0.816899	up	yes
59942	x	chr7	+	4069276	4069775	MSTRG.22053.1	1	500	MSTRG.22053	LOC_Os07g08030	3.698	0.839963	0	0	3.236	0.843668	0	0	2.654	0.698531	5.44	1.46639	24.9057	4.63841	0.0178152	0.816899	up	yes
62179	i	chr7	+	18959658	18960187	MSTRG.22783.1	1	530	MSTRG.22783	LOC_Os07g31884	3.43208	0.779561	0	0	0.788679	0.205619	0.716981	0.209253	4.85283	1.27726	5.16792	1.39305	11.896	3.57241	0.0062196	0.816899	up	yes
62202	u	chr7	-	19092416	19094036	MSTRG.22790.1	2	529	MSTRG.22790	.	11.0265	2.50455	4.50662	1.06099	8.56144	2.23208	2.22117	0.648256	13.3384	3.51065	11.3478	3.05889	35.2732	5.1405	0.00821303	0.816899	up	yes
66558	j	chr8	-	10084706	10088144	MSTRG.24390.2	3	1925	MSTRG.24390	LOC_Os08g16470	3.05751	0.694483	0	0	1.6174	0.421679	0	0	6.61195	1.74026	5.90027	1.59046	28.4524	4.83048	0.00626143	0.816899	up	yes
67863	x	chr8	-	19581560	19582356	MSTRG.24798.1	1	797	MSTRG.24798	LOC_Os08g31630	8.75282	1.98812	7.2271	1.70147	6.77917	1.76742	4.5345	1.32341	8.85822	2.33148	10.5182	2.83526	3.86436	1.95023	0.0431618	0.816899	up	yes
70356	i	chr9	-	3794822	3795088	MSTRG.25725.1	1	267	MSTRG.25725	LOC_Os09g07570	6.10487	1.38666	0	0	0	0	0	0	5.70412	1.50132	8.47191	2.28367	57.5938	5.84784	0.0356086	0.816899	up	yes
71160	o	chr9	+	10226237	10229022	MSTRG.25959.2	3	852	MSTRG.25959	LOC_Os09g16714	7.81945	1.77611	3.17472	0.747421	6.30146	1.64287	0	0	2.44718	0.644097	6.90999	1.86264	35.3791	5.14482	0.024777	0.816899	up	yes

## Sheet: only in CK
t_id	class_code	chr	strand	start	end	t_name	num_exons	length	gene_id	gene_name	cov.GLY1	FPKM.GLY1	cov.GLY2	FPKM.GLY2	cov.GLY3	FPKM.GLY3	cov.CK1	FPKM.CK1	cov.CK2	FPKM.CK2	cov.CK3	FPKM.CK3	fc	log2(fc)	pval	qval	regulation	significant
46	x	chr1	+	89175	89386	MSTRG.15.1	1	212	MSTRG.15	LOC_Os01g01180	0	0	0	0	0	0	0	0	0	0	4.27358	1.15198	2.98734	1.57886	0.480421	0.919863	up	no
50	u	chr1	-	123328	123579	MSTRG.18.1	1	252	MSTRG.18	.	0	0	0	0	0	0	4.19444	1.22416	0	0	0	0	0.077026	-3.69851	0.0717589	0.816899	down	no
74	i	chr1	-	189062	189457	MSTRG.31.1	1	396	MSTRG.31	LOC_Os01g01369	0	0	0	0	0	0	0	0	0.762626	0.200723	6.86364	1.85014	5.14549	2.36331	0.378156	0.919863	up	no
161	u	chr1	-	481272	481518	MSTRG.63.1	1	247	MSTRG.63	.	0	0	0	0	0	0	4.27935	1.24894	0	0	0	0	0.074337	-3.74978	0.0717589	0.816899	down	no
305	u	chr1	+	938993	939196	MSTRG.118.1	1	204	MSTRG.118	.	0	0	0	0	0	0	4.44118	1.29617	0	0	0	0	0.0695439	-3.84593	0.0717589	0.816899	down	no
321	u	chr1	-	997309	997523	MSTRG.128.1	1	215	MSTRG.128	.	0	0	0	0	0	0	0	0	4.21395	1.10911	0	0	1.78847	0.838723	0.716253	0.953817	up	no
359	i	chr1	+	1161622	1161995	MSTRG.139.1	1	374	MSTRG.139	LOC_Os01g03040	0	0	0	0	0	0	3.75669	1.0964	0	0	2.75401	0.742364	0.205765	-2.28093	0.277472	0.919863	down	no
923	i	chr1	+	3449138	3449358	MSTRG.339.1	1	221	MSTRG.339	LOC_Os01g07310	0	0	0	0	0	0	0	0	2.61538	0.688367	3.95475	1.06603	4.23848	2.08355	0.155154	0.919863	up	no
930	i	chr1	+	3461367	3461612	MSTRG.342.1	1	246	MSTRG.342	LOC_Os01g07330	0	0	0	0	0	0	3.68293	1.07487	0	0	0	0	0.0962515	-3.37705	0.0717589	0.816899	down	no
968	x	chr1	+	3616501	3616787	MSTRG.361.1	1	287	MSTRG.361	LOC_Os01g07550	0	0	0	0	0	0	0	0	5.78746	1.52325	0	0	2.05654	1.04022	0.716253	0.953817	up	no
1232	i	chr1	+	4535102	4535467	MSTRG.459.1	1	366	MSTRG.459	LOC_Os01g09020	0	0	0	0	0	0	4.12568	1.20409	0	0	1.23771	0.333633	0.119622	-3.06345	0.118146	0.918206	down	no
1341	i	chr1	+	5064148	5064350	MSTRG.507.1	1	203	MSTRG.507	LOC_Os01g09800	0	0	0	0	0	0	4.28571	1.2508	0	0	0	0	0.0741405	-3.75359	0.0717589	0.816899	down	no
1371	u	chr1	+	5234219	5234432	MSTRG.519.1	1	214	MSTRG.519	.	0	0	0	0	0	0	7.05607	2.05934	0	0	0	0	0.0277072	-5.17359	0.0717589	0.816899	down	no
1456	i	chr1	-	5582806	5583038	MSTRG.551.1	1	233	MSTRG.551	LOC_Os01g10520	0	0	0	0	0	0	0	0	5.18455	1.36457	0	0	1.95507	0.967217	0.716253	0.953817	up	no
1544	x	chr1	+	6007571	6007944	MSTRG.588.1	1	374	MSTRG.588	LOC_Os01g11230	0	0	0	0	0	0	5.37433	1.56852	0	0	0	0	0.0485455	-4.36452	0.0717589	0.816899	down	no
1678	x	chr1	-	6662242	6662518	MSTRG.635.1	1	277	MSTRG.635	LOC_Os01g12210	0	0	0	0	0	0	1.08303	0.316086	4.84476	1.27514	5.9278	1.59788	3.07354	1.6199	0.217771	0.919863	up	no
1911	x	chr1	+	7450591	7450898	MSTRG.735.1	1	308	MSTRG.735	LOC_Os01g13370	0	0	0	0	0	0	0	0	4.9026	1.29036	0	0	1.9071	0.93138	0.716253	0.953817	up	no
1934	i	chr1	+	7520415	7520637	MSTRG.748.1	1	223	MSTRG.748	LOC_Os01g13490	0	0	0	0	0	0	0	0	4.06278	1.06932	0	0	1.76213	0.817318	0.716253	0.953817	up	no
1941	u	chr1	-	7566512	7566742	MSTRG.750.1	1	231	MSTRG.750	.	0	0	0	0	0	0	5.22944	1.52623	0	0	0	0	0.0512001	-4.28771	0.0717589	0.816899	down	no
1942	u	chr1	-	7567768	7567983	MSTRG.751.1	1	216	MSTRG.751	.	0	0	0	0	0	0	4.89352	1.42819	0	0	0	0	0.0581298	-4.10458	0.0717589	0.816899	down	no
1951	x	chr1	-	7589616	7590029	MSTRG.760.1	1	414	MSTRG.760	LOC_Os01g13560	0	0	0	0	0	0	1.82367	0.532244	0	0	4.74155	1.27812	0.824639	-0.278165	0.903351	0.980985	down	no
1991	x	chr1	-	7742524	7742767	MSTRG.776.1	1	244	MSTRG.776	LOC_Os01g13800	0	0	0	0	0	0	3.07377	0.89709	5.16393	1.35914	0	0	0.250355	-1.99795	0.424399	0.919863	down	no
2056	x	chr1	-	8062010	8062330	MSTRG.795.1	1	321	MSTRG.795	LOC_Os01g14410	0	0	0	0	0	0	7.05607	2.05934	0	0	7.05607	1.90202	0.126858	-2.97871	0.399101	0.919863	down	no
2058	x	chr1	+	8066807	8067038	MSTRG.797.1	1	232	MSTRG.797	LOC_Os01g14420	0	0	0	0	0	0	0	0	0	0	3.90517	1.05267	2.79244	1.48153	0.480421	0.919863	up	no
2113	i	chr1	-	8298883	8299140	MSTRG.813.1	1	258	MSTRG.813	LOC_Os01g14840	0	0	0	0	0	0	4.76744	1.39139	0	0	0	0	0.0610473	-4.03393	0.0717589	0.816899	down	no
2147	i	chr1	-	8445237	8446826	MSTRG.828.1	1	1590	MSTRG.828	LOC_Os01g15029	0	0	0	0	0	0	0	0	5.09811	1.34182	0	0	1.9404	0.956352	0.716253	0.953817	up	no
2170	i	chr1	-	8541920	8542182	MSTRG.838.1	1	263	MSTRG.838	LOC_Os01g15260	0	0	0	0	0	0	4.04563	1.18073	0	0	0	0	0.0820548	-3.60727	0.0717589	0.816899	down	no
2195	u	chr1	-	8688428	8688650	MSTRG.849.1	1	223	MSTRG.849	.	0	0	0	0	0	0	0	0	4.06278	1.06932	0	0	1.76213	0.817318	0.716253	0.953817	up	no
2222	x	chr1	-	8788702	8788903	MSTRG.864.1	1	202	MSTRG.864	LOC_Os01g15630	0	0	0	0	0	0	11.2129	3.27251	0	0	0	0	0.00949289	-6.71894	0.0717589	0.816899	down	no
2290	x	chr1	+	9063804	9064077	MSTRG.887.1	1	274	MSTRG.887	LOC_Os01g16090	0	0	0	0	0	0	7.36496	2.14949	0	0	0	0	0.0252432	-5.30796	0.0717589	0.816899	down	no
2294	i	chr1	-	9069733	9069939	MSTRG.891.1	1	207	MSTRG.891	LOC_Os01g16100	0	0	0	0	0	0	0	0	0.697628	0.183615	4.17391	1.12511	3.346	1.74244	0.349549	0.919863	up	no
2608	x	chr1	-	10627456	10627741	MSTRG.1012.1	1	286	MSTRG.1012	LOC_Os01g18800	0	0	0	0	0	0	0	0	1.05594	0.277924	5.56643	1.50047	4.4806	2.16369	0.324407	0.919863	up	no
2688	u	chr1	-	10987956	10988171	MSTRG.1029.1	1	216	MSTRG.1029	.	0	0	0	0	0	0	4.19444	1.22416	0	0	0	0	0.077026	-3.69851	0.0717589	0.816899	down	no
2851	x	chr1	+	11910019	11910313	MSTRG.1078.1	1	295	MSTRG.1078	LOC_Os01g21320	0	0	0	0	0	0	0	0	0.511864	0.134722	5.11864	1.37977	3.80577	1.92819	0.395178	0.919863	up	no
2874	u	chr1	+	11988284	11988569	MSTRG.1082.1	1	286	MSTRG.1082	.	0	0	0	0	0	0	5.27972	1.5409	0	0	0	0	0.0502578	-4.31451	0.0717589	0.816899	down	no
2891	u	chr1	+	12150944	12151259	MSTRG.1088.1	1	316	MSTRG.1088	.	0	0	0	0	0	0	0	0	4.30063	1.13192	0	0	1.80352	0.850814	0.716253	0.953817	up	no
2919	x	chr1	+	12306394	12306628	MSTRG.1096.1	1	235	MSTRG.1096	LOC_Os01g21940	0	0	0	0	0	0	3.85532	1.12519	0	0	1.28511	0.34641	0.136301	-2.87513	0.126145	0.919863	down	no
2933	u	chr1	-	12373993	12374348	MSTRG.1099.1	1	356	MSTRG.1099	.	0	0	0	0	0	0	0	0	0	0	4.82022	1.29933	3.28365	1.7153	0.480421	0.919863	up	no
3113	x	chr1	-	13528385	13528681	MSTRG.1159.1	1	297	MSTRG.1159	LOC_Os01g24010	0	0	0	0	0	0	0	0	2.03367	0.53526	5.08418	1.37048	4.78957	2.2599	0.212673	0.919863	up	no
3130	x	chr1	-	13617635	13617849	MSTRG.1164.1	1	215	MSTRG.1164	LOC_Os01g24150	0	0	0	0	0	0	0	0	0	0	4.21395	1.1359	2.95553	1.56341	0.480421	0.919863	up	no
3134	u	chr1	-	13643351	13643680	MSTRG.1166.1	1	330	MSTRG.1166	.	0	0	0	0	0	0	3.20303	0.934815	0	0	4.42424	1.19259	0.36951	-1.43632	0.547275	0.940825	down	no
3262	i	chr1	-	14449515	14449782	MSTRG.1201.1	1	268	MSTRG.1201	LOC_Os01g25484	0	0	0	0	0	0	0	0	0	0	4.08209	1.10036	2.88554	1.52884	0.480421	0.919863	up	no
3641	i	chr1	+	16596160	16596727	MSTRG.1315.1	1	568	MSTRG.1315	LOC_Os01g29610	0	0	0	0	0	0	4.55986	1.33081	0	0	0.794014	0.214032	0.0874349	-3.51565	0.0911966	0.859794	down	no
3706	x	chr1	+	17261961	17262334	MSTRG.1327.1	2	307	MSTRG.1327	LOC_Os01g31570	0	0	0	0	0	0	8.47231	2.47267	8.96743	2.36022	5.69381	1.53481	0.179048	-2.48159	0.0431403	0.816899	down	yes
3757	u	chr1	+	17492046	17492303	MSTRG.1346.1	1	258	MSTRG.1346	.	0	0	0	0	0	0	4.68217	1.36651	0	0	0	0	0.0631302	-3.98553	0.0717589	0.816899	down	no
3764	u	chr1	-	17545241	17545519	MSTRG.1347.1	1	279	MSTRG.1347	.	0	0	0	0	0	0	0	0	0	0	5.75269	1.55068	3.80798	1.92903	0.480421	0.919863	up	no
3782	i	chr1	-	17621581	17622333	MSTRG.1360.1	1	753	MSTRG.1360	LOC_Os01g32184	0	0	0	0	0	0	0	0	0	0	4.31076	1.162	3.00722	1.58843	0.480421	0.919863	up	no
3872	u	chr1	-	18130162	18130535	MSTRG.1395.1	1	374	MSTRG.1395	.	0	0	0	0	0	0	0	0	0	0	4.44385	1.19787	3.07873	1.62234	0.480421	0.919863	up	no
3937	i	chr1	-	18607635	18607842	MSTRG.1418.1	1	208	MSTRG.1418	LOC_Os01g33800	0	0	0	0	0	0	0	0	0	0	5.48077	1.47738	3.65269	1.86896	0.480421	0.919863	up	no
4004	i	chr1	-	19087362	19087602	MSTRG.1433.1	1	241	MSTRG.1433	LOC_Os01g34614	0	0	0	0	0	0	3.63485	1.06084	0	0	0	0	0.0983688	-3.34566	0.0717589	0.816899	down	no
4066	i	chr1	+	19398717	19398931	MSTRG.1453.1	1	215	MSTRG.1453	LOC_Os01g35050	0	0	0	0	0	0	5.41395	1.58008	0	0	0	0	0.0478512	-4.3853	0.0717589	0.816899	down	no
4067	x	chr1	+	19400918	19401204	MSTRG.1454.1	1	287	MSTRG.1454	LOC_Os01g35050	0	0	0	0	0	0	0	0	4.20906	1.10782	0	0	1.78761	0.838036	0.716253	0.953817	up	no
4164	u	chr1	+	20109018	20109244	MSTRG.1486.1	1	227	MSTRG.1486	.	0	0	0	0	0	0	5.32159	1.55312	0	0	0	0	0.0494905	-4.33671	0.0717589	0.816899	down	no
4298	i	chr1	+	20936607	20936813	MSTRG.1532.1	1	207	MSTRG.1532	LOC_Os01g37460	0	0	0	0	0	0	0	0	0	0	8.25121	2.22417	5.3212	2.41175	0.480421	0.919863	up	no
4363	x	chr1	-	21178659	21178862	MSTRG.1562.1	1	204	MSTRG.1562	LOC_Os01g37837	0	0	0	0	0	0	4.44118	1.29617	0	0	0	0	0.0695439	-3.84593	0.0717589	0.816899	down	no
4378	i	chr1	-	21233295	21233504	MSTRG.1571.1	1	210	MSTRG.1571	LOC_Os01g37910	0	0	0	0	0	0	4.06667	1.18687	0	0	0	0	0.0813182	-3.62028	0.0717589	0.816899	down	no
4433	u	chr1	-	21692415	21692782	MSTRG.1590.1	1	368	MSTRG.1590	.	0	0	0	0	0	0	0	0	0	0	4.10326	1.10607	2.89674	1.53443	0.480421	0.919863	up	no
4438	i	chr1	+	21703834	21704045	MSTRG.1593.1	1	212	MSTRG.1593	LOC_Os01g38620	0	0	0	0	0	0	4.27358	1.24726	0	0	0	0	0.0745158	-3.74631	0.0717589	0.816899	down	no
4564	i	chr1	+	22436247	22436464	MSTRG.1629.1	1	218	MSTRG.1629	LOC_Os01g39780	0	0	0	0	0	0	0	0	4.15596	1.09385	0	0	1.77838	0.83056	0.716253	0.953817	up	no
4750	u	chr1	+	23303491	23303691	MSTRG.1690.1	1	201	MSTRG.1690	.	0	0	0	0	0	0	0	0	0	0	4.50746	1.21502	3.11309	1.63835	0.480421	0.919863	up	no
4778	u	chr1	-	23416584	23416806	MSTRG.1699.1	1	223	MSTRG.1699	.	0	0	0	0	0	0	0	0	4.06278	1.06932	1.86547	0.502852	3.1526	1.65654	0.308495	0.919863	up	no
4779	u	chr1	-	23417429	23417708	MSTRG.1700.1	1	280	MSTRG.1700	.	0	0	0	0	0	0	4.97857	1.45301	0	0	1.07857	0.290737	0.0810041	-3.62586	0.100567	0.881923	down	no
4780	u	chr1	-	23418293	23418655	MSTRG.1701.1	1	363	MSTRG.1701	.	0	0	0	0	0	0	0	0	0	0	4.0854	1.10125	2.88729	1.52972	0.480421	0.919863	up	no
4977	i	chr1	-	24378268	24378497	MSTRG.1782.1	1	230	MSTRG.1782	LOC_Os01g42830	0	0	0	0	0	0	0	0	0	0	5.25217	1.41576	3.52365	1.81707	0.480421	0.919863	up	no
5103	x	chr1	-	24941315	24942331	MSTRG.1840.1	1	1017	MSTRG.1840	LOC_Os01g43540	0	0	0	0	0	0	2.0354	0.594037	0	0	0	0	0.224175	-2.1573	0.0717589	0.816899	down	no
5232	u	chr1	-	25392209	25392532	MSTRG.1884.1	1	324	MSTRG.1884	.	0	0	0	0	0	0	0	0	4.99383	1.31437	0	0	1.92266	0.943101	0.716253	0.953817	up	no
5234	u	chr1	+	25401006	25401259	MSTRG.1886.1	1	254	MSTRG.1886	.	0	0	0	0	0	0	0	0	0	0	4.75591	1.28199	3.24836	1.69971	0.480421	0.919863	up	no
5237	u	chr1	-	25408655	25409166	MSTRG.1889.1	1	512	MSTRG.1889	.	0	0	0	0	0	0	0	0	4.3418	1.14276	0	0	1.81066	0.856512	0.716253	0.953817	up	no
5239	u	chr1	-	25411294	25411709	MSTRG.1891.1	1	416	MSTRG.1891	.	0	0	0	0	0	0	0	0	0	0	5.07452	1.36787	3.42433	1.77582	0.480421	0.919863	up	no
5262	u	chr1	-	25511918	25512184	MSTRG.1901.1	1	267	MSTRG.1901	.	0	0	0	0	0	0	2.89888	0.846046	4.26966	1.12377	0	0	0.251759	-1.98988	0.372701	0.919863	down	no
5294	x	chr1	-	25617225	25617458	MSTRG.1914.1	1	234	MSTRG.1914	LOC_Os01g45140	0	0	0	0	0	0	0	0	0	0	4.51709	1.21762	3.1183	1.64076	0.480421	0.919863	up	no
5296	x	chr1	-	25627144	25627404	MSTRG.1915.1	1	261	MSTRG.1915	LOC_Os01g45160	0	0	0	0	0	0	1.15709	0.3377	4.04981	1.06591	0	0	0.692223	-0.530691	0.795697	0.955214	down	no
5358	x	chr1	-	25976119	25976357	MSTRG.1947.1	1	239	MSTRG.1947	LOC_Os01g45750	0	0	0	0	0	0	0	0	0	0	8.07113	2.17563	5.20717	2.3805	0.480421	0.919863	up	no
5359	x	chr1	-	25977636	25978630	MSTRG.1948.1	1	995	MSTRG.1948	LOC_Os01g45750	0	0	0	0	0	0	0	0	3.86734	1.01788	0	0	1.72791	0.789026	0.716253	0.953817	up	no
5378	x	chr1	-	26075662	26075885	MSTRG.1952.1	1	224	MSTRG.1952	LOC_Os01g45900	0	0	0	0	0	0	0	0	6.45536	1.69904	0	0	2.16732	1.11591	0.716253	0.953817	up	no
5505	x	chr1	-	26630104	26630340	MSTRG.1987.1	1	237	MSTRG.1987	LOC_Os01g46750	0	0	0	0	0	0	0	0	3.65401	0.961732	3.82279	1.03046	4.64741	2.21643	0.151896	0.919863	up	no
5527	u	chr1	-	26776527	26777860	MSTRG.1997.1	1	1334	MSTRG.1997	.	0	0	0	0	0	0	4.6934	1.36979	4.98051	1.31087	0	0	0.120697	-3.05053	0.251919	0.919863	down	no
5539	x	chr1	-	26814725	26814971	MSTRG.2001.1	1	247	MSTRG.2001	LOC_Os01g46980	0	0	0	0	0	0	3.66802	1.07052	0	0	0	0	0.0969018	-3.36733	0.0717589	0.816899	down	no
5544	i	chr1	+	26872780	26873043	MSTRG.2003.1	1	264	MSTRG.2003	LOC_Os01g47050	0	0	0	0	0	0	5.7197	1.66931	0	0	0	0	0.0429079	-4.54261	0.0717589	0.816899	down	no
5552	u	chr1	-	26959524	26959756	MSTRG.2006.1	1	233	MSTRG.2006	.	0	0	0	0	0	0	7.81402	2.28055	4.53648	1.194	4.95279	1.33506	0.137124	-2.86645	0.0236065	0.816899	down	yes
5679	u	chr1	-	27394355	27394662	MSTRG.2054.1	1	308	MSTRG.2054	.	0	0	0	0	0	0	0	0	0	0	3.92208	1.05723	2.8013	1.48609	0.480421	0.919863	up	no
5680	u	chr1	+	27396392	27396601	MSTRG.2055.1	1	210	MSTRG.2055	.	0	0	0	0	0	0	5.75238	1.67885	0	0	0	0	0.0424198	-4.55912	0.0717589	0.816899	down	no
5719	i	chr1	-	27606907	27607157	MSTRG.2081.1	1	251	MSTRG.2081	LOC_Os01g48200	0	0	0	0	0	0	0	0	0	0	5.39442	1.45411	3.60378	1.84951	0.480421	0.919863	up	no
5747	x	chr1	+	27692098	27692335	MSTRG.2091.1	1	238	MSTRG.2091	LOC_Os01g48320	0	0	0	0	0	0	0	0	6.2437	1.64334	0	0	2.13239	1.09247	0.716253	0.953817	up	no
5801	x	chr1	-	27922688	27922976	MSTRG.2114.1	1	289	MSTRG.2114	LOC_Os01g48690	0	0	0	0	0	0	0	0	4.58132	1.2058	0	0	1.85202	0.8891	0.716253	0.953817	up	no
5884	x	chr1	-	28281435	28281661	MSTRG.2148.1	1	227	MSTRG.2148	LOC_Os01g49190	0	0	0	0	0	0	0	0	3.99119	1.05048	0	0	1.74961	0.807037	0.716253	0.953817	up	no
5897	u	chr1	+	28329408	28329655	MSTRG.2154.1	1	248	MSTRG.2154	.	0	0	0	0	0	0	3.65323	1.06621	0	0	0	0	0.0975525	-3.35768	0.0717589	0.816899	down	no
5996	x	chr1	-	28650930	28651135	MSTRG.2200.1	1	206	MSTRG.2200	LOC_Os01g49880	0	0	0	0	0	0	0	0	4.39806	1.15756	0	0	1.82039	0.864251	0.716253	0.953817	up	no
6185	i	chr1	+	29331184	29331400	MSTRG.2263.1	1	217	MSTRG.2263	LOC_Os01g51060	0	0	0	0	0	0	0	0	0	0	3.91705	1.05587	2.79866	1.48474	0.480421	0.919863	up	no
6304	i	chr1	+	29784179	29784465	MSTRG.2304.1	1	287	MSTRG.2304	LOC_Os01g51800	0	0	0	0	0	0	4.20906	1.22843	0	0	0	0	0.0765542	-3.70737	0.0717589	0.816899	down	no
6344	i	chr1	-	29951037	29951288	MSTRG.2320.1	1	252	MSTRG.2320	LOC_Os01g52090	0	0	0	0	0	0	0	0	4.55556	1.19902	1.19841	0.323041	2.75555	1.46234	0.451217	0.919863	up	no
6422	i	chr1	+	30183588	30183823	MSTRG.2348.1	1	236	MSTRG.2348	LOC_Os01g52530	0	0	0	0	0	0	3.83898	1.12042	0	0	0	0	0.089777	-3.47751	0.0717589	0.816899	down	no
6434	u	chr1	-	30256356	30256592	MSTRG.2356.1	1	237	MSTRG.2356	.	0	0	0	0	0	0	0	0	0	0	8.2827	2.23266	5.34122	2.41717	0.480421	0.919863	up	no
6508	i	chr1	-	30491981	30492185	MSTRG.2395.1	1	205	MSTRG.2395	LOC_Os01g53070	0	0	0	0	0	0	5.89268	1.7198	0	0	0	0	0.0404055	-4.6293	0.0717589	0.816899	down	no
6524	i	chr1	+	30539635	30539956	MSTRG.2404.1	1	322	MSTRG.2404	LOC_Os01g53150	0	0	0	0	0	0	0	0	4.68944	1.23426	0	0	1.87061	0.903507	0.716253	0.953817	up	no
6526	u	chr1	+	30551632	30551862	MSTRG.2399.1	1	231	MSTRG.2399	.	0	0	0	0	0	0	5.02165	1.46558	0	0	0	0	0.0553495	-4.17529	0.0717589	0.816899	down	no
6570	u	chr1	+	30738150	30738440	MSTRG.2427.1	1	291	MSTRG.2427	.	0	0	0	0	0	0	3.88316	1.13331	0	0	0	0	0.0880485	-3.50556	0.0717589	0.816899	down	no
6699	i	chr1	-	31227826	31228061	MSTRG.2477.1	1	236	MSTRG.2477	LOC_Os01g54270	0	0	0	0	0	0	7.67797	2.24084	0	0	0	0	0.0230315	-5.44025	0.0717589	0.816899	down	no
6755	i	chr1	+	31405625	31405865	MSTRG.2500.1	1	241	MSTRG.2500	LOC_Os01g54590	0	0	0	0	0	0	0	0	6.26556	1.64909	0	0	2.13601	1.09492	0.716253	0.953817	up	no
6769	u	chr1	-	31494522	31494904	MSTRG.2510.1	1	383	MSTRG.2510	.	0	0	0	0	0	0	0	0	0	0	3.94256	1.06275	2.81204	1.49162	0.480421	0.919863	up	no
6918	x	chr1	-	32014807	32015442	MSTRG.2563.1	1	636	MSTRG.2563	LOC_Os01g55570	0	0	0	0	0	0	4.4544	1.30003	5.73113	1.50843	6.27201	1.69067	0.58196	-0.781008	0.0529833	0.816899	down	no
6946	x	chr1	+	32109312	32109519	MSTRG.2579.1	1	208	MSTRG.2579	LOC_Os01g55750	0	0	0	0	0	0	0	0	1.45192	0.382145	4.06731	1.09637	3.70292	1.88866	0.237429	0.919863	up	no
6979	i	chr1	+	32191179	32191428	MSTRG.2593.1	1	250	MSTRG.2593	LOC_Os01g55900	0	0	0	0	0	0	4.736	1.38222	1.67824	0.441712	0	0	0.0821847	-3.60499	0.0785033	0.831652	down	no
7020	i	chr1	-	32347742	32347944	MSTRG.2614.1	1	203	MSTRG.2614	LOC_Os01g56180	0	0	0	0	0	0	0	0	4.46305	1.17467	0	0	1.83163	0.873127	0.716253	0.953817	up	no
7375	x	chr1	-	33691633	33692945	MSTRG.2740.1	1	1313	MSTRG.2740	LOC_Os01g58290	0	0	0	0	0	0	1.89109	0.55192	1.03503	0.27242	1.23001	0.331558	0.443583	-1.17272	0.0397229	0.816899	down	yes
7492	x	chr1	-	34140218	34140431	MSTRG.2791.1	1	214	MSTRG.2791	LOC_Os01g59090	0	0	0	0	0	0	0	0	0	0	4.23365	1.14121	2.96602	1.56853	0.480421	0.919863	up	no
7563	x	chr1	+	34450401	34450618	MSTRG.2820.1	1	218	MSTRG.2820	LOC_Os01g59570	0	0	0	0	0	0	0	0	0	0	4.77523	1.2872	3.25895	1.70441	0.480421	0.919863	up	no
7564	i	chr1	+	34452434	34452644	MSTRG.2821.1	1	211	MSTRG.2821	LOC_Os01g59570	0	0	0	0	0	0	4.29384	1.25317	0	0	0	0	0.0738906	-3.75847	0.0717589	0.816899	down	no
7588	i	chr1	-	34561805	34562154	MSTRG.2832.2	1	350	MSTRG.2832	LOC_Os01g59750	0	0	0	0	0	0	3.41714	0.997304	4.18857	1.10243	0	0	0.194036	-2.3656	0.299781	0.919863	down	no
7784	u	chr1	-	35328143	35328421	MSTRG.2905.1	1	279	MSTRG.2905	.	0	0	0	0	0	0	0	0	0	0	5.7276	1.54392	3.79357	1.92356	0.480421	0.919863	up	no
7830	i	chr1	+	35506118	35506394	MSTRG.2924.1	1	277	MSTRG.2924	LOC_Os01g61400	0	0	0	0	0	0	0	0	0	0	3.97112	1.07045	2.82704	1.49929	0.480421	0.919863	up	no
7940	x	chr1	+	35827846	35828061	MSTRG.2962.1	1	216	MSTRG.2962	LOC_Os01g61900	0	0	0	0	0	0	0	0	4.19444	1.10397	0	0	1.78507	0.835983	0.716253	0.953817	up	no
7956	x	chr1	-	35894438	35894680	MSTRG.2973.1	1	243	MSTRG.2973	LOC_Os01g62010	0	0	0	0	0	0	0	0	4.97119	1.30841	0	0	1.9188	0.940205	0.716253	0.953817	up	no
8049	i	chr1	-	36183555	36183787	MSTRG.3012.1	1	233	MSTRG.3012	LOC_Os01g62500	0	0	0	0	0	0	3.88841	1.13485	0	0	0	0	0.087846	-3.50888	0.0717589	0.816899	down	no
8064	x	chr1	+	36257287	36257509	MSTRG.3021.1	1	223	MSTRG.3021	LOC_Os01g62620	0	0	0	0	0	0	0	0	4.06278	1.06932	0	0	1.76213	0.817318	0.716253	0.953817	up	no
8076	u	chr1	-	36310709	36311011	MSTRG.3026.1	1	303	MSTRG.3026	.	0	0	0	0	0	0	5.48185	1.5999	0	0	0	0	0.0466914	-4.4207	0.0717589	0.816899	down	no
8131	i	chr1	-	36469844	36470057	MSTRG.3050.1	1	214	MSTRG.3050	LOC_Os01g62950	0	0	0	0	0	0	4.23365	1.2356	0	0	0	0	0.075769	-3.72225	0.0717589	0.816899	down	no
8147	u	chr1	+	36534021	36534243	MSTRG.3056.1	1	223	MSTRG.3056	.	0	0	0	0	0	0	5.41704	1.58098	0	0	0	0	0.0477976	-4.38692	0.0717589	0.816899	down	no
8246	i	chr1	+	37049238	37049448	MSTRG.3105.1	1	211	MSTRG.3105	LOC_Os01g63854	0	0	0	0	0	0	0	0	0	0	10.6066	2.8591	6.87841	2.78207	0.480421	0.919863	up	no
8367	x	chr1	-	37512920	37513148	MSTRG.3151.1	1	229	MSTRG.3151	LOC_Os01g64630	0	0	0	0	0	0	0	0	2.62009	0.689605	5.24017	1.41253	5.2919	2.40379	0.180125	0.919863	up	no
8647	u	chr1	+	38434974	38435245	MSTRG.3259.1	1	272	MSTRG.3259	.	0	0	0	0	0	0	6.66176	1.94426	0	0	0	0	0.0313325	-4.9962	0.0717589	0.816899	down	no
8650	x	chr1	+	38438819	38439125	MSTRG.3262.1	1	307	MSTRG.3262	LOC_Os01g66170	0	0	0	0	0	0	0	0	0	0	5.2671	1.41979	3.53203	1.8205	0.480421	0.919863	up	no
8807	u	chr1	+	38994110	38994330	MSTRG.3329.1	1	221	MSTRG.3329	.	0	0	0	0	0	0	4.09955	1.19647	0.683258	0.179833	0	0	0.0912094	-3.45467	0.0637637	0.816899	down	no
8882	i	chr1	+	39268786	39268987	MSTRG.3350.1	1	202	MSTRG.3350	LOC_Os01g67560	0	0	0	0	0	0	4.5	1.31334	0	0	0	0	0.0679023	-3.88039	0.0717589	0.816899	down	no
8924	i	chr1	-	39431363	39431584	MSTRG.3367.1	1	222	MSTRG.3367	LOC_Os01g67850	0	0	0	0	0	0	7.48198	2.18364	0	0	0	0	0.024385	-5.35786	0.0717589	0.816899	down	no
9133	i	chr1	+	40140620	40140842	MSTRG.3451.1	1	223	MSTRG.3451	LOC_Os01g69070	0	0	0	0	0	0	0	0	1.35426	0.35644	4.06278	1.09515	3.64613	1.86636	0.248889	0.919863	up	no
9217	u	chr1	-	40527180	40527550	MSTRG.3487.1	1	371	MSTRG.3487	.	0	0	0	0	0	0	0	0	4.07008	1.07124	0	0	1.7634	0.818361	0.716253	0.953817	up	no
9241	i	chr1	-	40658435	40658654	MSTRG.3504.1	1	220	MSTRG.3504	LOC_Os01g70220	0	0	0	0	0	0	0	0	0	0	4.11818	1.11009	2.90465	1.53836	0.480421	0.919863	up	no
9254	i	chr1	-	40699300	40699604	MSTRG.3515.1	1	305	MSTRG.3515	LOC_Os01g70270	0	0	0	0	0	0	4.45574	1.30042	0	0	0	0	0.0691328	-3.85449	0.0717589	0.816899	down	no
9440	i	chr1	-	41308946	41309190	MSTRG.3587.1	1	245	MSTRG.3587	LOC_Os01g71320	0	0	0	0	0	0	8.01225	2.3384	0	0	0	0	0.0209418	-5.57747	0.0717589	0.816899	down	no
9442	i	chr1	-	41310022	41310687	MSTRG.3589.1	1	666	MSTRG.3589	LOC_Os01g71320	0	0	0	0	0	0	8.10811	2.36638	0	0	0	0	0.0203887	-5.61609	0.0717589	0.816899	down	no
9443	i	chr1	-	41312143	41313142	MSTRG.3590.1	1	1000	MSTRG.3590	LOC_Os01g71320	0	0	0	0	0	0	3.624	1.05768	0	0	0	0	0.0988553	-3.33854	0.0717589	0.816899	down	no
9446	x	chr1	-	41348392	41348608	MSTRG.3592.1	1	217	MSTRG.3592	LOC_Os01g71340	0	0	0	0	0	0	4.17511	1.21852	0	0	0	0	0.0776559	-3.68676	0.0717589	0.816899	down	no
10006	i	chr10	-	350332	350569	MSTRG.3810.1	1	238	MSTRG.3810	LOC_Os10g01540	0	0	0	0	0	0	3.80672	1.111	0	0	0	0	0.0910676	-3.45692	0.0717589	0.816899	down	no
10305	u	chr10	-	2274759	2274989	MSTRG.3895.1	1	231	MSTRG.3895	.	0	0	0	0	0	0	0	0	4.57576	1.20434	0	0	1.85106	0.888354	0.716253	0.953817	up	no
10308	u	chr10	-	2297021	2297378	MSTRG.3897.1	1	358	MSTRG.3897	.	0	0	0	0	0	0	0	0	0	0	4.63966	1.25066	3.18485	1.67123	0.480421	0.919863	up	no
10384	i	chr10	-	2740061	2740378	MSTRG.3918.1	1	318	MSTRG.3918	LOC_Os10g05530	0	0	0	0	0	0	4.21069	1.2289	0	0	0.855346	0.230565	0.102882	-3.28094	0.0959622	0.874391	down	no
10387	i	chr10	-	2743682	2743992	MSTRG.3920.1	1	311	MSTRG.3920	LOC_Os10g05540	0	0	0	0	0	0	3.63987	1.06231	0	0	0	0	0.098145	-3.34894	0.0717589	0.816899	down	no
10417	i	chr10	-	2929335	2929559	MSTRG.3929.1	1	225	MSTRG.3929	LOC_Os10g05800	0	0	0	0	0	0	0	0	5.36889	1.41309	0	0	1.98625	0.990045	0.716253	0.953817	up	no
10441	u	chr10	+	3113515	3113804	MSTRG.3937.1	1	290	MSTRG.3937	.	0	0	0	0	0	0	3.9931	1.1654	0	0	0	0	0.0839323	-3.57463	0.0717589	0.816899	down	no
10450	u	chr10	-	3160137	3160344	MSTRG.3931.1	1	208	MSTRG.3931	.	0	0	0	0	0	0	3.81891	1.11456	2.90385	0.76429	3.98037	1.07294	0.399191	-1.32485	0.0665917	0.816899	down	no
10453	u	chr10	-	3209888	3210088	MSTRG.3934.1	1	201	MSTRG.3934	.	0	0	0	0	0	0	0	0	4.68955	1.23429	3.94403	1.06314	5.26172	2.39553	0.171839	0.919863	up	no
10466	u	chr10	+	3411995	3412223	MSTRG.3946.1	1	229	MSTRG.3946	.	0	0	0	0	0	0	6.59389	1.92445	0	0	0	0	0.0320183	-4.96496	0.0717589	0.816899	down	no
10586	u	chr10	+	4321245	4321454	MSTRG.3979.1	1	210	MSTRG.3979	.	0	0	0	0	0	0	0	0	4.08571	1.07536	0	0	1.76613	0.820591	0.716253	0.953817	up	no
10659	i	chr10	-	4833675	4833909	MSTRG.3997.1	1	235	MSTRG.3997	LOC_Os10g08930	0	0	0	0	0	0	3.85532	1.12519	0	0	0	0	0.0891328	-3.4879	0.0717589	0.816899	down	no
10703	u	chr10	+	5262733	5263592	MSTRG.4006.1	1	860	MSTRG.4006	.	0	0	0	0	0	0	0	0	0	0	3.16025	0.85187	2.41069	1.26945	0.480421	0.919863	up	no
10723	u	chr10	-	5374723	5374929	MSTRG.4012.1	1	207	MSTRG.4012	.	0	0	0	0	0	0	4.37681	1.27739	0	0	0	0	0.0714003	-3.80793	0.0717589	0.816899	down	no
10768	u	chr10	+	5618005	5618213	MSTRG.4025.1	1	209	MSTRG.4025	.	0	0	0	0	0	0	0	0	0	0	4.33493	1.16851	3.02017	1.59463	0.480421	0.919863	up	no
10776	u	chr10	-	5659242	5659453	MSTRG.4030.1	1	212	MSTRG.4030	.	0	0	0	0	0	0	0	0	0	0	6.81132	1.83604	4.4306	2.1475	0.480421	0.919863	up	no
10832	u	chr10	+	6073842	6074065	MSTRG.4048.1	1	224	MSTRG.4048	.	0	0	0	0	0	0	5.39286	1.57392	0	0	0	0	0.0482192	-4.37425	0.0717589	0.816899	down	no
10981	j	chr10	-	7543019	7545427	MSTRG.4093.1	7	1449	MSTRG.4093	LOC_Os10g13880	0	0	0	0	0	0	7.41658	2.16455	8.94199	2.35352	7.66056	2.06496	0.315849	-1.66269	0.00575604	0.816899	down	yes
11102	x	chr10	+	8880483	8880836	MSTRG.4125.1	1	354	MSTRG.4125	LOC_Os10g17580	0	0	0	0	0	0	4.4887	1.31004	0	0	0	0	0.0682136	-3.8738	0.0717589	0.816899	down	no
11104	u	chr10	+	8882992	8883290	MSTRG.4127.1	1	299	MSTRG.4127	.	0	0	0	0	0	0	4.68896	1.36849	0	0	0	0	0.0629608	-3.9894	0.0717589	0.816899	down	no
11105	u	chr10	+	8883938	8884596	MSTRG.4128.1	1	659	MSTRG.4128	.	0	0	0	0	0	0	0.91654	0.267495	4.75721	1.25209	2.25493	0.607834	1.73393	0.794047	0.549927	0.94138	up	no
11123	i	chr10	+	8981927	8982672	MSTRG.4130.1	1	746	MSTRG.4130	LOC_Os10g17740	0	0	0	0	0	0	0	0	0	0	1.18767	0.320145	1.48677	0.572185	0.480421	0.919863	up	no
11173	x	chr10	+	9385535	9385762	MSTRG.4149.1	1	228	MSTRG.4149	LOC_Os10g18480	0	0	0	0	0	0	3.97368	1.15973	0	0	0	0	0.0846408	-3.5625	0.0717589	0.816899	down	no
11267	u	chr10	-	10162577	10162820	MSTRG.4176.1	1	244	MSTRG.4176	.	0	0	0	0	0	0	4.56557	1.33248	0	0	0	0	0.0661316	-3.91852	0.0717589	0.816899	down	no
11514	u	chr10	+	11579538	11580766	MSTRG.4220.2	2	954	MSTRG.4220	.	0	0	0	0	0	0	0	0	4.7351	1.24628	0	0	1.87844	0.909536	0.716253	0.953817	up	no
11519	i	chr10	-	11597491	11597710	MSTRG.4223.1	1	220	MSTRG.4223	LOC_Os10g22410	0	0	0	0	0	0	0	0	4.11818	1.0839	0	0	1.77179	0.825209	0.716253	0.953817	up	no
11613	u	chr10	-	12081890	12082155	MSTRG.4244.1	1	266	MSTRG.4244	.	0	0	0	0	0	0	0	0	5.15038	1.35557	0	0	1.94927	0.962934	0.716253	0.953817	up	no
11628	u	chr10	-	12131628	12132030	MSTRG.4252.1	1	403	MSTRG.4252	.	0	0	0	0	0	0	0	0	0	0	4.80645	1.29561	3.27609	1.71197	0.480421	0.919863	up	no
11650	u	chr10	-	12299879	12300348	MSTRG.4254.1	1	470	MSTRG.4254	.	0	0	0	0	0	0	0	0	7.36383	1.93816	8.14468	2.19546	12.1647	3.60463	0.150183	0.919863	up	no
11679	u	chr10	-	12407006	12407338	MSTRG.4260.1	1	333	MSTRG.4260	.	0	0	0	0	0	0	0	0	0	0	4.53453	1.22232	3.12774	1.64512	0.480421	0.919863	up	no
11680	u	chr10	-	12411032	12411339	MSTRG.4262.1	1	308	MSTRG.4262	.	0	0	0	0	0	0	0	0	0	0	4.9026	1.32153	3.32903	1.7351	0.480421	0.919863	up	no
11681	u	chr10	+	12416142	12416391	MSTRG.4263.1	1	250	MSTRG.4263	.	0	0	0	0	0	0	3.624	1.05768	0	0	0	0	0.0988553	-3.33854	0.0717589	0.816899	down	no
11710	u	chr10	-	12799411	12799673	MSTRG.4277.1	1	263	MSTRG.4277	.	0	0	0	0	0	0	0	0	0	0	7.673	2.06832	4.95772	2.30968	0.480421	0.919863	up	no
12009	x	chr10	+	14431640	14431904	MSTRG.4371.1	1	265	MSTRG.4371	LOC_Os10g27340	0	0	0	0	0	0	1.70943	0.498904	4.55849	1.19979	1.70943	0.460791	0.867051	-0.205812	0.867443	0.971683	down	no
12073	u	chr10	+	14739001	14739426	MSTRG.4384.1	1	426	MSTRG.4384	.	0	0	0	0	0	0	0	0	4.25352	1.11952	1.41784	0.382189	2.85019	1.51106	0.395078	0.919863	up	no
12194	i	chr10	+	15305598	15306462	MSTRG.4420.1	1	865	MSTRG.4420	LOC_Os10g29470	0	0	0	0	0	0	0	0	1.04971	0.276283	4.11792	1.11002	3.51243	1.81247	0.291906	0.919863	up	no
12507	i	chr10	-	17032030	17032313	MSTRG.4525.1	1	284	MSTRG.4525	LOC_Os10g32520	0	0	0	0	0	0	0	0	0.507042	0.133453	4.25352	1.14657	3.28175	1.71446	0.384432	0.919863	up	no
12603	i	chr10	-	17416779	17417194	MSTRG.4568.1	1	416	MSTRG.4568	LOC_Os10g33210	0	0	0	0	0	0	0	0	0.725962	0.191073	4.35577	1.17413	3.47371	1.79648	0.348668	0.919863	up	no
12825	i	chr10	-	18471950	18472174	MSTRG.4649.1	1	225	MSTRG.4649	LOC_Os10g34660	0	0	0	0	0	0	5.36889	1.56693	0	0	0	0	0.0486419	-4.36166	0.0717589	0.816899	down	no
12930	i	chr10	-	18856540	18856863	MSTRG.4689.1	1	324	MSTRG.4689	LOC_Os10g35280	0	0	0	0	0	0	0	0	5.12654	1.3493	0	0	1.94523	0.959937	0.716253	0.953817	up	no
13006	x	chr10	-	19096986	19098040	MSTRG.4726.1	1	1055	MSTRG.4726	LOC_Os10g35720	0	0	0	0	0	0	0	0	0.792417	0.208564	1.50142	0.40472	1.88298	0.913014	0.191346	0.919863	up	no
13788	u	chr10	-	22135672	22136085	MSTRG.5011.1	1	414	MSTRG.5011	.	0	0	0	0	0	0	4.74155	1.38383	0	0	0	0	0.0616702	-4.01928	0.0717589	0.816899	down	no
13820	x	chr10	+	22257607	22259346	MSTRG.5030.1	1	1740	MSTRG.5030	LOC_Os10g41410	0	0	0	0	0	0	0	0	1.96609	0.517474	1.65402	0.445854	2.34289	1.22829	0.175356	0.919863	up	no
13876	i	chr10	-	22455655	22455930	MSTRG.5056.1	1	276	MSTRG.5056	LOC_Os10g41710	0	0	0	0	0	0	3.28261	0.95804	0	0	5.00725	1.34974	0.392587	-1.34891	0.596295	0.953817	down	no
13945	i	chr10	-	22569269	22569471	MSTRG.5087.1	1	203	MSTRG.5087	LOC_Os10g41970	0	0	0	0	0	0	4.46305	1.30256	0	0	0	0	0.0689273	-3.85878	0.0717589	0.816899	down	no
14190	u	chr11	-	164296	164577	MSTRG.5179.1	1	282	MSTRG.5179	.	0	0	0	0	0	0	3.74823	1.09393	0	0	0	0	0.0934702	-3.41935	0.0717589	0.816899	down	no
14204	x	chr11	-	234223	234498	MSTRG.5188.1	1	276	MSTRG.5188	LOC_Os11g01380	0	0	0	0	0	0	0	0	0	0	3.98551	1.07432	2.8346	1.50315	0.480421	0.919863	up	no
14314	i	chr11	+	619194	619407	MSTRG.5220.1	1	214	MSTRG.5220	LOC_Os11g02200	0	0	0	0	0	0	0	0	7.86916	2.07116	0	0	2.39673	1.26107	0.716253	0.953817	up	no
14442	i	chr11	+	1081383	1081599	MSTRG.5289.1	1	217	MSTRG.5289	LOC_Os11g03060	0	0	0	0	0	0	0	0	4.17511	1.09889	0	0	1.78171	0.833262	0.716253	0.953817	up	no
14473	u	chr11	-	1259485	1259725	MSTRG.5299.1	1	241	MSTRG.5299	.	0	0	0	0	0	0	3.75934	1.09717	0	0	0	0	0.0930076	-3.42651	0.0717589	0.816899	down	no
14591	x	chr11	-	1678638	1678854	MSTRG.5345.1	1	217	MSTRG.5345	LOC_Os11g04140	0	0	0	0	0	0	0	0	4.17511	1.09889	0	0	1.78171	0.833262	0.716253	0.953817	up	no
14605	x	chr11	-	1717099	1717418	MSTRG.5358.1	1	320	MSTRG.5358	LOC_Os11g04210	0	0	0	0	0	0	0	0	0	0	5.6625	1.52637	3.75626	1.9093	0.480421	0.919863	up	no
14806	u	chr11	+	2454149	2454400	MSTRG.5433.1	1	252	MSTRG.5433	.	0	0	0	0	0	0	4.49206	1.31102	0	0	0	0	0.0681208	-3.87576	0.0717589	0.816899	down	no
14866	i	chr11	-	2747840	2748117	MSTRG.5462.1	1	278	MSTRG.5462	LOC_Os11g05870	0	0	0	0	0	0	0	0	0	0	4.17986	1.12671	2.93738	1.55453	0.480421	0.919863	up	no
15242	x	chr11	-	4625407	4625741	MSTRG.5589.1	1	335	MSTRG.5589	LOC_Os11g08670	0	0	0	0	0	0	4.05672	1.18397	0	0	0	0	0.0816655	-3.61413	0.0717589	0.816899	down	no
15295	u	chr11	-	4853234	4853434	MSTRG.5605.1	1	201	MSTRG.5605	.	0	0	0	0	0	0	0	0	0	0	4.50746	1.21502	3.11309	1.63835	0.480421	0.919863	up	no
15297	x	chr11	-	4862714	4863945	MSTRG.5607.1	2	241	MSTRG.5607	LOC_Os11g09130	0	0	0	0	0	0	0	0	0	0	5.01245	1.35114	3.38983	1.76121	0.480421	0.919863	up	no
15326	i	chr11	-	5011277	5011842	MSTRG.5618.1	1	566	MSTRG.5618	LOC_Os11g09350	0	0	0	0	0	0	4.19435	1.22413	0	0	0	0	0.0770292	-3.69845	0.0717589	0.816899	down	no
15363	u	chr11	-	5216898	5217143	MSTRG.5627.1	1	246	MSTRG.5627	.	0	0	0	0	0	0	3.68293	1.07487	0	0	0	0	0.0962515	-3.37705	0.0717589	0.816899	down	no
15393	i	chr11	+	5352723	5352945	MSTRG.5640.1	1	223	MSTRG.5640	LOC_Os11g09979	0	0	0	0	0	0	0	0	4.03812	1.06283	0	0	1.75782	0.813786	0.716253	0.953817	up	no
15463	i	chr11	+	5781399	5781611	MSTRG.5666.1	1	213	MSTRG.5666	LOC_Os11g10550	0	0	0	0	0	0	4.08451	1.19208	0	0	0	0	0.0807005	-3.63128	0.0717589	0.816899	down	no
15504	x	chr11	+	6070899	6071154	MSTRG.5683.1	1	256	MSTRG.5683	LOC_Os11g11000	0	0	0	0	0	0	1.76953	0.516443	5.75781	1.51545	0	0	0.539734	-0.889679	0.732295	0.953817	down	no
15548	x	chr11	-	6308714	6308927	MSTRG.5698.1	1	214	MSTRG.5698	LOC_Os11g11370	0	0	0	0	0	0	3.91589	1.14287	0	0	0	0	0.086796	-3.52623	0.0717589	0.816899	down	no
15549	x	chr11	-	6310423	6310628	MSTRG.5699.1	1	206	MSTRG.5699	LOC_Os11g11370	0	0	0	0	0	0	0	0	7.75728	2.04171	0	0	2.37881	1.25024	0.716253	0.953817	up	no
15734	i	chr11	+	7646923	7647125	MSTRG.5759.1	1	203	MSTRG.5759	LOC_Os11g13860	0	0	0	0	0	0	4.46305	1.30256	0	0	0	0	0.0689273	-3.85878	0.0717589	0.816899	down	no
15767	u	chr11	+	7807702	7808518	MSTRG.5769.1	1	817	MSTRG.5769	.	0	0	0	0	0	0	0	0	2.25581	0.593729	0.369645	0.099641	1.64661	0.719499	0.567704	0.946754	up	no
15768	u	chr11	+	7811668	7811870	MSTRG.5770.1	1	203	MSTRG.5770	.	0	0	0	0	0	0	3.71921	1.08546	0	0	0	0	0.0946928	-3.4006	0.0717589	0.816899	down	no
16010	u	chr11	+	9338400	9338605	MSTRG.5823.1	1	206	MSTRG.5823	.	0	0	0	0	0	0	1.47459	0.430363	0	0	4.28155	1.15413	0.949264	-0.0751191	0.971752	0.993312	down	no
16027	i	chr11	-	9465305	9465547	MSTRG.5830.1	1	243	MSTRG.5830	LOC_Os11g17070	0	0	0	0	0	0	0	0	4.82304	1.26942	0	0	1.8935	0.921058	0.716253	0.953817	up	no
16140	u	chr11	+	10521307	10521516	MSTRG.5857.1	1	210	MSTRG.5857	.	0	0	0	0	0	0	0	0	4.31429	1.13552	0	0	1.80589	0.852707	0.716253	0.953817	up	no
16171	u	chr11	-	10782425	10782760	MSTRG.5865.1	1	336	MSTRG.5865	.	0	0	0	0	0	0	2.69643	0.786961	5.39286	1.4194	0	0	0.309303	-1.69291	0.503461	0.926134	down	no
16316	i	chr11	+	11917949	11918762	MSTRG.5909.1	1	814	MSTRG.5909	LOC_Os11g20554	0	0	0	0	0	0	4.08968	1.19359	0	0	0	0	0.0805224	-3.63447	0.0717589	0.816899	down	no
16336	u	chr11	+	12141631	12142019	MSTRG.5918.1	1	389	MSTRG.5918	.	0	0	0	0	0	0	3.88432	1.13365	4.07327	1.07208	1.77121	0.477442	0.271048	-1.88338	0.121054	0.919863	down	no
16343	u	chr11	+	12568805	12569076	MSTRG.5916.1	1	272	MSTRG.5916	.	0	0	0	0	0	0	3.91176	1.14166	0	0	0	0	0.0869526	-3.52363	0.0717589	0.816899	down	no
16385	u	chr11	-	13030311	13030543	MSTRG.5935.1	1	233	MSTRG.5935	.	0	0	0	0	0	0	6.48069	1.89141	4.53648	1.194	0.198856	0.053603	0.0659835	-3.92175	0.14692	0.919863	down	no
16419	u	chr11	-	13400247	13400484	MSTRG.5944.1	1	238	MSTRG.5944	.	0	0	0	0	0	0	0	0	0.592437	0.155929	4.15546	1.12014	3.27389	1.71101	0.367488	0.919863	up	no
16420	u	chr11	-	13401210	13401413	MSTRG.5945.1	1	204	MSTRG.5945	.	0	0	0	0	0	0	4.18137	1.22035	0	0	0	0	0.0774513	-3.69057	0.0717589	0.816899	down	no
16421	u	chr11	-	13403260	13403565	MSTRG.5946.1	1	306	MSTRG.5946	.	0	0	0	0	0	0	3.88897	1.13501	0	0	2.87597	0.77524	0.199319	-2.32685	0.281163	0.919863	down	no
16430	x	chr11	+	13463936	13464151	MSTRG.5952.1	1	216	MSTRG.5952	LOC_Os11g23790	0	0	0	0	0	0	0	0	4.19444	1.10397	0	0	1.78507	0.835983	0.716253	0.953817	up	no
16432	u	chr11	-	13505362	13505615	MSTRG.5948.1	1	254	MSTRG.5948	.	0	0	0	0	0	0	0	0	0	0	4.29134	1.15676	2.99683	1.58344	0.480421	0.919863	up	no
16457	u	chr11	-	13716238	13716568	MSTRG.5962.1	1	331	MSTRG.5962	.	0	0	0	0	0	0	3.63142	1.05984	0	0	0	0	0.0985224	-3.34341	0.0717589	0.816899	down	no
16571	i	chr11	+	14515094	14515294	MSTRG.6001.1	1	201	MSTRG.6001	LOC_Os11g25454	0	0	0	0	0	0	0	0	6.76119	1.77954	0	0	2.21751	1.14894	0.716253	0.953817	up	no
16612	i	chr11	+	14786777	14787038	MSTRG.6017.1	1	262	MSTRG.6017	LOC_Os11g25920	0	0	0	0	0	0	5.02672	1.46706	0	0	0	0	0.055243	-4.17806	0.0717589	0.816899	down	no
16627	i	chr11	+	14965138	14965345	MSTRG.6019.1	1	208	MSTRG.6019	LOC_Os11g26130	0	0	0	0	0	0	0	0	7.13462	1.87783	0	0	2.27836	1.18799	0.716253	0.953817	up	no
16688	u	chr11	+	15551906	15552210	MSTRG.6038.1	1	305	MSTRG.6038	.	0	0	0	0	0	0	0	0	4.45574	1.17275	0	0	1.83037	0.872132	0.716253	0.953817	up	no
16701	u	chr11	+	15614670	15614884	MSTRG.6046.1	1	215	MSTRG.6046	.	0	0	0	0	0	0	5.6186	1.63981	0	0	0	0	0.0444649	-4.49119	0.0717589	0.816899	down	no
16761	u	chr11	-	16007653	16007860	MSTRG.6063.1	1	208	MSTRG.6063	.	0	0	0	0	0	0	0	0	0	0	5.76923	1.55514	3.81749	1.93263	0.480421	0.919863	up	no
16801	i	chr11	+	16310617	16310883	MSTRG.6073.1	1	267	MSTRG.6073	LOC_Os11g28350	0	0	0	0	0	0	0	0	0	0	5.65543	1.52446	3.75222	1.90774	0.480421	0.919863	up	no
16948	i	chr11	+	17352822	17353070	MSTRG.6120.1	1	249	MSTRG.6120	LOC_Os11g29870	0	0	0	0	0	0	0	0	0	0	4.85141	1.30773	3.30081	1.72282	0.480421	0.919863	up	no
17288	u	chr11	-	19721015	19721218	MSTRG.6204.1	1	204	MSTRG.6204	.	0	0	0	0	0	0	0	0	4.47059	1.17666	0	0	1.83293	0.874152	0.716253	0.953817	up	no
17349	u	chr11	-	20093050	20093267	MSTRG.6227.1	1	218	MSTRG.6227	.	0	0	0	0	0	0	4.15596	1.21293	0	0	0	0	0.0782867	-3.67509	0.0717589	0.816899	down	no
17504	u	chr11	+	20980886	20981134	MSTRG.6278.1	1	249	MSTRG.6278	.	0	0	0	0	0	0	3.63855	1.06192	0	0	0	0	0.0982037	-3.34808	0.0717589	0.816899	down	no
18015	u	chr11	+	24056122	24056405	MSTRG.6419.1	1	284	MSTRG.6419	.	0	0	0	0	0	0	6.5493	1.91143	0	0	1.06338	0.286642	0.0465493	-4.4251	0.0922131	0.861632	down	no
18027	u	chr11	+	24123328	24123593	MSTRG.6427.1	1	266	MSTRG.6427	.	0	0	0	0	0	0	1.13534	0.331352	4.79323	1.26157	0	0	0.754201	-0.406979	0.86045	0.970165	down	no
18036	i	chr11	+	24173478	24173732	MSTRG.6431.1	1	255	MSTRG.6431	LOC_Os11g40510	0	0	0	0	0	0	0	0	4.09412	1.07757	0	0	1.7676	0.821789	0.716253	0.953817	up	no
18385	u	chr11	-	26464390	26464722	MSTRG.6523.1	1	333	MSTRG.6523	.	0	0	0	0	0	0	3.62763	1.05873	0	0	0	0	0.0986923	-3.34092	0.0717589	0.816899	down	no
18389	i	chr11	+	26470803	26471187	MSTRG.6529.1	1	385	MSTRG.6529	LOC_Os11g43820	0	0	0	0	0	0	0	0	4.55584	1.1991	0	0	1.84763	0.885679	0.716253	0.953817	up	no
18391	u	chr11	+	26473533	26473767	MSTRG.6525.1	1	235	MSTRG.6525	.	0	0	0	0	0	0	0	0	6.42553	1.6912	0	0	2.16241	1.11264	0.716253	0.953817	up	no
18414	u	chr11	-	26534822	26535040	MSTRG.6536.1	1	219	MSTRG.6536	.	0	0	0	0	0	0	4.13699	1.20739	0	0	0	0	0.0789184	-3.6635	0.0717589	0.816899	down	no
18415	u	chr11	-	26535962	26537144	MSTRG.6537.1	1	1183	MSTRG.6537	.	0	0	0	0	0	0	3.25528	0.950065	0	0	0	0	0.117439	-3.09002	0.0717589	0.816899	down	no
18543	i	chr11	-	27387496	27387716	MSTRG.6585.1	1	221	MSTRG.6585	LOC_Os11g45250	0	0	0	0	0	0	0	0	5.46606	1.43866	0	0	2.00263	1.00189	0.716253	0.953817	up	no
18721	x	chr11	-	28518773	28520378	MSTRG.6624.1	2	1512	MSTRG.6624	LOC_Os11g47410	0	0	0	0	0	0	10.1135	2.95165	8.8588	2.33163	6.34425	1.71014	0.129299	-2.95122	0.0196794	0.816899	down	yes
18791	x	chr11	-	28895621	28895943	MSTRG.6645.1	2	238	MSTRG.6645	LOC_Os11g47910	0	0	0	0	0	0	4.34034	1.26674	0	0	0.037815	0.010193	0.0735386	-3.76535	0.0721561	0.817608	down	no
19048	u	chr12	-	748187	748407	MSTRG.6738.1	1	221	MSTRG.6738	.	0	0	0	0	0	0	0	0	0	0	5.40271	1.45634	3.60847	1.85139	0.480421	0.919863	up	no
19248	u	chr12	-	1429661	1429864	MSTRG.6820.1	1	204	MSTRG.6820	.	0	0	0	0	0	0	5.92157	1.72823	0	0	0	0	0.0400065	-4.64362	0.0717589	0.816899	down	no
19387	u	chr12	+	1813031	1813248	MSTRG.6872.1	1	218	MSTRG.6872	.	0	0	0	0	0	0	0	0	0	0	4.15596	1.12027	2.92469	1.54828	0.480421	0.919863	up	no
19425	i	chr12	-	1946049	1946287	MSTRG.6888.1	1	239	MSTRG.6888	LOC_Os12g04595	0	0	0	0	0	0	0	0	4.42259	1.16402	0	0	1.82464	0.86761	0.716253	0.953817	up	no
19450	u	chr12	-	2035170	2035521	MSTRG.6893.1	1	352	MSTRG.6893	.	0	0	0	0	0	0	0	0	4.62784	1.21804	0	0	1.86002	0.895322	0.716253	0.953817	up	no
19453	i	chr12	+	2043723	2043951	MSTRG.6898.1	1	229	MSTRG.6898	LOC_Os12g04790	0	0	0	0	0	0	0	0	5.18777	1.36542	0	0	1.95561	0.967621	0.716253	0.953817	up	no
20085	x	chr12	+	5104951	5105231	MSTRG.7128.1	1	281	MSTRG.7128	LOC_Os12g09670	0	0	0	0	0	0	0	0	4.29893	1.13148	0	0	1.80322	0.850579	0.716253	0.953817	up	no
20086	i	chr12	-	5105543	5105827	MSTRG.7129.1	1	285	MSTRG.7129	LOC_Os12g09670	0	0	0	0	0	0	0	0	7.27719	1.91535	0	0	2.30147	1.20255	0.716253	0.953817	up	no
20158	x	chr12	+	5571710	5572610	MSTRG.7157.1	1	901	MSTRG.7157	LOC_Os12g10520	0	0	0	0	0	0	4.35738	1.27172	0	0	0	0	0.0719735	-3.79639	0.0717589	0.816899	down	no
20330	x	chr12	+	7020408	7020625	MSTRG.7197.1	1	218	MSTRG.7197	LOC_Os12g12740	0	0	0	0	0	0	0	0	0	0	4.15596	1.12027	2.92469	1.54828	0.480421	0.919863	up	no
20456	i	chr12	-	7734105	7734391	MSTRG.7238.1	1	287	MSTRG.7238	LOC_Os12g13720	0	0	0	0	0	0	6.31359	1.84264	1.05227	0.276955	0	0	0.0424255	-4.55892	0.06415	0.816899	down	no
20769	x	chr12	+	10133272	10133513	MSTRG.7317.1	1	242	MSTRG.7317	LOC_Os12g17690	0	0	0	0	0	0	3.6405	1.06249	0	0	0	0	0.0981171	-3.34935	0.0717589	0.816899	down	no
20785	i	chr12	+	10283620	10283822	MSTRG.7321.1	1	203	MSTRG.7321	LOC_Os12g17900	0	0	0	0	0	0	0	0	0	0	4.46305	1.20305	3.08909	1.62718	0.480421	0.919863	up	no
20807	i	chr12	-	10439548	10440218	MSTRG.7329.1	1	671	MSTRG.7329	LOC_Os12g18120	0	0	0	0	0	0	4.22802	1.23396	3.78987	0.99749	0	0	0.130196	-2.94124	0.203883	0.919863	down	no
20840	i	chr12	+	10760807	10761095	MSTRG.7338.1	1	289	MSTRG.7338	LOC_Os12g18630	0	0	0	0	0	0	0	0	4.94118	1.30051	0	0	1.91368	0.936352	0.716253	0.953817	up	no
21021	u	chr12	-	12118060	12118290	MSTRG.7400.1	1	231	MSTRG.7400	.	0	0	0	0	0	0	0	0	0	0	3.92208	1.05723	2.8013	1.48609	0.480421	0.919863	up	no
21026	u	chr12	-	12139080	12139465	MSTRG.7408.1	1	386	MSTRG.7408	.	0	0	0	0	0	0	0	0	0	0	3.91192	1.05449	2.79597	1.48335	0.480421	0.919863	up	no
21061	x	chr12	-	12309960	12310174	MSTRG.7422.1	1	215	MSTRG.7422	LOC_Os12g21860	0	0	0	0	0	0	0	0	0	0	4.05581	1.09327	2.87166	1.52188	0.480421	0.919863	up	no
21063	i	chr12	-	12314849	12315078	MSTRG.7424.1	1	230	MSTRG.7424	LOC_Os12g21870	0	0	0	0	0	0	0	0	0	0	9.35217	2.52095	6.03416	2.59315	0.480421	0.919863	up	no
21100	u	chr12	-	12548584	12548851	MSTRG.7439.1	1	268	MSTRG.7439	.	0	0	0	0	0	0	4.50746	1.31552	0	0	0	0	0.0676976	-3.88475	0.0717589	0.816899	down	no
21104	i	chr12	+	12578723	12578978	MSTRG.7446.1	1	256	MSTRG.7446	LOC_Os12g22284	0	0	0	0	0	0	4.12891	1.20503	0	0	1.09375	0.294829	0.114526	-3.12625	0.109263	0.90061	down	no
21105	i	chr12	-	12579066	12579340	MSTRG.7447.1	1	275	MSTRG.7447	LOC_Os12g22284	0	0	0	0	0	0	4.39273	1.28203	0	0	0	0	0.0709353	-3.81735	0.0717589	0.816899	down	no
21109	i	chr12	-	12691495	12692497	MSTRG.7442.1	1	1003	MSTRG.7442	LOC_Os12g22489	0	0	0	0	0	0	2.29435	0.669612	4.62849	1.21821	0	0	0.359432	-1.47621	0.516744	0.930921	down	no
21427	x	chr12	-	16101783	16101988	MSTRG.7525.1	1	206	MSTRG.7525	LOC_Os12g27370	0	0	0	0	0	0	4.34951	1.26942	0	0	0	0	0.0722073	-3.79171	0.0717589	0.816899	down	no
21534	i	chr12	-	17407455	17407691	MSTRG.7545.1	1	237	MSTRG.7545	LOC_Os12g29340	0	0	0	0	0	0	5.09705	1.48759	0	0	0	0	0.0537945	-4.2164	0.0717589	0.816899	down	no
21558	i	chr12	+	17575470	17575760	MSTRG.7553.1	1	291	MSTRG.7553	LOC_Os12g29520	0	0	0	0	0	0	4.1512	1.21154	0	0	0	0	0.0784445	-3.67218	0.0717589	0.816899	down	no
21755	i	chr12	-	19127583	19128191	MSTRG.7598.1	1	609	MSTRG.7598	LOC_Os12g31790	0	0	0	0	0	0	0	0	5.95074	1.56623	0	0	2.08377	1.0592	0.716253	0.953817	up	no
21818	i	chr12	+	19516570	19516785	MSTRG.7621.1	1	216	MSTRG.7621	LOC_Os12g32330	0	0	0	0	0	0	0	0	0	0	6.99074	1.88441	4.53889	2.18234	0.480421	0.919863	up	no
21820	x	chr12	+	19519171	19519962	MSTRG.7623.1	1	792	MSTRG.7623	LOC_Os12g32360	0	0	0	0	0	0	3.62248	1.05723	0	0	1.88636	0.508484	0.177932	-2.4906	0.187953	0.919863	down	no
22396	i	chr12	+	23193627	23193831	MSTRG.7809.1	1	205	MSTRG.7809	LOC_Os12g37770	0	0	0	0	0	0	4.41951	1.28985	0	0	0	0	0.0701616	-3.83317	0.0717589	0.816899	down	no
22506	i	chr12	+	23674886	23675108	MSTRG.7844.1	1	223	MSTRG.7844	LOC_Os12g38560	0	0	0	0	0	0	0	0	4.06278	1.06932	0	0	1.76213	0.817318	0.716253	0.953817	up	no
22730	x	chr12	+	24874649	24874860	MSTRG.7914.1	1	212	MSTRG.7914	LOC_Os12g40190	0	0	0	0	0	0	6.89623	2.01269	0	0	0	0	0.0291068	-5.1025	0.0717589	0.816899	down	no
22862	i	chr12	-	25556563	25556768	MSTRG.7957.1	1	206	MSTRG.7957	LOC_Os12g41210	0	0	0	0	0	0	2.79897	0.816888	5.86408	1.54342	0	0	0.304905	-1.71357	0.520429	0.93187	down	no
22879	x	chr12	-	25622942	25623166	MSTRG.7962.1	1	225	MSTRG.7962	LOC_Os12g41350	0	0	0	0	0	0	5.36889	1.56693	0	0	0	0	0.0486419	-4.36166	0.0717589	0.816899	down	no
22938	u	chr12	-	25775227	25775438	MSTRG.7983.1	1	212	MSTRG.7983	.	0	0	0	0	0	0	0	0	0	0	4.14151	1.11637	2.91701	1.54449	0.480421	0.919863	up	no
22959	u	chr12	+	25856088	25856360	MSTRG.7994.1	1	273	MSTRG.7994	.	0	0	0	0	0	0	0	0	4.19048	1.10293	0	0	1.78438	0.835425	0.716253	0.953817	up	no
22984	x	chr12	+	25923744	25923946	MSTRG.8005.1	1	203	MSTRG.8005	LOC_Os12g41860	0	0	0	0	0	0	0	0	5.95074	1.56623	0	0	2.08377	1.0592	0.716253	0.953817	up	no
23064	u	chr12	-	26271050	26271264	MSTRG.8030.1	1	215	MSTRG.8030	.	0	0	0	0	0	0	0	0	5.6186	1.47881	0	0	2.02827	1.02025	0.716253	0.953817	up	no
23183	u	chr12	+	26809078	26809327	MSTRG.8083.1	1	250	MSTRG.8083	.	0	0	0	0	0	0	0	0	6.412	1.68763	0.604	0.162813	2.67939	1.4219	0.606604	0.953817	up	no
23193	u	chr12	+	26829006	26829253	MSTRG.8089.1	1	248	MSTRG.8089	.	0	0	0	0	0	0	5.58064	1.62873	0	0	0	0	0.0450687	-4.47173	0.0717589	0.816899	down	no
23194	u	chr12	-	26831471	26831704	MSTRG.8090.1	1	234	MSTRG.8090	.	0	0	0	0	0	0	3.75214	1.09507	0	0	0	0	0.093307	-3.42187	0.0717589	0.816899	down	no
23199	u	chr12	+	26842510	26842823	MSTRG.8095.1	1	314	MSTRG.8095	.	0	0	0	0	0	0	4.32803	1.26315	0	0	0	0	0.072851	-3.77891	0.0717589	0.816899	down	no
23200	u	chr12	+	26847049	26847260	MSTRG.8096.1	1	212	MSTRG.8096	.	0	0	0	0	0	0	4.27358	1.24726	0	0	0	0	0.0745158	-3.74631	0.0717589	0.816899	down	no
23350	u	chr12	-	27510306	27510533	MSTRG.8160.1	1	228	MSTRG.8160	.	0	0	0	0	0	0	0	0	0	0	5.14035	1.38562	3.46103	1.7912	0.480421	0.919863	up	no
23427	u	chr2	+	218391	218624	MSTRG.8193.1	1	234	MSTRG.8193	.	0	0	0	0	0	0	3.8718	1.13	0	0	0	0	0.088489	-3.49836	0.0717589	0.816899	down	no
23476	i	chr2	-	402020	402311	MSTRG.8225.1	1	292	MSTRG.8225	LOC_Os02g01720	0	0	0	0	0	0	0	0	4.13699	1.08885	0	0	1.77507	0.827876	0.716253	0.953817	up	no
23557	x	chr2	+	778210	778479	MSTRG.8255.1	1	270	MSTRG.8255	LOC_Os02g02340	0	0	0	0	0	0	0	0	9.77037	2.57155	0	0	2.69581	1.43072	0.716253	0.953817	up	no
23583	x	chr2	-	874941	875170	MSTRG.8272.1	1	230	MSTRG.8272	LOC_Os02g02470	0	0	0	0	0	0	0.448996	0.131041	5.25217	1.38237	0.267554	0.072121	1.46346	0.549384	0.819536	0.961661	up	no
23643	i	chr2	-	1032881	1033081	MSTRG.8302.1	1	201	MSTRG.8302	LOC_Os02g02730	0	0	0	0	0	0	0	0	4.50746	1.18636	0	0	1.83929	0.879152	0.716253	0.953817	up	no
23750	i	chr2	+	1318022	1318245	MSTRG.8345.1	1	224	MSTRG.8345	LOC_Os02g03270	0	0	0	0	0	0	0	0	4.04464	1.06455	0	0	1.75896	0.814722	0.716253	0.953817	up	no
23753	i	chr2	-	1328837	1329132	MSTRG.8347.1	1	296	MSTRG.8347	LOC_Os02g03280	0	0	0	0	0	0	0	0	4.08108	1.07414	0.510135	0.137511	2.12191	1.08536	0.588442	0.952913	up	no
23920	i	chr2	-	1856255	1856540	MSTRG.8403.1	1	286	MSTRG.8403	LOC_Os02g04230	0	0	0	0	0	0	4.75175	1.38681	0	0	0	0	0.0614238	-4.02506	0.0717589	0.816899	down	no
23943	u	chr2	-	1939842	1940045	MSTRG.8412.1	1	204	MSTRG.8412	.	0	0	0	0	0	0	8.57843	2.50364	0	0	0	0	0.017936	-5.801	0.0717589	0.816899	down	no
24017	x	chr2	+	2142384	2142603	MSTRG.8440.1	1	220	MSTRG.8440	LOC_Os02g04725	0	0	0	0	0	0	0	0	0	0	4.11818	1.11009	2.90465	1.53836	0.480421	0.919863	up	no
24212	i	chr2	+	2900224	2900439	MSTRG.8519.1	1	216	MSTRG.8519	LOC_Os02g05870	0	0	0	0	0	0	0	0	0	0	4.12963	1.11317	2.91071	1.54137	0.480421	0.919863	up	no
24284	i	chr2	-	3193341	3193742	MSTRG.8564.1	1	402	MSTRG.8564	LOC_Os02g06390	0	0	0	0	0	0	0	0	0	0	10.5174	2.83505	6.81728	2.7692	0.480421	0.919863	up	no
24365	i	chr2	+	3467808	3468019	MSTRG.8593.1	1	212	MSTRG.8593	LOC_Os02g06880	0	0	0	0	0	0	4.27358	1.24726	0	0	0	0	0.0745158	-3.74631	0.0717589	0.816899	down	no
24478	u	chr2	+	3826976	3827424	MSTRG.8641.1	1	449	MSTRG.8641	.	0	0	0	0	0	0	4.70824	1.37411	0	0	1.00891	0.271959	0.088095	-3.5048	0.0994079	0.880983	down	no
24540	u	chr2	+	4095083	4095356	MSTRG.8664.1	1	274	MSTRG.8664	.	0	0	0	0	0	0	0	0	0	0	4.17518	1.12545	2.93489	1.55331	0.480421	0.919863	up	no
24750	u	chr2	+	4887985	4888245	MSTRG.8756.1	1	261	MSTRG.8756	.	0	0	0	0	0	0	0	0	0	0	4.04981	1.09166	2.86848	1.52029	0.480421	0.919863	up	no
25172	u	chr2	-	6536091	6536449	MSTRG.8933.1	1	359	MSTRG.8933	.	0	0	0	0	0	0	0	0	4.11699	1.08359	0	0	1.77158	0.825041	0.716253	0.953817	up	no
25219	u	chr2	-	6712346	6712569	MSTRG.8955.1	1	224	MSTRG.8955	.	0	0	0	0	0	0	0	0	5.39286	1.4194	0	0	1.99029	0.992979	0.716253	0.953817	up	no
25435	u	chr2	+	7838150	7838394	MSTRG.9039.1	1	245	MSTRG.9039	.	0	0	0	0	0	0	3.69796	1.07926	0	0	0	0	0.0956018	-3.38682	0.0717589	0.816899	down	no
25458	i	chr2	+	8005347	8005696	MSTRG.9049.1	1	350	MSTRG.9049	LOC_Os02g14530	0	0	0	0	0	0	0	0	0	0	5.47143	1.47486	3.64739	1.86686	0.480421	0.919863	up	no
25459	i	chr2	+	8006184	8006412	MSTRG.9050.1	1	229	MSTRG.9050	LOC_Os02g14530	0	0	0	0	0	0	5.27511	1.53956	0	0	0	0	0.0503432	-4.31206	0.0717589	0.816899	down	no
25460	i	chr2	+	8009402	8009904	MSTRG.9051.1	1	503	MSTRG.9051	LOC_Os02g14530	0	0	0	0	0	0	0	0	5.27634	1.38873	0	0	1.97061	0.978643	0.716253	0.953817	up	no
25479	i	chr2	-	8119857	8120077	MSTRG.9058.1	1	221	MSTRG.9058	LOC_Os02g14720	0	0	0	0	0	0	0	0	4.09955	1.079	0	0	1.76854	0.822561	0.716253	0.953817	up	no
25480	u	chr2	-	8129322	8129608	MSTRG.9056.1	1	287	MSTRG.9056	.	0	0	0	0	0	0	0	0	0	0	4.73519	1.27641	3.23701	1.69466	0.480421	0.919863	up	no
25498	u	chr2	-	8202536	8202920	MSTRG.9063.1	1	385	MSTRG.9063	.	0	0	0	0	0	0	0.784416	0.228934	4.81818	1.26814	0.392208	0.105723	1.12793	0.173681	0.934599	0.986969	up	no
25558	i	chr2	-	8495460	8495661	MSTRG.9080.1	1	202	MSTRG.9080	LOC_Os02g15220	0	0	0	0	0	0	0	0	4.13861	1.08928	0	0	1.77535	0.828106	0.716253	0.953817	up	no
25577	i	chr2	+	8557779	8557987	MSTRG.9086.1	1	209	MSTRG.9086	LOC_Os02g15310	0	0	0	0	0	0	0	0	5.7799	1.52127	0	0	2.05528	1.03933	0.716253	0.953817	up	no
25633	i	chr2	-	8874926	8875148	MSTRG.9105.1	1	223	MSTRG.9105	LOC_Os02g15750	0	0	0	0	0	0	4.06278	1.18573	0	0	0	0	0.0814537	-3.61788	0.0717589	0.816899	down	no
25676	i	chr2	-	9065561	9065780	MSTRG.9118.1	1	220	MSTRG.9118	LOC_Os02g15980	0	0	0	0	0	0	0	0	0	0	4.80455	1.2951	3.27504	1.71151	0.480421	0.919863	up	no
25822	i	chr2	+	10084954	10085160	MSTRG.9164.1	1	207	MSTRG.9164	LOC_Os02g17520	0	0	0	0	0	0	0.729469	0.212898	7.29469	1.91996	0	0	1.24084	0.311313	0.920883	0.984825	up	no
25850	i	chr2	+	10263148	10264145	MSTRG.9172.1	1	998	MSTRG.9172	LOC_Os02g17760	0	0	0	0	0	0	0	0	0	0	4.13227	1.11388	2.91211	1.54207	0.480421	0.919863	up	no
25950	i	chr2	+	10808255	10808461	MSTRG.9206.1	1	207	MSTRG.9206	LOC_Os02g18540	0	0	0	0	0	0	4.37681	1.27739	0	0	0	0	0.0714003	-3.80793	0.0717589	0.816899	down	no
26093	x	chr2	-	11748949	11749269	MSTRG.9253.1	1	321	MSTRG.9253	LOC_Os02g19970	0	0	0	0	0	0	4.23365	1.2356	0	0	0	0	0.075769	-3.72225	0.0717589	0.816899	down	no
26153	i	chr2	-	12086994	12087269	MSTRG.9274.1	1	276	MSTRG.9274	LOC_Os02g20490	0	0	0	0	0	0	0	0	4.37681	1.15197	0	0	1.81672	0.861335	0.716253	0.953817	up	no
26247	i	chr2	-	12632620	12632995	MSTRG.9312.1	1	376	MSTRG.9312	LOC_Os02g21280	0	0	0	0	0	0	4.01596	1.17207	0	0	0	0	0.0831086	-3.58886	0.0717589	0.816899	down	no
26413	u	chr2	+	13533537	13533739	MSTRG.9362.1	1	203	MSTRG.9362	.	0	0	0	0	0	0	0	0	0	0	5.95074	1.60407	3.9223	1.9717	0.480421	0.919863	up	no
26451	u	chr2	-	13894558	13894782	MSTRG.9378.1	1	225	MSTRG.9378	.	0	0	0	0	0	0	0	0	0	0	5.36889	1.44722	3.58936	1.84373	0.480421	0.919863	up	no
26458	u	chr2	+	13924563	13924895	MSTRG.9381.1	1	333	MSTRG.9381	.	0	0	0	0	0	0	3.62763	1.05873	0	0	0.678679	0.182943	0.125451	-2.9948	0.0917233	0.860928	down	no
26546	u	chr2	-	14559389	14559604	MSTRG.9401.1	1	216	MSTRG.9401	.	0	0	0	0	0	0	4	1.16741	0	0	2.7963	0.753762	0.186646	-2.42162	0.264329	0.919863	down	no
26689	u	chr2	+	15649378	15649629	MSTRG.9445.1	1	252	MSTRG.9445	.	0	0	0	0	0	0	0	0	0	0	4.55556	1.22798	3.13914	1.65037	0.480421	0.919863	up	no
26749	o	chr2	+	15872804	15873118	MSTRG.9464.2	2	236	MSTRG.9464	LOC_Os02g27000	0	0	0	0	0	0	0	0	4.49661	1.1835	0	0	1.83742	0.877683	0.716253	0.953817	up	no
26930	u	chr2	+	16839969	16840342	MSTRG.9516.1	1	374	MSTRG.9516	.	0	0	0	0	0	0	0	0	0	0	4.53476	1.22238	3.12786	1.64518	0.480421	0.919863	up	no
27024	x	chr2	+	17515203	17515422	MSTRG.9550.1	1	220	MSTRG.9550	LOC_Os02g29480	0	0	0	0	0	0	4.11818	1.20191	0	0	0	0	0.0795509	-3.65198	0.0717589	0.816899	down	no
27177	i	chr2	+	18503993	18504198	MSTRG.9606.1	1	206	MSTRG.9606	LOC_Os02g30974	0	0	0	0	0	0	4.39806	1.28359	0	0	0	0	0.0707805	-3.8205	0.0717589	0.816899	down	no
27203	i	chr2	-	18659876	18660088	MSTRG.9613.1	1	213	MSTRG.9613	LOC_Os02g31160	0	0	0	0	0	0	0	0	4.25352	1.11952	0	0	1.79534	0.844259	0.716253	0.953817	up	no
27556	u	chr2	+	20689669	20689913	MSTRG.9737.1	1	245	MSTRG.9737	.	0	0	0	0	0	0	3.69796	1.07926	0	0	0	0	0.0956018	-3.38682	0.0717589	0.816899	down	no
27594	u	chr2	+	20848141	20848418	MSTRG.9756.1	1	278	MSTRG.9756	.	0	0	0	0	0	0	5.43165	1.58525	0	0	0	0	0.0475452	-4.39456	0.0717589	0.816899	down	no
27629	u	chr2	-	20972448	20972660	MSTRG.9775.1	1	213	MSTRG.9775	.	0	0	0	0	0	0	0	0	4.25352	1.11952	0	0	1.79534	0.844259	0.716253	0.953817	up	no
27727	i	chr2	-	21345617	21345825	MSTRG.9812.1	1	209	MSTRG.9812	LOC_Os02g35500	0	0	0	0	0	0	4.89952	1.42994	0	0	0	0	0.0579955	-4.10791	0.0717589	0.816899	down	no
27757	x	chr2	+	21457838	21458091	MSTRG.9826.1	1	254	MSTRG.9826	LOC_Os02g35710	0	0	0	0	0	0	5.77953	1.68677	0	0	0	0	0.04202	-4.57278	0.0717589	0.816899	down	no
28072	x	chr2	+	22933133	22933344	MSTRG.9941.1	1	212	MSTRG.9941	LOC_Os02g37940	0	0	0	0	0	0	0	0	4.27358	1.1248	0	0	1.79883	0.847055	0.716253	0.953817	up	no
28341	i	chr2	-	23912118	23912429	MSTRG.10041.1	1	312	MSTRG.10041	LOC_Os02g39630	0	0	0	0	0	0	4.35577	1.27124	2.41987	0.636908	0	0	0.105728	-3.24157	0.114016	0.908016	down	no
28621	x	chr2	+	25287872	25288195	MSTRG.10135.1	1	324	MSTRG.10135	LOC_Os02g42060	0	0	0	0	0	0	4.21296	1.22957	0	0	0.466049	0.125627	0.0904997	-3.46594	0.0810253	0.83832	down	no
28649	i	chr2	+	25443552	25444158	MSTRG.10151.1	1	607	MSTRG.10151	LOC_Os02g42310	0	0	0	0	0	0	3.9341	1.14818	0	0	0	0	0.0861092	-3.53769	0.0717589	0.816899	down	no
28678	i	chr2	-	25492776	25492991	MSTRG.10159.1	1	216	MSTRG.10159	LOC_Os02g42374	0	0	0	0	0	0	0	0	0	0	5.59259	1.50753	3.71632	1.89387	0.480421	0.919863	up	no
28703	u	chr2	+	25588996	25589221	MSTRG.10165.1	1	226	MSTRG.10165	.	0	0	0	0	0	0	0	0	6.19027	1.62927	0	0	2.12355	1.08648	0.716253	0.953817	up	no
28781	x	chr2	-	25856853	25857114	MSTRG.10198.1	1	262	MSTRG.10198	LOC_Os02g42960	0	0	0	0	0	0	5.52672	1.61299	0	0	4.66794	1.25828	0.147037	-2.76575	0.334491	0.919863	down	no
28864	u	chr2	-	26238679	26238885	MSTRG.10224.1	1	207	MSTRG.10224	.	0	0	0	0	0	0	0	0	4.30435	1.1329	0	0	1.80416	0.85133	0.716253	0.953817	up	no
28893	i	chr2	-	26350765	26350977	MSTRG.10239.1	1	213	MSTRG.10239	LOC_Os02g43670	0	0	0	0	0	0	4.00939	1.17015	0	0	0	0	0.0833442	-3.58477	0.0717589	0.816899	down	no
28927	x	chr2	-	26489020	26489224	MSTRG.10256.1	1	205	MSTRG.10256	LOC_Os02g43860	0	0	0	0	0	0	4.41951	1.28985	0	0	0	0	0.0701616	-3.83317	0.0717589	0.816899	down	no
28980	i	chr2	-	26666311	26666576	MSTRG.10273.1	1	266	MSTRG.10273	LOC_Os02g44111	0	0	0	0	0	0	0	0	1.13534	0.29882	4.54135	1.22416	3.83885	1.94067	0.291711	0.919863	up	no
29017	u	chr2	+	26861774	26861983	MSTRG.10282.1	1	210	MSTRG.10282	.	0	0	0	0	0	0	0	0	4.31429	1.13552	0	0	1.80589	0.852707	0.716253	0.953817	up	no
29080	i	chr2	+	27060794	27061009	MSTRG.10304.1	1	216	MSTRG.10304	LOC_Os02g44642	0	0	0	0	0	0	0	0	0	0	9.78704	2.63817	6.32306	2.66062	0.480421	0.919863	up	no
29115	u	chr2	+	27147804	27149362	MSTRG.10312.1	1	1559	MSTRG.10312	.	0	0	0	0	0	0	2.36754	0.690975	1.39384	0.366858	0	0	0.236644	-2.07921	0.112502	0.906994	down	no
29130	x	chr2	+	27212411	27212656	MSTRG.10327.1	1	246	MSTRG.10327	LOC_Os02g44910	0	0	0	0	0	0	0	0	0	0	4.29675	1.15822	2.99972	1.58483	0.480421	0.919863	up	no
29168	i	chr2	-	27371103	27371316	MSTRG.10346.1	1	214	MSTRG.10346	LOC_Os02g45120	0	0	0	0	0	0	4.02804	1.1756	0	0	0	0	0.0826774	-3.59636	0.0717589	0.816899	down	no
29275	i	chr2	+	27839589	27840043	MSTRG.10373.1	1	455	MSTRG.10373	LOC_Os02g45750	0	0	0	0	0	0	7.61099	2.22129	0	0	0	0	0.0234827	-5.41226	0.0717589	0.816899	down	no
29328	u	chr2	+	28165764	28165964	MSTRG.10400.1	1	201	MSTRG.10400	.	0	0	0	0	0	0	0	0	4.50746	1.18636	0	0	1.83929	0.879152	0.716253	0.953817	up	no
29386	u	chr2	+	28417612	28418509	MSTRG.10423.1	1	898	MSTRG.10423	.	0	0	0	0	0	0	4.6971	1.37087	0	0	0	0	0.0627587	-3.99404	0.0717589	0.816899	down	no
29511	x	chr2	+	28813299	28813591	MSTRG.10475.1	1	293	MSTRG.10475	LOC_Os02g47200	0	0	0	0	0	0	5.15358	1.50409	0	0	3.82935	1.03223	0.14498	-2.78608	0.290118	0.919863	down	no
29527	u	chr2	+	28892247	28892467	MSTRG.10478.1	1	221	MSTRG.10478	.	0	0	0	0	0	0	0	0	4.09955	1.079	0	0	1.76854	0.822561	0.716253	0.953817	up	no
29638	u	chr2	+	29276990	29277195	MSTRG.10522.1	1	206	MSTRG.10522	.	0	0	0	0	0	0	4.39806	1.28359	0	0	0	0	0.0707805	-3.8205	0.0717589	0.816899	down	no
29652	x	chr2	-	29319292	29319520	MSTRG.10531.1	1	229	MSTRG.10531	LOC_Os02g47920	0	0	0	0	0	0	3.72926	1.0884	0	0	0	0	0.0942671	-3.4071	0.0717589	0.816899	down	no
29779	u	chr2	-	29804949	29805163	MSTRG.10578.1	1	215	MSTRG.10578	.	0	0	0	0	0	0	4.21395	1.22986	0	0	0	0	0.076397	-3.71034	0.0717589	0.816899	down	no
29951	u	chr2	+	30357456	30357699	MSTRG.10644.1	1	244	MSTRG.10644	.	0	0	0	0	0	0	3.71312	1.08369	0	0	3.71312	1.0009	0.255651	-1.96775	0.394075	0.919863	down	no
29978	x	chr2	-	30428164	30428433	MSTRG.10658.1	1	270	MSTRG.10658	LOC_Os02g49770	0	0	0	0	0	0	3.91481	1.14255	3.53727	0.931006	0.559259	0.150752	0.177181	-2.49671	0.165697	0.919863	down	no
30022	i	chr2	-	30558115	30558381	MSTRG.10673.1	1	267	MSTRG.10673	LOC_Os02g50010	0	0	0	0	0	0	0	0	0	0	6.22097	1.67691	4.07991	2.02854	0.480421	0.919863	up	no
30023	x	chr2	+	30561208	30562222	MSTRG.10674.1	1	1015	MSTRG.10674	LOC_Os02g50020	0	0	0	0	0	0	0	0	1.19015	0.313246	4.09557	1.10399	3.57679	1.83866	0.271275	0.919863	up	no
30193	i	chr2	-	31275528	31276000	MSTRG.10750.1	1	473	MSTRG.10750	LOC_Os02g51119	0	0	0	0	0	0	5.49049	1.60242	0	0	0	0	0.0465465	-4.42518	0.0717589	0.816899	down	no
30229	i	chr2	-	31435788	31436120	MSTRG.10765.1	1	333	MSTRG.10765	LOC_Os02g51330	0	0	0	0	0	0	0	0	0	0	4.37237	1.17861	3.04026	1.6042	0.480421	0.919863	up	no
30254	i	chr2	-	31511180	31511419	MSTRG.10775.1	1	240	MSTRG.10775	LOC_Os02g51430	0	0	0	0	0	0	0	0	7.55	1.98715	0	0	2.34551	1.2299	0.716253	0.953817	up	no
30308	i	chr2	-	31741159	31741430	MSTRG.10799.1	1	272	MSTRG.10799	LOC_Os02g51810	0	0	0	0	0	0	4.44118	1.29617	0	0	0	0	0.0695439	-3.84593	0.0717589	0.816899	down	no
30481	x	chr2	+	32354268	32354753	MSTRG.10868.1	1	486	MSTRG.10868	LOC_Os02g52920	0	0	0	0	0	0	4.66049	1.36018	0	0	0.621399	0.167503	0.0794343	-3.65409	0.0846163	0.845141	down	no
30488	u	chr2	-	32384114	32384346	MSTRG.10873.1	1	233	MSTRG.10873	.	0	0	0	0	0	0	3.88841	1.13485	0	0	0	0	0.087846	-3.50888	0.0717589	0.816899	down	no
30513	u	chr2	-	32509396	32509602	MSTRG.10887.1	1	207	MSTRG.10887	.	0	0	0	0	0	0	0	0	4.37681	1.15197	0	0	1.81672	0.861335	0.716253	0.953817	up	no
30568	o	chr2	+	32679703	32681022	MSTRG.10899.2	3	231	MSTRG.10899	LOC_Os02g53384	0	0	0	0	0	0	0	0	0	0	5.48701	1.47907	3.65623	1.87036	0.480421	0.919863	up	no
30593	i	chr2	+	32797556	32797766	MSTRG.10915.1	1	211	MSTRG.10915	LOC_Os02g53620	0	0	0	0	0	0	0	0	0	0	5.61137	1.51259	3.72704	1.89803	0.480421	0.919863	up	no
30674	u	chr2	-	33098938	33099160	MSTRG.10943.1	1	223	MSTRG.10943	.	0	0	0	0	0	0	0	0	0	0	4.73991	1.27768	3.23959	1.69581	0.480421	0.919863	up	no
30712	i	chr2	+	33201365	33201678	MSTRG.10956.1	1	314	MSTRG.10956	LOC_Os02g54160	0	0	0	0	0	0	0	0	4.35032	1.145	0	0	1.81213	0.857687	0.716253	0.953817	up	no
30744	i	chr2	-	33360189	33360453	MSTRG.10961.1	1	265	MSTRG.10961	LOC_Os02g54470	0	0	0	0	0	0	0	0	4.55849	1.19979	0	0	1.84809	0.886035	0.716253	0.953817	up	no
31000	u	chr2	+	34234048	34234327	MSTRG.11055.1	1	280	MSTRG.11055	.	0	0	0	0	0	0	0	0	0	0	5.35	1.44213	3.5787	1.83944	0.480421	0.919863	up	no
31003	i	chr2	+	34240844	34241106	MSTRG.11057.1	1	263	MSTRG.11057	LOC_Os02g55940	0	0	0	0	0	0	0	0	4.04563	1.06481	0	0	1.75913	0.814863	0.716253	0.953817	up	no
31295	x	chr2	-	35204893	35205096	MSTRG.11172.1	1	204	MSTRG.11172	LOC_Os02g57440	0	0	0	0	0	0	0	0	0.740196	0.194819	4.31372	1.1628	3.45633	1.78924	0.345436	0.919863	up	no
31367	i	chr2	-	35371820	35372059	MSTRG.11205.1	1	240	MSTRG.11205	LOC_Os02g57760	0	0	0	0	0	0	3.775	1.10175	0	0	0	0	0.0923603	-3.43658	0.0717589	0.816899	down	no
31409	i	chr2	-	35461071	35461411	MSTRG.11225.1	1	341	MSTRG.11225	LOC_Os02g57924	0	0	0	0	0	0	0	0	0	0	6.70381	1.80706	4.3661	2.12634	0.480421	0.919863	up	no
31410	u	chr2	-	35463012	35463407	MSTRG.11226.1	1	396	MSTRG.11226	.	0	0	0	0	0	0	0	0	4.7702	1.25551	1.39394	0.375747	2.97178	1.57133	0.423444	0.919863	up	no
31432	x	chr2	-	35546127	35546377	MSTRG.11234.1	1	251	MSTRG.11234	LOC_Os02g58070	0	0	0	0	0	0	0	0	4.15936	1.09474	0	0	1.77897	0.83104	0.716253	0.953817	up	no
31458	u	chr2	-	35614056	35615590	MSTRG.11248.1	1	1535	MSTRG.11248	.	0	0	0	0	0	0	1.40521	0.410116	2.62801	0.691691	0	0	0.500273	-0.999212	0.506686	0.927629	down	no
31579	u	chr3	-	25208	25457	MSTRG.11295.1	1	250	MSTRG.11295	.	0	0	0	0	0	0	7.248	2.11535	0	0	0	0	0.026141	-5.25754	0.0717589	0.816899	down	no
31624	x	chr3	-	168883	169114	MSTRG.11320.1	1	232	MSTRG.11320	LOC_Os03g01240	0	0	0	0	0	0	0	0	0	0	3.90517	1.05267	2.79244	1.48153	0.480421	0.919863	up	no
31829	i	chr3	-	808097	808324	MSTRG.11386.1	1	228	MSTRG.11386	LOC_Os03g02320	0	0	0	0	0	0	0	0	5.05263	1.32985	0	0	1.93267	0.950592	0.716253	0.953817	up	no
31834	x	chr3	-	846412	847802	MSTRG.11388.1	1	1391	MSTRG.11388	LOC_Os03g02380	0	0	0	0	0	0	0	0	2.38821	0.628575	1.30266	0.351142	2.2472	1.16813	0.275747	0.919863	up	no
31843	x	chr3	+	859259	859494	MSTRG.11392.1	1	236	MSTRG.11392	LOC_Os03g02420	0	0	0	0	0	0	0	0	5.11864	1.34722	0	0	1.94388	0.958942	0.716253	0.953817	up	no
32123	x	chr3	+	1818846	1819747	MSTRG.11512.1	1	902	MSTRG.11512	LOC_Os03g03990	0	0	0	0	0	0	2.17627	0.635153	0	0	0.334812	0.090251	0.233725	-2.09712	0.084071	0.844223	down	no
32143	u	chr3	+	1884207	1884533	MSTRG.11523.1	1	327	MSTRG.11523	.	0	0	0	0	0	0	0	0	4.61774	1.21538	0	0	1.85829	0.893974	0.716253	0.953817	up	no
32145	x	chr3	+	1890455	1890667	MSTRG.11520.1	1	213	MSTRG.11520	LOC_Os03g04130	0	0	0	0	0	0	4.96244	1.4483	0	0	0	0	0.0566121	-4.14275	0.0717589	0.816899	down	no
32191	x	chr3	+	2061540	2061775	MSTRG.11543.1	1	236	MSTRG.11543	LOC_Os03g04440	0	0	0	0	0	0	0	0	5.52966	1.4554	0	0	2.01333	1.00958	0.716253	0.953817	up	no
32238	u	chr3	-	2245391	2245603	MSTRG.11559.1	1	213	MSTRG.11559	.	0	0	0	0	0	0	0	0	0	0	5.65728	1.52496	3.75327	1.90815	0.480421	0.919863	up	no
32241	x	chr3	-	2250329	2250536	MSTRG.11563.1	1	208	MSTRG.11563	LOC_Os03g04710	0	0	0	0	0	0	0	0	5.01442	1.31979	0	0	1.92616	0.945731	0.716253	0.953817	up	no
32469	i	chr3	-	3049669	3050667	MSTRG.11644.1	1	999	MSTRG.11644	LOC_Os03g06090	0	0	0	0	0	0	4.21021	1.22876	0	0	0	0	0.0765172	-3.70807	0.0717589	0.816899	down	no
32499	i	chr3	+	3161342	3161589	MSTRG.11662.1	1	248	MSTRG.11662	LOC_Os03g06290	0	0	0	0	0	0	3.65323	1.06621	0	0	0	0	0.0975525	-3.35768	0.0717589	0.816899	down	no
32575	u	chr3	+	3416355	3416601	MSTRG.11689.1	1	247	MSTRG.11689	.	0	0	0	0	0	0	0	0	4.89069	1.28723	3.66802	0.988741	5.08479	2.34619	0.188462	0.919863	up	no
32799	i	chr3	+	4137791	4138010	MSTRG.11771.1	1	220	MSTRG.11771	LOC_Os03g08110	0	0	0	0	0	0	0	0	0	0	4.11818	1.11009	2.90465	1.53836	0.480421	0.919863	up	no
32800	i	chr3	-	4140096	4140504	MSTRG.11772.1	1	409	MSTRG.11772	LOC_Os03g08110	0	0	0	0	0	0	4.79951	1.40075	0	0	3.17604	0.856125	0.145811	-2.77783	0.253578	0.919863	down	no
32816	x	chr3	-	4186856	4187146	MSTRG.11779.1	1	291	MSTRG.11779	LOC_Os03g08220	0	0	0	0	0	0	4.27491	1.24765	0	0	0	0	0.0744746	-3.74711	0.0717589	0.816899	down	no
33076	i	chr3	-	4986771	4986971	MSTRG.11890.1	1	201	MSTRG.11890	LOC_Os03g09970	0	0	0	0	0	0	0	0	4.50746	1.18636	0	0	1.83929	0.879152	0.716253	0.953817	up	no
33231	x	chr3	+	5539890	5540118	MSTRG.11956.1	1	229	MSTRG.11956	LOC_Os03g10810	0	0	0	0	0	0	5.27511	1.53956	0	0	0	0	0.0503432	-4.31206	0.0717589	0.816899	down	no
33233	i	chr3	-	5549913	5550116	MSTRG.11958.1	1	204	MSTRG.11958	LOC_Os03g10820	0	0	0	0	0	0	4.44118	1.29617	0	0	0	0	0.0695439	-3.84593	0.0717589	0.816899	down	no
33243	x	chr3	+	5590374	5590575	MSTRG.11963.1	1	202	MSTRG.11963	LOC_Os03g10880	0	0	0	0	0	0	0	0	5.9802	1.57398	0	0	2.08868	1.06259	0.716253	0.953817	up	no
33259	u	chr3	-	5634081	5634340	MSTRG.11977.1	1	260	MSTRG.11977	.	0	0	0	0	0	0	0	0	0	0	10.7442	2.89619	6.973	2.80178	0.480421	0.919863	up	no
33275	u	chr3	+	5702517	5702754	MSTRG.11984.1	1	238	MSTRG.11984	.	0	0	0	0	0	0	5.07563	1.48134	0	0	0	0	0.0542303	-4.20476	0.0717589	0.816899	down	no
33489	u	chr3	-	6431467	6431672	MSTRG.12067.1	1	206	MSTRG.12067	.	0	0	0	0	0	0	0	0	0	0	5.86408	1.58071	3.87216	1.95314	0.480421	0.919863	up	no
33498	x	chr3	+	6458113	6458393	MSTRG.12076.1	1	281	MSTRG.12076	LOC_Os03g12290	0	0	0	0	0	0	3.72954	1.08848	0	0	0	0	0.0942554	-3.40728	0.0717589	0.816899	down	no
33560	i	chr3	+	6717984	6718961	MSTRG.12100.1	1	978	MSTRG.12100	LOC_Os03g12630	0	0	0	0	0	0	5.29755	1.54611	0	0	0	0	0.0499292	-4.32397	0.0717589	0.816899	down	no
33600	u	chr3	+	6880351	6880830	MSTRG.12118.1	1	480	MSTRG.12118	.	0	0	0	0	0	0	0	0	5.03333	1.32477	0	0	1.92938	0.948139	0.716253	0.953817	up	no
33769	x	chr3	+	7485127	7485442	MSTRG.12185.1	1	316	MSTRG.12185	LOC_Os03g13820	0	0	0	0	0	0	0	0	0.477848	0.125769	5.11392	1.3785	3.77947	1.91818	0.400524	0.919863	up	no
33771	u	chr3	+	7494147	7494438	MSTRG.12180.1	1	292	MSTRG.12180	.	0	0	0	0	0	0	0	0	0	0	4.11301	1.10869	2.90191	1.537	0.480421	0.919863	up	no
33852	x	chr3	+	7778987	7779243	MSTRG.12218.1	1	257	MSTRG.12218	LOC_Os03g14280	0	0	0	0	0	0	0	0	0	0	6.63035	1.78726	4.32218	2.11176	0.480421	0.919863	up	no
34091	i	chr3	-	8743316	8743547	MSTRG.12320.1	1	232	MSTRG.12320	LOC_Os03g15850	0	0	0	0	0	0	0	0	0	0	3.90517	1.05267	2.79244	1.48153	0.480421	0.919863	up	no
34241	i	chr3	-	9134616	9134913	MSTRG.12376.1	1	298	MSTRG.12376	LOC_Os03g16570	0	0	0	0	0	0	0	0	1.57047	0.413347	4.05369	1.0927	3.75846	1.91014	0.223962	0.919863	up	no
34256	x	chr3	-	9203890	9204162	MSTRG.12387.1	1	273	MSTRG.12387	LOC_Os03g16670	0	0	0	0	0	0	0	0	4.62637	1.21766	0	0	1.85977	0.895126	0.716253	0.953817	up	no
34441	x	chr3	-	9789909	9790696	MSTRG.12453.1	1	788	MSTRG.12453	LOC_Os03g17600	0	0	0	0	0	0	0	0	0	0	4.45939	1.20206	3.08711	1.62626	0.480421	0.919863	up	no
34442	x	chr3	-	9791718	9791932	MSTRG.12454.1	1	215	MSTRG.12454	LOC_Os03g17600	0	0	0	0	0	0	4.09302	1.19456	0	0	1.40465	0.378634	0.127183	-2.97503	0.130096	0.919863	down	no
34484	x	chr3	-	9957288	9957524	MSTRG.12477.1	1	237	MSTRG.12477	LOC_Os03g17870	0	0	0	0	0	0	3.82279	1.11569	0.869198	0.228772	0	0	0.106163	-3.23564	0.0655176	0.816899	down	no
34541	i	chr3	-	10173226	10173547	MSTRG.12502.1	1	322	MSTRG.12502	LOC_Os03g18160	0	0	0	0	0	0	0	0	4.2205	1.11083	0	0	1.7896	0.83964	0.716253	0.953817	up	no
34602	i	chr3	-	10371473	10371806	MSTRG.12524.1	1	334	MSTRG.12524	LOC_Os03g18500	0	0	0	0	0	0	0	0	5.80539	1.52797	0	0	2.05954	1.04232	0.716253	0.953817	up	no
34909	x	chr3	-	11600407	11600624	MSTRG.12645.1	1	218	MSTRG.12645	LOC_Os03g20470	0	0	0	0	0	0	5.0367	1.46998	0	0	0	0	0.0550344	-4.18352	0.0717589	0.816899	down	no
34947	x	chr3	-	11744449	11744667	MSTRG.12666.1	1	219	MSTRG.12666	LOC_Os03g20750	0	0	0	0	0	0	0	0	1.37899	0.36295	4.05936	1.09423	3.65745	1.87084	0.245756	0.919863	up	no
34995	u	chr3	-	11890620	11890827	MSTRG.12679.1	1	208	MSTRG.12679	.	0	0	0	0	0	0	3.62981	1.05937	0	0	0	0	0.0985946	-3.34235	0.0717589	0.816899	down	no
35079	i	chr3	+	12297385	12297699	MSTRG.12721.1	1	315	MSTRG.12721	LOC_Os03g21530	0	0	0	0	0	0	0	0	0	0	4.31429	1.16295	3.00911	1.58934	0.480421	0.919863	up	no
35124	i	chr3	-	12406094	12406312	MSTRG.12731.1	1	219	MSTRG.12731	LOC_Os03g21720	0	0	0	0	0	0	4.60731	1.34466	0	0	0	0	0.0650363	-3.94261	0.0717589	0.816899	down	no
35361	u	chr3	+	13410527	13410727	MSTRG.12832.1	1	201	MSTRG.12832	.	0	0	0	0	0	0	0	0	4.50746	1.18636	0	0	1.83929	0.879152	0.716253	0.953817	up	no
35371	x	chr3	+	13589870	13590125	MSTRG.12840.1	1	256	MSTRG.12840	LOC_Os03g23950	0	0	0	0	0	0	0	0	0	0	3.91016	1.05401	2.79505	1.48287	0.480421	0.919863	up	no
35379	x	chr3	+	13609394	13609711	MSTRG.12848.1	1	318	MSTRG.12848	LOC_Os03g23980	0	0	0	0	0	0	0	0	0	0	8.04088	2.16748	5.18809	2.3752	0.480421	0.919863	up	no
35631	x	chr3	+	14875071	14875276	MSTRG.12923.1	1	206	MSTRG.12923	LOC_Os03g25970	0	0	0	0	0	0	0	0	0	0	4.39806	1.18553	3.05407	1.61073	0.480421	0.919863	up	no
35653	x	chr3	-	14949631	14949856	MSTRG.12937.1	1	226	MSTRG.12937	LOC_Os03g26090	0	0	0	0	0	0	0	0	4.00885	1.05513	0	0	1.7527	0.809582	0.716253	0.953817	up	no
35719	x	chr3	-	15382639	15382843	MSTRG.12956.1	1	205	MSTRG.12956	LOC_Os03g26910	0	0	0	0	0	0	0	0	0	0	5.89268	1.58842	3.88869	1.95928	0.480421	0.919863	up	no
36055	i	chr3	-	17111675	17111934	MSTRG.13070.1	1	260	MSTRG.13070	LOC_Os03g30000	0	0	0	0	0	0	0	0	0	0	4.64615	1.25241	3.18839	1.67283	0.480421	0.919863	up	no
36092	x	chr3	+	17340018	17340245	MSTRG.13082.1	1	228	MSTRG.13082	LOC_Os03g30410	0	0	0	0	0	0	0	0	0	0	3.97368	1.07114	2.82838	1.49998	0.480421	0.919863	up	no
36164	i	chr3	-	17684129	17684929	MSTRG.13099.1	1	801	MSTRG.13099	LOC_Os03g31044	0	0	0	0	0	0	0.565543	0.165056	2.82771	0.744252	0	0	0.945029	-0.0815699	0.959215	0.991372	down	no
36243	x	chr3	-	17942545	17942761	MSTRG.13131.1	1	217	MSTRG.13131	LOC_Os03g31490	0	0	0	0	0	0	0	0	0	0	4.17511	1.12543	2.93486	1.55329	0.480421	0.919863	up	no
36273	x	chr3	-	18100922	18101155	MSTRG.13137.1	1	234	MSTRG.13137	LOC_Os03g31700	0	0	0	0	0	0	3.8718	1.13	0	0	0	0	0.088489	-3.49836	0.0717589	0.816899	down	no
36387	u	chr3	+	19031993	19032253	MSTRG.13184.1	1	261	MSTRG.13184	.	0	0	0	0	0	0	3.64476	1.06374	1.09834	0.289082	3.52554	0.950336	0.309802	-1.69058	0.25681	0.919863	down	no
36417	u	chr3	+	19384361	19384563	MSTRG.13188.1	1	203	MSTRG.13188	.	0	0	0	0	0	0	4.21084	1.22895	5.2069	1.37045	0	0	0.149847	-2.73844	0.301026	0.919863	down	no
36436	i	chr3	+	19523341	19523566	MSTRG.13199.1	1	226	MSTRG.13199	LOC_Os03g34300	0	0	0	0	0	0	0	0	0	0	5.34513	1.44082	3.57596	1.83833	0.480421	0.919863	up	no
36484	u	chr3	-	20102918	20103126	MSTRG.13211.1	1	209	MSTRG.13211	.	0	0	0	0	0	0	0	0	4.33493	1.14095	0	0	1.80946	0.855563	0.716253	0.953817	up	no
36525	u	chr3	+	20429984	20430202	MSTRG.13227.1	1	219	MSTRG.13227	.	0	0	0	0	0	0	0	0	4.13699	1.08885	0	0	1.77507	0.827876	0.716253	0.953817	up	no
36601	x	chr3	+	20870229	20870673	MSTRG.13260.1	1	445	MSTRG.13260	LOC_Os03g37640	0	0	0	0	0	0	0.678652	0.198067	4.19551	1.10425	0	0	1.00003	4.0099e-05	0.999985	0.999985	up	no
36676	x	chr3	+	21238672	21238873	MSTRG.13291.1	1	202	MSTRG.13291	LOC_Os03g38260	0	0	0	0	0	0	4.42574	1.29167	0	0	4.42574	1.19299	0.214777	-2.21909	0.395423	0.919863	down	no
37018	i	chr3	-	23138349	23138590	MSTRG.13426.1	1	242	MSTRG.13426	LOC_Os03g41612	0	0	0	0	0	0	4.99174	1.45685	0	0	0	0	0.0559827	-4.15888	0.0717589	0.816899	down	no
37123	u	chr3	-	23792263	23792512	MSTRG.13460.1	1	250	MSTRG.13460	.	0	0	0	0	0	0	0	0	0	0	4.464	1.20331	3.0896	1.62742	0.480421	0.919863	up	no
37344	i	chr3	-	25123647	25123894	MSTRG.13525.1	1	248	MSTRG.13525	LOC_Os03g44610	0	0	0	0	0	0	0	0	0	0	4.14113	1.11627	2.91681	1.54439	0.480421	0.919863	up	no
37463	x	chr3	+	25801921	25802151	MSTRG.13570.1	1	231	MSTRG.13570	LOC_Os03g45720	0	0	0	0	0	0	5.22944	1.52623	0	0	0	0	0.0512001	-4.28771	0.0717589	0.816899	down	no
37533	u	chr3	-	26166066	26167704	MSTRG.13596.1	1	1639	MSTRG.13596	.	0	0	0	0	0	0	3.68517	1.07553	0	0	0	0	0.096154	-3.37851	0.0717589	0.816899	down	no
37557	u	chr3	-	26250221	26250501	MSTRG.13611.1	1	281	MSTRG.13611	.	0	0	0	0	0	0	0	0	0	0	9.13523	2.46247	5.89156	2.55865	0.480421	0.919863	up	no
37573	x	chr3	+	26294589	26294790	MSTRG.13619.1	1	202	MSTRG.13619	LOC_Os03g46480	0	0	0	0	0	0	0	0	5.9802	1.57398	1.39604	0.376313	3.29577	1.72061	0.464469	0.919863	up	no
37598	i	chr3	+	26421005	26421391	MSTRG.13633.1	1	387	MSTRG.13633	LOC_Os03g46681	0	0	0	0	0	0	3.82946	1.11764	0	0	0.780362	0.210352	0.11841	-3.07814	0.0952155	0.87272	down	no
37647	u	chr3	-	26682477	26683331	MSTRG.13646.2	2	587	MSTRG.13646	.	0	0	0	0	0	0	0.064736	0.018893	0	0	0.708688	0.191032	1.20878	0.273556	0.581189	0.950683	up	no
37726	i	chr3	+	27113437	27113720	MSTRG.13665.1	1	284	MSTRG.13665	LOC_Os03g47770	0	0	0	0	0	0	0	0	4.25	1.1186	0	0	1.79473	0.843767	0.716253	0.953817	up	no
37773	x	chr3	-	27311974	27312199	MSTRG.13685.1	1	226	MSTRG.13685	LOC_Os03g48040	0	0	0	0	0	0	0	0	0	0	4.00885	1.08062	2.84689	1.50939	0.480421	0.919863	up	no
37804	i	chr3	+	27415520	27415745	MSTRG.13708.1	1	226	MSTRG.13708	LOC_Os03g48180	0	0	0	0	0	0	0	0	0	0	4.00885	1.08062	2.84689	1.50939	0.480421	0.919863	up	no
37817	i	chr3	-	27469819	27470195	MSTRG.13713.1	1	377	MSTRG.13713	LOC_Os03g48270	0	0	0	0	0	0	0	0	1.60212	0.421677	4.40584	1.18763	4.02262	2.00814	0.232048	0.919863	up	no
37894	x	chr3	-	27814182	27814424	MSTRG.13733.1	1	243	MSTRG.13733	LOC_Os03g48810	0	0	0	0	0	0	0	0	0	0	4.54732	1.22576	3.13467	1.64832	0.480421	0.919863	up	no
37897	i	chr3	-	27822281	27822511	MSTRG.13736.1	1	231	MSTRG.13736	LOC_Os03g48830	0	0	0	0	0	0	10.4589	3.05246	0	0	0	0	0.0112473	-6.47428	0.0717589	0.816899	down	no
37925	i	chr3	-	27879509	27879853	MSTRG.13744.1	1	345	MSTRG.13744	LOC_Os03g48950	0	0	0	0	0	0	0	0	4.95362	1.30379	0	0	1.91581	0.937951	0.716253	0.953817	up	no
38061	x	chr3	-	28305247	28305540	MSTRG.13792.1	1	294	MSTRG.13792	LOC_Os03g49720	0	0	0	0	0	0	0	0	0	0	4.62245	1.24602	3.17548	1.66697	0.480421	0.919863	up	no
38149	i	chr3	-	28666083	28666292	MSTRG.13825.1	1	210	MSTRG.13825	LOC_Os03g50290	0	0	0	0	0	0	0	0	4.31429	1.13552	4.10476	1.10647	5.23262	2.38753	0.158704	0.919863	up	no
38445	i	chr3	-	30007415	30008283	MSTRG.13959.1	1	869	MSTRG.13959	LOC_Os03g52239	0	0	0	0	0	0	0	0	0	0	0.649022	0.174949	1.25888	0.332145	0.480421	0.919863	up	no
38447	i	chr3	-	30010013	30010222	MSTRG.13961.1	1	210	MSTRG.13961	LOC_Os03g52239	0	0	0	0	0	0	1.08571	0.316869	4.78571	1.2596	0	0	0.780594	-0.357356	0.877369	0.974085	down	no
38448	i	chr3	-	30010712	30011312	MSTRG.13962.1	1	601	MSTRG.13962	LOC_Os03g52239	0	0	0	0	0	0	5.63394	1.64428	0	0	0	0	0.044224	-4.49903	0.0717589	0.816899	down	no
38516	i	chr3	+	30207549	30207783	MSTRG.13983.1	1	235	MSTRG.13983	LOC_Os03g52690	0	0	0	0	0	0	0	0	0	0	5.14043	1.38564	3.46107	1.79122	0.480421	0.919863	up	no
38525	i	chr3	+	30239323	30239526	MSTRG.13988.1	1	204	MSTRG.13988	LOC_Os03g52750	0	0	0	0	0	0	0	0	5.92157	1.55855	0	0	2.07892	1.05583	0.716253	0.953817	up	no
38546	x	chr3	-	30325815	30326022	MSTRG.13995.1	1	208	MSTRG.13995	LOC_Os03g52880	0	0	0	0	0	0	0	0	5.80769	1.52858	0	0	2.05992	1.04259	0.716253	0.953817	up	no
38557	x	chr3	-	30386550	30386750	MSTRG.14000.1	1	201	MSTRG.14000	LOC_Os03g52980	0	0	0	0	0	0	0	0	6.00995	1.58181	0	0	2.09363	1.066	0.716253	0.953817	up	no
39002	i	chr3	-	31841100	31841303	MSTRG.14168.1	1	204	MSTRG.14168	LOC_Os03g55920	0	0	0	0	0	0	0	0	7.28431	1.91723	0	0	2.30262	1.20328	0.716253	0.953817	up	no
39258	u	chr3	-	32651202	32651498	MSTRG.14258.1	1	297	MSTRG.14258	.	0	0	0	0	0	0	4.06734	1.18707	0	0	0	0	0.0812949	-3.62069	0.0717589	0.816899	down	no
39362	i	chr3	-	32975965	32976655	MSTRG.14304.1	1	691	MSTRG.14304	LOC_Os03g57890	0	0	0	0	1e-06	0	1.2e-05	4e-06	0	0	8.26918	2.22902	5.33255	2.41483	0.480424	0.919863	up	no
39562	u	chr3	-	33706783	33707119	MSTRG.14397.1	1	337	MSTRG.14397	.	0	0	0	0	0	0	3.80861	1.11155	0	0	1.15925	0.312484	0.134164	-2.89793	0.118024	0.918206	down	no
39611	i	chr3	+	33919894	33920488	MSTRG.14422.1	1	595	MSTRG.14422	LOC_Os03g59580	0	0	0	0	0	0	1.84538	0.53858	1.91261	0.503396	0	0	0.345025	-1.53523	0.240884	0.919863	down	no
39666	u	chr3	-	34143496	34143744	MSTRG.14444.1	1	249	MSTRG.14444	.	0	0	0	0	0	0	0	0	0	0	4.14859	1.11828	2.92077	1.54635	0.480421	0.919863	up	no
39701	x	chr3	-	34260262	34260472	MSTRG.14463.1	1	211	MSTRG.14463	LOC_Os03g60240	0	0	0	0	0	0	3.91469	1.14251	0	0	0	0	0.0868415	-3.52547	0.0717589	0.816899	down	no
39837	i	chr3	+	34709066	34709270	MSTRG.14533.1	1	205	MSTRG.14533	LOC_Os03g61100	0	0	0	0	0	0	0	0	0	0	4.41951	1.19131	3.06561	1.61618	0.480421	0.919863	up	no
39858	i	chr3	+	34761128	34761451	MSTRG.14540.1	1	324	MSTRG.14540	LOC_Os03g61210	0	0	0	0	0	0	0.901235	0.263028	4.66049	1.22664	0	0	0.882258	-0.180727	0.937059	0.987831	down	no
39906	x	chr3	+	34925610	34925835	MSTRG.14560.1	1	226	MSTRG.14560	LOC_Os03g61600	0	0	0	0	0	0	0	0	5.10619	1.34395	0	0	1.94177	0.957372	0.716253	0.953817	up	no
40058	u	chr3	+	35402595	35402799	MSTRG.14615.1	1	205	MSTRG.14615	.	0	0	0	0	0	0	0	0	4.41951	1.16321	0	0	1.82411	0.867189	0.716253	0.953817	up	no
40228	i	chr3	+	35807340	35807682	MSTRG.14678.1	1	343	MSTRG.14678	LOC_Os03g63360	0	0	0	0	0	0	1.76093	0.513934	0	0	4.39164	1.1838	0.806836	-0.309653	0.88691	0.976271	down	no
40264	x	chr3	-	35900044	35900378	MSTRG.14696.1	1	335	MSTRG.14696	LOC_Os03g63554	0	0	0	0	0	0	0	0	0	0	5.12836	1.38239	3.45434	1.78841	0.480421	0.919863	up	no
40499	i	chr4	-	602831	603244	MSTRG.14785.1	1	414	MSTRG.14785	LOC_Os04g01970	0	0	0	0	0	0	3.50242	1.02219	0	0	2.18841	0.589901	0.202666	-2.30283	0.229003	0.919863	down	no
40711	u	chr4	-	2193420	2193679	MSTRG.14846.1	1	260	MSTRG.14846	.	0	0	0	0	0	0	1.9359	0.564998	2.90385	0.76429	5.50737	1.48455	1.35732	0.440764	0.66949	0.953817	up	no
40718	x	chr4	-	2254170	2254406	MSTRG.14850.1	1	237	MSTRG.14850	LOC_Os04g04680	0	0	0	0	0	0	0	0	0	0	6.37131	1.71743	4.16839	2.05949	0.480421	0.919863	up	no
40820	u	chr4	-	3591856	3592255	MSTRG.14872.1	1	400	MSTRG.14872	.	0	0	0	0	0	0	4.0525	1.18274	0	0	0	0	0.0818133	-3.61152	0.0717589	0.816899	down	no
40838	u	chr4	+	3761971	3762195	MSTRG.14878.1	1	225	MSTRG.14878	.	0	0	0	0	0	0	4.62	1.34836	2.48311	0.653553	3.41148	0.91959	0.242955	-2.04124	0.0511488	0.816899	down	no
40856	u	chr4	-	3948192	3948470	MSTRG.14880.1	1	279	MSTRG.14880	.	0	0	0	0	0	0	0	0	4.01434	1.05657	0	0	1.75366	0.810371	0.716253	0.953817	up	no
41238	u	chr4	-	6952766	6953013	MSTRG.14989.1	1	248	MSTRG.14989	.	0	0	0	0	0	0	4.2621	1.24391	0	0	0	0	0.0748734	-3.7394	0.0717589	0.816899	down	no
41273	u	chr4	+	7133601	7133916	MSTRG.15009.1	1	316	MSTRG.15009	.	0	0	0	0	0	0	0	0	0	0	5.25633	1.41688	3.52598	1.81802	0.480421	0.919863	up	no
41317	u	chr4	+	7489941	7490206	MSTRG.15023.1	1	266	MSTRG.15023	.	0	0	0	0	0	0	3.9812	1.16193	0	0	0	0	0.0843655	-3.5672	0.0717589	0.816899	down	no
41350	i	chr4	-	7898761	7899248	MSTRG.15032.1	1	488	MSTRG.15032	LOC_Os04g14130	0	0	0	0	0	0	0	0	4.89549	1.28849	0	0	1.90589	0.930462	0.716253	0.953817	up	no
41375	i	chr4	-	7979336	7979946	MSTRG.15049.1	1	611	MSTRG.15049	LOC_Os04g14220	0	0	0	0	0	0	0	0	4.14894	1.092	0.988543	0.266469	2.49016	1.31624	0.478096	0.919863	up	no
41612	i	chr4	-	9948673	9948896	MSTRG.15107.1	1	224	MSTRG.15107	LOC_Os04g18030	0	0	0	0	0	0	5.10714	1.49054	0	0	0	0	0.0535907	-4.22187	0.0717589	0.816899	down	no
41613	i	chr4	-	9950672	9950902	MSTRG.15108.1	1	231	MSTRG.15108	LOC_Os04g18030	0	0	0	0	0	0	3.92208	1.14467	0	0	0	0	0.0865618	-3.53013	0.0717589	0.816899	down	no
41675	i	chr4	+	11030327	11030570	MSTRG.15126.1	1	244	MSTRG.15126	LOC_Os04g19740	0	0	0	0	0	0	4.33197	1.2643	0	0	0	0	0.0727323	-3.78126	0.0717589	0.816899	down	no
41730	i	chr4	-	11427027	11427530	MSTRG.15138.1	1	504	MSTRG.15138	LOC_Os04g20424	0	0	0	0	0	0	4.19444	1.22416	0	0	0	0	0.077026	-3.69851	0.0717589	0.816899	down	no
41731	i	chr4	-	11427886	11428153	MSTRG.15139.1	1	268	MSTRG.15139	LOC_Os04g20424	0	0	0	0	0	0	0	0	4.84701	1.27573	4.50746	1.21502	5.9074	2.56252	0.160661	0.919863	up	no
41888	i	chr4	+	12667841	12668184	MSTRG.15188.1	1	344	MSTRG.15188	LOC_Os04g22380	0	0	0	0	0	0	0	0	6.34593	1.67024	0	0	2.14928	1.10385	0.716253	0.953817	up	no
41894	u	chr4	+	12747020	12747234	MSTRG.15189.1	1	215	MSTRG.15189	.	0	0	0	0	0	0	0	0	4.21395	1.10911	0	0	1.78847	0.838723	0.716253	0.953817	up	no
41921	u	chr4	+	13039855	13040060	MSTRG.15193.1	1	206	MSTRG.15193	.	0	0	0	0	0	0	0	0	4.19418	1.1039	0	0	1.78503	0.835946	0.716253	0.953817	up	no
41922	u	chr4	+	13048081	13048290	MSTRG.15196.1	1	210	MSTRG.15196	.	0	0	0	0	0	0	0	0	4.31429	1.13552	0	0	1.80589	0.852707	0.716253	0.953817	up	no
42045	u	chr4	-	13926452	13926683	MSTRG.15229.1	1	232	MSTRG.15229	.	0	0	0	0	0	0	0	0	5.2069	1.37045	0	0	1.95885	0.97001	0.716253	0.953817	up	no
42072	u	chr4	+	14112908	14113315	MSTRG.15237.1	1	408	MSTRG.15237	.	0	0	0	0	0	0	0.740196	0.216029	0	0	4.90196	1.32136	1.77769	0.830005	0.722309	0.953817	up	no
42237	u	chr4	+	15488935	15489144	MSTRG.15264.1	1	210	MSTRG.15264	.	0	0	0	0	0	0	4.31429	1.25914	0	0	0	0	0.0732665	-3.7707	0.0717589	0.816899	down	no
42238	u	chr4	+	15490454	15490667	MSTRG.15265.1	1	214	MSTRG.15265	.	0	0	0	0	0	0	0.705607	0.205934	4.23365	1.11429	0	0	0.982894	-0.0248929	0.99079	0.997777	down	no
42276	i	chr4	+	15987592	15987797	MSTRG.15279.1	1	206	MSTRG.15279	LOC_Os04g27020	0	0	0	0	0	0	4.39806	1.28359	0	0	0	0	0.0707805	-3.8205	0.0717589	0.816899	down	no
42501	u	chr4	-	17674077	17674280	MSTRG.15330.1	1	204	MSTRG.15330	.	0	0	0	0	0	0	0	0	0	0	4.44118	1.19715	3.07729	1.62166	0.480421	0.919863	up	no
42591	x	chr4	+	18385433	18385648	MSTRG.15352.1	1	216	MSTRG.15352	LOC_Os04g30760	0	0	0	0	0	0	0	0	6.49074	1.70836	0	0	2.17314	1.11978	0.716253	0.953817	up	no
42673	x	chr4	-	18706321	18706545	MSTRG.15377.1	1	225	MSTRG.15377	LOC_Os04g31270	0	0	0	0	0	0	0	0	5.36889	1.41309	0	0	1.98625	0.990045	0.716253	0.953817	up	no
42797	u	chr4	+	19422080	19422956	MSTRG.15422.1	1	877	MSTRG.15422	.	0	0	0	0	0	0	3.96579	1.15743	1.89624	0.499088	0	0	0.116423	-3.10255	0.0965446	0.874391	down	no
42800	u	chr4	+	19427870	19428089	MSTRG.15425.1	1	220	MSTRG.15425	.	0	0	0	0	0	0	5.49091	1.60254	0	0	0	0	0.0465394	-4.4254	0.0717589	0.816899	down	no
42807	i	chr4	-	19482792	19483257	MSTRG.15428.1	1	466	MSTRG.15428	LOC_Os04g32470	0	0	0	0	0	0	4.27897	1.24883	0	0	0	0	0.0743489	-3.74954	0.0717589	0.816899	down	no
42813	x	chr4	-	19564072	19564289	MSTRG.15431.1	1	218	MSTRG.15431	LOC_Os04g32510	0	0	0	0	0	0	0	0	0	0	3.91743	1.05597	2.79886	1.48484	0.480421	0.919863	up	no
42848	u	chr4	-	19734803	19735010	MSTRG.15444.1	1	208	MSTRG.15444	.	0	0	0	0	0	0	4.35577	1.27124	0	0	0	0	0.0720214	-3.79543	0.0717589	0.816899	down	no
42949	i	chr4	+	20129836	20130176	MSTRG.15484.1	1	341	MSTRG.15484	LOC_Os04g33280	0	0	0	0	0	0	0	0	5.07331	1.33529	0	0	1.93618	0.953215	0.716253	0.953817	up	no
43028	u	chr4	-	20445128	20445348	MSTRG.15515.1	1	221	MSTRG.15515	.	0	0	0	0	0	0	0	0	0	0	3.9819	1.07335	2.83271	1.50218	0.480421	0.919863	up	no
43105	u	chr4	-	20763449	20763682	MSTRG.15549.1	1	234	MSTRG.15549	.	0	0	0	0	0	0	3.8718	1.13	0	0	0	0	0.088489	-3.49836	0.0717589	0.816899	down	no
43141	i	chr4	+	20900630	20900886	MSTRG.15558.1	1	257	MSTRG.15558	LOC_Os04g34530	0	0	0	0	0	0	0	0	4.70039	1.23714	0	0	1.87249	0.904956	0.716253	0.953817	up	no
43239	i	chr4	+	21467973	21468185	MSTRG.15599.1	1	213	MSTRG.15599	LOC_Os04g35300	0	0	0	0	0	0	4.25352	1.2414	0	0	0	0	0.0751419	-3.73424	0.0717589	0.816899	down	no
43317	x	chr4	+	21800456	21800814	MSTRG.15627.1	1	359	MSTRG.15627	LOC_Os04g35780	0	0	0	0	0	0	0	0	4.27577	1.12538	0	0	1.7992	0.847359	0.716253	0.953817	up	no
43323	i	chr4	-	21818601	21818907	MSTRG.15631.2	1	307	MSTRG.15631	LOC_Os04g35800	0	0	0	0	0	0	0	0	0	0	6.63518	1.78856	4.32506	2.11272	0.480421	0.919863	up	no
43325	x	chr4	+	21822871	21823080	MSTRG.15633.1	1	210	MSTRG.15633	LOC_Os04g35800	0	0	0	0	0	0	3.62857	1.05901	0	0	0	0	0.0986501	-3.34154	0.0717589	0.816899	down	no
43422	x	chr4	-	22245859	22246124	MSTRG.15685.1	1	266	MSTRG.15685	LOC_Os04g36850	0	0	0	0	0	0	6.22556	1.81695	0	0	0	0	0.0361042	-4.79169	0.0717589	0.816899	down	no
43476	i	chr4	-	22417758	22417995	MSTRG.15708.1	1	238	MSTRG.15708	LOC_Os04g37690	0	0	0	0	0	0	3.80672	1.111	0	0	0	0	0.0910676	-3.45692	0.0717589	0.816899	down	no
43484	x	chr4	-	22434734	22434999	MSTRG.15716.1	1	266	MSTRG.15716	LOC_Os04g37720	0	0	0	0	0	0	0	0	7.34962	1.93442	0	0	2.31318	1.20988	0.716253	0.953817	up	no
43508	i	chr4	+	22537000	22537290	MSTRG.15728.1	1	291	MSTRG.15728	LOC_Os04g37904	0	0	0	0	0	0	0	0	6.2268	1.63889	0	0	2.12959	1.09058	0.716253	0.953817	up	no
43515	x	chr4	-	22550026	22550236	MSTRG.15730.1	1	211	MSTRG.15730	LOC_Os04g37920	0	0	0	0	0	0	5.6872	1.65983	0	0	0	0	0.0434005	-4.52615	0.0717589	0.816899	down	no
43528	u	chr4	-	22649012	22649456	MSTRG.15737.1	1	445	MSTRG.15737	.	0	0	0	0	0	0	2.71461	0.792267	0	0	0	0	0.153935	-2.69961	0.0717589	0.816899	down	no
43624	i	chr4	-	23028001	23028209	MSTRG.15784.1	1	209	MSTRG.15784	LOC_Os04g38750	0	0	0	0	0	0	0	0	4.08612	1.07546	0	0	1.7662	0.82065	0.716253	0.953817	up	no
43638	u	chr4	-	23088285	23088575	MSTRG.15793.1	1	291	MSTRG.15793	.	0	0	0	0	0	0	3.6323	1.0601	1.0378	0.273148	0	0	0.118868	-3.07257	0.0691735	0.816899	down	no
43666	x	chr4	-	23133500	23133803	MSTRG.15808.1	1	304	MSTRG.15808	LOC_Os04g38930	0	0	0	0	0	0	0	0	0	0	3.97368	1.07114	2.82838	1.49998	0.480421	0.919863	up	no
44051	i	chr4	+	24474239	24474454	MSTRG.15970.1	1	216	MSTRG.15970	LOC_Os04g41250	0	0	0	0	0	0	4.19444	1.22416	0	0	0	0	0.077026	-3.69851	0.0717589	0.816899	down	no
44096	u	chr4	+	24627747	24627982	MSTRG.15994.1	1	236	MSTRG.15994	.	0	0	0	0	0	0	0	0	6.3983	1.68403	0	0	2.15792	1.10964	0.716253	0.953817	up	no
44111	i	chr4	+	24658917	24659234	MSTRG.16001.1	1	318	MSTRG.16001	LOC_Os04g41570	0	0	0	0	0	0	4.17296	1.21789	0	0	0	0	0.0777266	-3.68545	0.0717589	0.816899	down	no
44141	i	chr4	+	24768321	24768521	MSTRG.16010.1	1	201	MSTRG.16010	LOC_Os04g41810	0	0	0	0	0	0	2.09204	0.610569	4.41211	1.16126	1.32836	0.358069	0.612028	-0.708329	0.59873	0.953817	down	no
44159	x	chr4	-	24844905	24845129	MSTRG.16017.1	1	225	MSTRG.16017	LOC_Os04g41930	0	0	0	0	0	0	0	0	0	0	5.12	1.38013	3.44967	1.78646	0.480421	0.919863	up	no
44236	i	chr4	-	25053301	25053575	MSTRG.16050.1	1	275	MSTRG.16050	LOC_Os04g42330	0	0	0	0	0	0	0	0	0	0	4.39273	1.18409	3.0512	1.60938	0.480421	0.919863	up	no
44539	i	chr4	-	26235577	26235817	MSTRG.16155.1	1	241	MSTRG.16155	LOC_Os04g44290	0	0	0	0	0	0	3.75934	1.09717	0	0	0	0	0.0930076	-3.42651	0.0717589	0.816899	down	no
44549	i	chr4	-	26263493	26263701	MSTRG.16160.1	1	209	MSTRG.16160	LOC_Os04g44354	0	0	0	0	0	0	4.33493	1.26516	0	0	0	0	0.0726434	-3.78302	0.0717589	0.816899	down	no
44562	u	chr4	-	26334827	26335053	MSTRG.16162.1	1	227	MSTRG.16162	.	0	0	0	0	0	0	1.51277	0.441508	0	0	3.99119	1.07586	0.878261	-0.187278	0.926389	0.985924	down	no
44726	u	chr4	-	26832265	26832539	MSTRG.16227.1	1	275	MSTRG.16227	.	0	0	0	0	0	0	8.10545	2.3656	0	0	3.84364	1.03608	0.0563199	-4.15021	0.194895	0.919863	down	no
44793	u	chr4	-	27174985	27175835	MSTRG.16263.1	1	851	MSTRG.16263	.	0	0	0	0	0	0	0	0	0	0	1.77438	0.478298	1.7475	0.805289	0.480421	0.919863	up	no
44794	u	chr4	-	27177108	27177417	MSTRG.16264.1	1	310	MSTRG.16264	.	0	0	0	0	0	0	1.94839	0.568643	8.28064	2.17946	0	0	0.581165	-0.782981	0.810768	0.959973	down	no
44890	x	chr4	-	27569132	27569342	MSTRG.16302.1	1	211	MSTRG.16302	LOC_Os04g46470	0	0	0	0	0	0	0	0	0	0	4.22275	1.13827	2.96021	1.5657	0.480421	0.919863	up	no
44914	u	chr4	-	27648599	27648818	MSTRG.16306.1	1	220	MSTRG.16306	.	0	0	0	0	0	0	4.11818	1.20191	0	0	0	0	0.0795509	-3.65198	0.0717589	0.816899	down	no
44986	i	chr4	-	27991615	27991822	MSTRG.16329.1	1	208	MSTRG.16329	LOC_Os04g47130	0	0	0	0	0	0	4.35577	1.27124	0	0	0	0	0.0720214	-3.79543	0.0717589	0.816899	down	no
45058	u	chr4	-	28209228	28209450	MSTRG.16357.1	1	223	MSTRG.16357	.	0	0	0	0	0	0	0	0	4.06278	1.06932	0	0	1.76213	0.817318	0.716253	0.953817	up	no
45124	u	chr4	-	28530129	28530347	MSTRG.16380.1	1	219	MSTRG.16380	.	0	0	0	0	0	0	1.37899	0.402464	4.27854	1.12611	0	0	0.608296	-0.717155	0.735969	0.953817	down	no
45284	u	chr4	-	29361984	29362265	MSTRG.16443.1	1	282	MSTRG.16443	.	0	0	0	0	0	0	0	0	0	0	5.03546	1.35735	3.40261	1.76664	0.480421	0.919863	up	no
45308	i	chr4	+	29486151	29486473	MSTRG.16451.1	1	323	MSTRG.16451	LOC_Os04g49410	0	0	0	0	0	0	0.467492	0.136439	1.40248	0.369131	4.56966	1.23179	2.66701	1.41522	0.369803	0.919863	up	no
45309	i	chr4	+	29487499	29487748	MSTRG.16452.1	1	250	MSTRG.16452	LOC_Os04g49410	0	0	0	0	0	0	3.624	1.05768	2.416	0.635889	1	0.269557	0.203954	-2.29368	0.0667833	0.816899	down	no
45379	x	chr4	-	29760105	29760339	MSTRG.16489.1	1	235	MSTRG.16489	LOC_Os04g49900	0	0	0	0	0	0	3.85532	1.12519	0	0	0.868085	0.233999	0.120346	-3.05474	0.0995354	0.880983	down	no
45526	x	chr4	-	30387197	30387464	MSTRG.16553.1	1	268	MSTRG.16553	LOC_Os04g51300	0	0	0	0	0	0	0	0	0	0	7.04105	1.89797	4.56939	2.192	0.480421	0.919863	up	no
45566	x	chr4	+	30471842	30472093	MSTRG.16571.1	1	252	MSTRG.16571	LOC_Os04g51440	0	0	0	0	0	0	0	0	5.46825	1.43924	0	0	2.003	1.00216	0.716253	0.953817	up	no
45576	o	chr4	-	30502892	30503522	MSTRG.16576.2	2	438	MSTRG.16576	LOC_Os04g51490	0	0	0	0	0	0	7.74734	2.26109	4.82139	1.26899	4.86758	1.31209	0.141462	-2.82151	0.0188123	0.816899	down	yes
45603	u	chr4	+	30615542	30615745	MSTRG.16592.1	1	204	MSTRG.16592	.	0	0	0	0	0	0	0	0	0	0	4.44118	1.19715	3.07729	1.62166	0.480421	0.919863	up	no
45912	x	chr4	-	31697601	31697867	MSTRG.16706.1	1	267	MSTRG.16706	LOC_Os04g53220	0	0	0	0	0	0	0	0	3.8427	1.0114	5.08989	1.37202	5.91685	2.56483	0.148212	0.919863	up	no
46166	i	chr4	+	32616929	32617152	MSTRG.16814.1	1	224	MSTRG.16814	LOC_Os04g54840	0	0	0	0	0	0	0	0	4.04464	1.06455	0	0	1.75896	0.814722	0.716253	0.953817	up	no
46186	i	chr4	+	32727035	32728120	MSTRG.16823.1	1	1086	MSTRG.16823	LOC_Os04g55030	0	0	0	0	0	0	2.78085	0.811599	0	0	3.43923	0.927069	0.379509	-1.3978	0.494389	0.924738	down	no
46364	x	chr4	-	33461987	33462203	MSTRG.16897.1	1	217	MSTRG.16897	LOC_Os04g56160	0	0	0	0	0	0	3.99078	1.16472	0	0	5.5023	1.48319	0.307914	-1.6994	0.540079	0.938319	down	no
46427	i	chr4	+	33699789	33700043	MSTRG.16919.1	1	255	MSTRG.16919	LOC_Os04g56510	0	0	0	0	0	0	0	0	0	0	4.63529	1.24948	3.18247	1.67015	0.480421	0.919863	up	no
46476	i	chr4	-	33852302	33852519	MSTRG.16940.1	1	218	MSTRG.16940	LOC_Os04g56750	0	0	0	0	0	0	3.84404	1.1219	0	0	0	0	0.089577	-3.48073	0.0717589	0.816899	down	no
46623	i	chr4	+	34275779	34276177	MSTRG.16996.1	1	399	MSTRG.16996	LOC_Os04g57600	0	0	0	0	0	0	4.27068	1.24641	0	0	0	0	0.0746061	-3.74456	0.0717589	0.816899	down	no
46778	u	chr4	+	34855594	34855827	MSTRG.17060.1	1	234	MSTRG.17060	.	0	0	0	0	0	0	5.16239	1.50666	0	0	0	0	0.0524929	-4.25173	0.0717589	0.816899	down	no
47080	i	chr5	+	326698	327049	MSTRG.17190.1	1	352	MSTRG.17190	LOC_Os05g01560	0	0	0	0	0	0	0	0	0	0	4.25	1.14562	2.97474	1.57276	0.480421	0.919863	up	no
47111	x	chr5	+	455748	455979	MSTRG.17203.1	1	232	MSTRG.17203	LOC_Os05g01760	0	0	0	0	0	0	0	0	0	0	4.55603	1.22811	3.1394	1.65049	0.480421	0.919863	up	no
47157	x	chr5	+	599203	599472	MSTRG.17219.1	1	270	MSTRG.17219	LOC_Os05g02050	0	0	0	0	0	0	0	0	0	0	5.03333	1.35677	3.40142	1.76614	0.480421	0.919863	up	no
47213	u	chr5	+	816333	816536	MSTRG.17241.1	1	204	MSTRG.17241	.	0	0	0	0	0	0	4.26471	1.24467	0	0	0	0	0.074792	-3.74097	0.0717589	0.816899	down	no
47259	i	chr5	+	987336	987591	MSTRG.17253.1	1	256	MSTRG.17253	LOC_Os05g02740	0	0	0	0	0	0	0	0	4.71875	1.24197	0.921875	0.248498	2.57507	1.36461	0.512904	0.929857	up	no
47271	u	chr5	+	1007921	1008222	MSTRG.17261.1	1	302	MSTRG.17261	.	0	0	0	0	0	0	0	0	4	1.0528	0	0	1.75116	0.808307	0.716253	0.953817	up	no
47276	i	chr5	-	1026724	1026934	MSTRG.17264.1	1	211	MSTRG.17264	LOC_Os05g02840	0	0	0	0	0	0	0	0	4.29384	1.13013	0	0	1.80234	0.849871	0.716253	0.953817	up	no
47307	u	chr5	-	1167302	1167590	MSTRG.17275.1	1	289	MSTRG.17275	.	0	0	0	0	0	0	0.982699	0.286804	0	0	4.61938	1.24519	1.41376	0.499533	0.822541	0.962159	up	no
47459	u	chr5	+	1875225	1875513	MSTRG.17333.1	1	289	MSTRG.17333	.	0	0	0	0	0	0	5.22491	1.52491	2.08996	0.550077	0	0	0.0721586	-3.79268	0.0864271	0.848016	down	no
47504	i	chr5	-	2097866	2098077	MSTRG.17355.1	1	212	MSTRG.17355	LOC_Os05g04520	0	0	0	0	0	0	3.9434	1.15089	0	0	0	0	0.0857613	-3.54353	0.0717589	0.816899	down	no
47505	x	chr5	-	2099436	2099682	MSTRG.17356.1	1	247	MSTRG.17356	LOC_Os05g04520	0	0	0	0	0	0	0	0	4.46964	1.1764	0	0	1.83277	0.874023	0.716253	0.953817	up	no
47747	x	chr5	-	3051787	3052007	MSTRG.17459.1	1	221	MSTRG.17459	LOC_Os05g06110	0	0	0	0	0	0	0	0	4.09955	1.079	0	0	1.76854	0.822561	0.716253	0.953817	up	no
47821	u	chr5	-	3449774	3450012	MSTRG.17487.1	1	239	MSTRG.17487	.	0	0	0	0	0	0	3.7908	1.10636	0	0	0	0	0.0917136	-3.44672	0.0717589	0.816899	down	no
47825	x	chr5	-	3465092	3465354	MSTRG.17492.1	1	263	MSTRG.17492	LOC_Os05g06670	0	0	0	0	0	0	0	0	0	0	4.59316	1.23812	3.15955	1.65972	0.480421	0.919863	up	no
47883	i	chr5	+	3700754	3700962	MSTRG.17516.1	1	209	MSTRG.17516	LOC_Os05g07040	0	0	0	0	0	0	0	0	4.33493	1.14095	0	0	1.80946	0.855563	0.716253	0.953817	up	no
47906	x	chr5	-	3768103	3768425	MSTRG.17526.1	1	323	MSTRG.17526	LOC_Os05g07130	0	0	0	0	0	0	3.73994	1.09151	1.40248	0.369131	0	0	0.119833	-3.0609	0.0790955	0.834446	down	no
47907	x	chr5	-	3769608	3769816	MSTRG.17527.1	1	209	MSTRG.17527	LOC_Os05g07130	0	0	0	0	0	0	0	0	0	0	4.27751	1.15304	2.98944	1.57987	0.480421	0.919863	up	no
47949	x	chr5	+	4097701	4098078	MSTRG.17539.1	1	378	MSTRG.17539	LOC_Os05g07632	0	0	0	0	0	0	3.10582	0.906444	3.59524	0.946264	0	0	0.212137	-2.23693	0.28007	0.919863	down	no
47950	i	chr5	+	4100121	4100394	MSTRG.17540.1	1	274	MSTRG.17540	LOC_Os05g07632	0	0	0	0	0	0	3.93431	1.14824	0	0	0	0	0.0861015	-3.53782	0.0717589	0.816899	down	no
48016	u	chr5	-	4473562	4473808	MSTRG.17564.1	1	247	MSTRG.17564	.	0	0	0	0	0	0	0	0	4.76923	1.25526	0	0	1.88429	0.914022	0.716253	0.953817	up	no
48028	x	chr5	-	4575103	4575306	MSTRG.17567.1	1	204	MSTRG.17567	LOC_Os05g08380	0	0	0	0	0	0	0.740196	0.216029	6.73529	1.77272	0	0	1.18201	0.241236	0.935363	0.987277	up	no
48108	x	chr5	-	4961448	4961763	MSTRG.17605.1	1	316	MSTRG.17605	LOC_Os05g08960	0	0	0	0	0	0	0	0	4.30063	1.13192	0	0	1.80352	0.850814	0.716253	0.953817	up	no
48400	u	chr5	+	6709809	6710018	MSTRG.17680.1	1	210	MSTRG.17680	.	0	0	0	0	0	0	0	0	4.31429	1.13552	0	0	1.80589	0.852707	0.716253	0.953817	up	no
48416	i	chr5	+	6826306	6826624	MSTRG.17690.1	1	319	MSTRG.17690	LOC_Os05g11950	0	0	0	0	0	0	0	0	6.1536	1.61962	0	0	2.11747	1.08234	0.716253	0.953817	up	no
48538	u	chr5	-	7438994	7439248	MSTRG.17723.1	1	255	MSTRG.17723	.	0	0	0	0	0	0	0	0	0	0	4.73726	1.27696	3.23814	1.69517	0.480421	0.919863	up	no
48541	u	chr5	-	7444047	7444312	MSTRG.17725.1	1	266	MSTRG.17725	.	0	0	0	0	0	0	4.3985	1.28371	0	0	0	0	0.0707678	-3.82076	0.0717589	0.816899	down	no
48653	u	chr5	+	8044337	8044635	MSTRG.17756.1	1	299	MSTRG.17756	.	0	0	0	0	0	0	0	0	4.87625	1.28343	0	0	1.9026	0.927972	0.716253	0.953817	up	no
48754	i	chr5	-	8781015	8781219	MSTRG.17782.1	1	205	MSTRG.17782	LOC_Os05g15520	0	0	0	0	0	0	3.94146	1.15033	0.629268	0.165623	0.736585	0.198552	0.125264	-2.99695	0.0615223	0.816899	down	no
48764	u	chr5	+	8861977	8863240	MSTRG.17784.2	2	343	MSTRG.17784	.	0	0	0	0	0	0	0	0	4.27114	1.12416	0	0	1.7984	0.846714	0.716253	0.953817	up	no
48909	u	chr5	-	10677950	10678250	MSTRG.17814.1	1	301	MSTRG.17814	.	0	0	0	0	0	0	4.26412	1.2445	0	0	0	0	0.0748103	-3.74062	0.0717589	0.816899	down	no
48916	i	chr5	-	10759641	10760018	MSTRG.17820.1	1	378	MSTRG.17820	LOC_Os05g18604	0	0	0	0	0	0	4.20899	1.22841	0	0	0	0	0.0765562	-3.70734	0.0717589	0.816899	down	no
48918	i	chr5	-	10770410	10770875	MSTRG.17822.1	1	466	MSTRG.17822	LOC_Os05g18604	0	0	0	0	0	0	0	0	2.91631	0.76757	4.23605	1.14186	4.6246	2.20933	0.152253	0.919863	up	no
48941	i	chr5	+	10915024	10915237	MSTRG.17825.1	1	214	MSTRG.17825	LOC_Os05g18790	0	0	0	0	0	0	0	0	5.64486	1.48572	0	0	2.03267	1.02338	0.716253	0.953817	up	no
49017	i	chr5	-	11614222	11614448	MSTRG.17848.1	1	227	MSTRG.17848	LOC_Os05g19910	0	0	0	0	0	0	3.99119	1.16484	0	0	0	0	0.0840019	-3.57343	0.0717589	0.816899	down	no
49049	u	chr5	+	11904119	11904385	MSTRG.17860.1	1	267	MSTRG.17860	.	0	0	0	0	0	0	4.52434	1.32044	0	0	0	0	0.0672378	-3.89458	0.0717589	0.816899	down	no
49136	u	chr5	+	12928704	12929233	MSTRG.17893.1	1	530	MSTRG.17893	.	0	0	0	0	0	0	0	0	0	0	3.98868	1.07518	2.83627	1.50399	0.480421	0.919863	up	no
49205	i	chr5	+	13408736	13408959	MSTRG.17918.1	1	224	MSTRG.17918	LOC_Os05g23440	0	0	0	0	0	0	0.706364	0.206155	5.05357	1.3301	0	0	1.05958	0.0834898	0.972822	0.993825	up	no
49279	i	chr5	-	13834419	13834720	MSTRG.17952.1	1	302	MSTRG.17952	LOC_Os05g24010	0	0	0	0	0	0	0	0	0	0	4	1.07823	2.84223	1.50702	0.480421	0.919863	up	no
49357	u	chr5	-	14424093	14424294	MSTRG.17984.1	1	202	MSTRG.17984	.	0	0	0	0	0	0	0	0	0	0	4.48515	1.20901	3.10102	1.63274	0.480421	0.919863	up	no
49389	i	chr5	-	14615395	14615595	MSTRG.17996.1	1	201	MSTRG.17996	LOC_Os05g25210	0	0	0	0	0	0	0	0	6.00995	1.58181	0	0	2.09363	1.066	0.716253	0.953817	up	no
49436	i	chr5	+	14903110	14903324	MSTRG.18012.1	1	215	MSTRG.18012	LOC_Os05g25640	0	0	0	0	0	0	5.06046	1.47691	0	0	0.702326	0.189317	0.0698637	-3.83931	0.0859425	0.847226	down	no
49481	u	chr5	+	15155666	15155867	MSTRG.18025.1	1	202	MSTRG.18025	.	0	0	0	0	0	0	0	0	0	0	5.50495	1.4839	3.66642	1.87437	0.480421	0.919863	up	no
49579	i	chr5	-	16001904	16002126	MSTRG.18049.1	1	223	MSTRG.18049	LOC_Os05g27510	0	0	0	0	0	0	0	0	4.06278	1.06932	0	0	1.76213	0.817318	0.716253	0.953817	up	no
49580	u	chr5	-	16004185	16004992	MSTRG.18050.1	1	808	MSTRG.18050	.	0	0	0	0	0	0	0.373762	0.109084	0	0	4.48515	1.20901	2.22487	1.15372	0.60593	0.953817	up	no
49600	i	chr5	+	16110207	16110973	MSTRG.18057.1	1	767	MSTRG.18057	LOC_Os05g27660	0	0	0	0	0	0	0.393742	0.114915	1.65189	0.434776	2.36375	0.637168	1.88953	0.918029	0.21729	0.919863	up	no
49636	i	chr5	-	16306834	16307175	MSTRG.18070.1	1	342	MSTRG.18070	LOC_Os05g27950	0	0	0	0	0	0	0	0	4.87719	1.28367	0	0	1.90276	0.928094	0.716253	0.953817	up	no
49638	i	chr5	+	16314194	16314406	MSTRG.18072.1	1	213	MSTRG.18072	LOC_Os05g27960	0	0	0	0	0	0	0	0	0	0	4.25352	1.14657	2.97662	1.57368	0.480421	0.919863	up	no
49993	i	chr5	+	18108964	18109345	MSTRG.18185.1	1	382	MSTRG.18185	LOC_Os05g31140	0	0	0	0	0	0	0	0	6.32461	1.66463	0	0	2.14576	1.10149	0.716253	0.953817	up	no
50105	i	chr5	-	18791560	18791783	MSTRG.18222.1	1	224	MSTRG.18222	LOC_Os05g32220	0	0	0	0	0	0	0	0	0	0	4.85714	1.30928	3.30397	1.7242	0.480421	0.919863	up	no
50108	x	chr5	-	18797904	18798220	MSTRG.18226.1	1	317	MSTRG.18226	LOC_Os05g32230	0	0	0	0	0	0	4.19243	1.22357	0	0	0	0	0.0770914	-3.69729	0.0717589	0.816899	down	no
50123	i	chr5	+	18866341	18866545	MSTRG.18234.1	1	205	MSTRG.18234	LOC_Os05g32350	0	0	0	0	0	0	0	0	5.89268	1.55095	0	0	2.0741	1.05249	0.716253	0.953817	up	no
50198	u	chr5	-	19307643	19307856	MSTRG.18260.1	1	214	MSTRG.18260	.	0	0	0	0	0	0	4.23365	1.2356	0	0	0	0	0.075769	-3.72225	0.0717589	0.816899	down	no
50261	i	chr5	+	19513477	19513837	MSTRG.18291.1	1	361	MSTRG.18291	LOC_Os05g33290	0	0	0	0	0	0	0	0	0	0	3.9723	1.07076	2.82766	1.49961	0.480421	0.919863	up	no
50303	x	chr5	+	19722221	19722808	MSTRG.18314.1	1	588	MSTRG.18314	LOC_Os05g33570	0	0	0	0	0	0	0.770408	0.224846	0	0	4.0017	1.07869	1.48361	0.569107	0.778125	0.953817	up	no
50306	i	chr5	+	19726870	19727110	MSTRG.18317.1	1	241	MSTRG.18317	LOC_Os05g33570	0	0	0	0	0	0	0	0	0	0	4.81328	1.29746	3.27984	1.71362	0.480421	0.919863	up	no
50321	x	chr5	+	19758844	19759061	MSTRG.18327.1	1	218	MSTRG.18327	LOC_Os05g33600	0	0	0	0	0	0	0	0	4.36238	1.14818	0	0	1.81422	0.85935	0.716253	0.953817	up	no
50353	x	chr5	-	19868808	19869024	MSTRG.18337.1	1	217	MSTRG.18337	LOC_Os05g33730	0	0	0	0	0	0	0.695853	0.203087	4.17511	1.09889	1.3917	0.375145	1.55197	0.634099	0.660399	0.953817	up	no
50388	i	chr5	-	20105264	20105483	MSTRG.18357.1	1	220	MSTRG.18357	LOC_Os05g34040	0	0	0	0	0	0	4.11818	1.20191	0	0	0	0	0.0795509	-3.65198	0.0717589	0.816899	down	no
50434	u	chr5	-	20410835	20411147	MSTRG.18377.1	1	313	MSTRG.18377	.	0	0	0	0	0	0	0	0	0	0	4.40256	1.18674	3.05649	1.61188	0.480421	0.919863	up	no
50467	x	chr5	+	20549520	20552784	MSTRG.18396.1	1	3265	MSTRG.18396	LOC_Os05g34650	0	0	0	0	0	0	2.62328	0.765612	1.11485	0.293429	0	0	0.197359	-2.34111	0.0830477	0.842022	down	no
50690	i	chr5	-	21429220	21429435	MSTRG.18471.1	1	216	MSTRG.18471	LOC_Os05g36150	0	0	0	0	0	0	5.59259	1.63222	0	0	0	0	0.0448775	-4.47786	0.0717589	0.816899	down	no
50691	i	chr5	-	21430315	21430744	MSTRG.18472.1	1	430	MSTRG.18472	LOC_Os05g36150	0	0	0	0	0	0	4.4093	1.28687	0	0	0	0	0.0704552	-3.82715	0.0717589	0.816899	down	no
50867	i	chr5	+	22210533	22210740	MSTRG.18540.1	1	208	MSTRG.18540	LOC_Os05g37900	0	0	0	0	0	0	0	0	0	0	4.35577	1.17413	3.03135	1.59996	0.480421	0.919863	up	no
50943	x	chr5	+	22470259	22470475	MSTRG.18573.1	1	217	MSTRG.18573	LOC_Os05g38330	0	0	0	0	0	0	5.56682	1.62469	0	0	4.17511	1.12543	0.132924	-2.91133	0.295157	0.919863	down	no
50957	x	chr5	-	22521648	22521916	MSTRG.18577.1	1	269	MSTRG.18577	LOC_Os05g38400	0	0	0	0	0	0	1.12268	0.327657	0	0	3.92937	1.05919	1.13036	0.176776	0.929119	0.986274	up	no
50993	i	chr5	-	22643031	22643231	MSTRG.18589.1	1	201	MSTRG.18589	LOC_Os05g38610	0	0	0	0	0	0	8.41791	2.4568	0	0	0	0	0.0187272	-5.73872	0.0717589	0.816899	down	no
51304	i	chr5	+	23940946	23941190	MSTRG.18690.1	1	245	MSTRG.18690	LOC_Os05g40820	0	0	0	0	0	0	6.16326	1.79877	0	0	0	0	0.0368618	-4.76173	0.0717589	0.816899	down	no
51328	x	chr5	+	24025889	24026109	MSTRG.18703.1	1	221	MSTRG.18703	LOC_Os05g40980	0	0	0	0	0	0	0	0	4.09955	1.079	0	0	1.76854	0.822561	0.716253	0.953817	up	no
51361	i	chr5	+	24120970	24121173	MSTRG.18721.1	1	204	MSTRG.18721	LOC_Os05g41172	0	0	0	0	0	0	0	0	0	0	4.44118	1.19715	3.07729	1.62166	0.480421	0.919863	up	no
51367	x	chr5	+	24132316	24132525	MSTRG.18726.1	1	210	MSTRG.18726	LOC_Os05g41210	0	0	0	0	0	0	4.31429	1.25914	0	0	0	0	0.0732665	-3.7707	0.0717589	0.816899	down	no
51471	x	chr5	-	24538720	24539047	MSTRG.18772.1	1	328	MSTRG.18772	LOC_Os05g41900	0	0	0	0	0	0	5	1.45927	0	0	0	0	0.0558068	-4.16342	0.0717589	0.816899	down	no
51580	i	chr5	-	25177709	25178008	MSTRG.18814.1	1	300	MSTRG.18814	LOC_Os05g43280	0	0	0	0	0	0	4.02667	1.1752	0	0	0	0	0.0827261	-3.59551	0.0717589	0.816899	down	no
51636	i	chr5	+	25337491	25337722	MSTRG.18839.1	1	232	MSTRG.18839	LOC_Os05g43570	0	0	0	0	0	0	3.90517	1.13974	0	0	0	0	0.0872036	-3.51947	0.0717589	0.816899	down	no
51654	i	chr5	+	25394868	25395125	MSTRG.18847.1	1	258	MSTRG.18847	LOC_Os05g43680	0	0	0	0	0	0	0	0	4.41861	1.16297	0	0	1.82395	0.867065	0.716253	0.953817	up	no
51719	i	chr5	-	25630427	25630694	MSTRG.18870.1	1	268	MSTRG.18870	LOC_Os05g44080	0	0	0	0	0	0	0	0	4.50746	1.18636	0	0	1.83929	0.879152	0.716253	0.953817	up	no
51880	i	chr5	+	26290696	26290905	MSTRG.18926.1	1	210	MSTRG.18926	LOC_Os05g45310	0	0	0	0	0	0	0	0	0	0	4.31429	1.16295	3.00911	1.58934	0.480421	0.919863	up	no
51903	x	chr5	+	26350878	26351199	MSTRG.18934.1	1	322	MSTRG.18934	LOC_Os05g45420	0	0	0	0	0	0	0.652174	0.190339	0.468944	0.123426	5.04658	1.36034	2.13452	1.09391	0.603077	0.953817	up	no
52037	u	chr5	-	26848327	26849683	MSTRG.18994.1	1	1357	MSTRG.18994	.	0	0	0	0	0	0	0	0	5.56153	1.46379	0.445099	0.11998	2.37323	1.24685	0.626704	0.953817	up	no
52164	u	chr5	+	27257316	27257754	MSTRG.19034.1	1	439	MSTRG.19034	.	0	0	0	0	0	0	4.63553	1.3529	7.00911	1.84479	0	0	0.145207	-2.78382	0.369537	0.919863	down	no
52176	x	chr5	-	27318234	27318479	MSTRG.19044.1	1	246	MSTRG.19044	LOC_Os05g47670	0	0	0	0	0	0	0	0	7.36585	1.93869	0	0	2.31581	1.21151	0.716253	0.953817	up	no
52411	x	chr5	-	28114375	28114645	MSTRG.19142.1	1	271	MSTRG.19142	LOC_Os05g49020	0	0	0	0	0	0	3.79336	1.1071	0	0	0	0	0.0916092	-3.44836	0.0717589	0.816899	down	no
52443	x	chr5	-	28235644	28235847	MSTRG.19156.1	1	204	MSTRG.19156	LOC_Os05g49200	0	0	0	0	0	0	0	0	3.5049	0.922487	7.40196	1.99525	7.97026	2.99463	0.180058	0.919863	up	no
52450	x	chr5	-	28248052	28248500	MSTRG.19159.1	1	449	MSTRG.19159	LOC_Os05g49230	0	0	0	0	0	0	1.14477	0.334104	4.37194	1.15069	0	0	0.720448	-0.473034	0.82721	0.963044	down	no
52610	i	chr5	+	28798455	28798689	MSTRG.19222.1	1	235	MSTRG.19222	LOC_Os05g50250	0	0	0	0	0	0	0	0	5.78298	1.52208	0	0	2.05579	1.03969	0.716253	0.953817	up	no
52616	u	chr5	-	28829473	28829695	MSTRG.19224.1	1	223	MSTRG.19224	.	0	0	0	0	0	0	4.06278	1.18573	0	0	0	0	0.0814537	-3.61788	0.0717589	0.816899	down	no
52618	u	chr5	-	28834218	28834431	MSTRG.19228.1	1	214	MSTRG.19228	.	0	0	0	0	0	0	0	0	4.23365	1.11429	0	0	1.79189	0.841481	0.716253	0.953817	up	no
52740	x	chr5	+	29294302	29295218	MSTRG.19281.1	1	917	MSTRG.19281	LOC_Os05g51050	0	0	0	0	0	0	0	0	0	0	3.95747	1.06677	2.81987	1.49563	0.480421	0.919863	up	no
52741	u	chr5	+	29299295	29299575	MSTRG.19282.1	1	281	MSTRG.19282	.	0	0	0	0	0	0	0	0	0	0	5.78292	1.55883	3.82537	1.9356	0.480421	0.919863	up	no
53021	i	chr6	+	447164	447435	MSTRG.19393.1	1	272	MSTRG.19393	LOC_Os06g01770	0	0	0	0	0	0	3.88603	1.13415	0	0	0	0	0.0879378	-3.50737	0.0717589	0.816899	down	no
53111	x	chr6	+	812167	812445	MSTRG.19435.1	1	279	MSTRG.19435	LOC_Os06g02380	0	0	0	0	0	0	3.96416	1.15695	0	0	0	0	0.0849911	-3.55654	0.0717589	0.816899	down	no
53143	x	chr6	+	878556	878770	MSTRG.19450.1	1	215	MSTRG.19450	LOC_Os06g02540	0	0	0	0	0	0	0	0	4.21395	1.10911	0	0	1.78847	0.838723	0.716253	0.953817	up	no
53153	i	chr6	-	894504	894814	MSTRG.19453.1	1	311	MSTRG.19453	LOC_Os06g02560	0	0	0	0	0	0	5.82637	1.70044	0	0	0	0	0.0413416	-4.59626	0.0717589	0.816899	down	no
53224	u	chr6	-	1264929	1265160	MSTRG.19478.1	1	232	MSTRG.19478	.	0	0	0	0	0	0	0	0	5.85776	1.54176	2.06908	0.557736	3.8948	1.96155	0.363815	0.919863	up	no
53470	i	chr6	-	2111061	2111446	MSTRG.19587.1	1	386	MSTRG.19587	LOC_Os06g04830	0	0	0	0	0	0	0.782383	0.228341	0	0	5.16062	1.39108	1.79547	0.844363	0.726783	0.953817	up	no
53500	u	chr6	-	2215151	2215372	MSTRG.19594.1	1	222	MSTRG.19594	.	0	0	0	0	0	0	4.76126	1.38959	0	0	0	0	0.0611952	-4.03044	0.0717589	0.816899	down	no
53644	u	chr6	-	2571455	2571764	MSTRG.19652.1	1	310	MSTRG.19652	.	0	0	0	0	0	0	0	0	0	0	4.33142	1.16757	3.01829	1.59373	0.480421	0.919863	up	no
53666	i	chr6	-	2643303	2643613	MSTRG.19662.1	1	311	MSTRG.19662	LOC_Os06g05804	0	0	0	0	0	0	0	0	6.3119	1.66129	0	0	2.14366	1.10008	0.716253	0.953817	up	no
53892	u	chr6	-	3351007	3351243	MSTRG.19761.1	1	237	MSTRG.19761	.	0	0	0	0	0	0	0	0	0	0	5.09705	1.37395	3.43688	1.7811	0.480421	0.919863	up	no
53957	u	chr6	+	3661636	3661862	MSTRG.19792.1	1	227	MSTRG.19792	.	0	0	0	0	0	0	0	0	3.99119	1.05048	0	0	1.74961	0.807037	0.716253	0.953817	up	no
54096	i	chr6	-	4324348	4324784	MSTRG.19854.1	1	437	MSTRG.19854	LOC_Os06g08670	0	0	0	0	0	0	3.80091	1.10931	0	0	0	0	0.0913025	-3.4532	0.0717589	0.816899	down	no
54233	x	chr6	+	4885780	4886038	MSTRG.19893.1	1	259	MSTRG.19893	LOC_Os06g09600	0	0	0	0	0	0	4.66409	1.36123	0	0	0	0	0.0635836	-3.9752	0.0717589	0.816899	down	no
54265	u	chr6	-	5023799	5024016	MSTRG.19906.1	1	218	MSTRG.19906	.	0	0	0	0	0	0	0	0	4.15596	1.09385	0	0	1.77838	0.83056	0.716253	0.953817	up	no
54496	u	chr6	+	6053788	6053989	MSTRG.19994.1	1	202	MSTRG.19994	.	0	0	0	0	0	0	0	0	4.48515	1.18049	0	0	1.83544	0.876129	0.716253	0.953817	up	no
54550	x	chr6	+	6334868	6335173	MSTRG.20016.1	2	214	MSTRG.20016	LOC_Os06g11900	0	0	0	0	0	0	4.93925	1.44154	0.528037	0.138979	2.6398	0.711578	0.136168	-2.87654	0.153054	0.919863	down	no
54551	u	chr6	+	6336453	6336653	MSTRG.20017.1	1	201	MSTRG.20017	.	0	0	0	0	0	0	0	0	0	0	4.50746	1.21502	3.11309	1.63835	0.480421	0.919863	up	no
54558	u	chr6	+	6363362	6363575	MSTRG.20019.1	1	214	MSTRG.20019	.	0	0	0	0	0	0	0	0	4.23365	1.11429	0	0	1.79189	0.841481	0.716253	0.953817	up	no
54583	i	chr6	-	6477136	6477344	MSTRG.20035.1	1	209	MSTRG.20035	LOC_Os06g12090	0	0	0	0	0	0	4.33493	1.26516	0	0	0	0	0.0726434	-3.78302	0.0717589	0.816899	down	no
54593	u	chr6	-	6491897	6492127	MSTRG.20041.1	1	231	MSTRG.20041	.	0	0	0	0	0	0	3.92208	1.14467	1.30736	0.344096	0	0	0.108987	-3.19777	0.0743014	0.821893	down	no
54625	u	chr6	+	6619969	6620185	MSTRG.20048.1	1	217	MSTRG.20048	.	0	0	0	0	0	0	0	0	0	0	4.17511	1.12543	2.93486	1.55329	0.480421	0.919863	up	no
54738	u	chr6	-	7164189	7164497	MSTRG.20103.1	1	309	MSTRG.20103	.	0	0	0	0	0	0	0	0	0	0	5.86408	1.58071	3.87216	1.95314	0.480421	0.919863	up	no
54861	u	chr6	+	7816896	7817119	MSTRG.20135.1	1	224	MSTRG.20135	.	0	0	0	0	0	0	0	0	0	0	4.04464	1.09026	2.86576	1.51892	0.480421	0.919863	up	no
54927	x	chr6	-	8157405	8157609	MSTRG.20164.1	1	205	MSTRG.20164	LOC_Os06g14510	0	0	0	0	0	0	5.89268	1.7198	0	0	0	0	0.0404055	-4.6293	0.0717589	0.816899	down	no
55097	i	chr6	+	9355212	9355436	MSTRG.20222.1	1	225	MSTRG.20222	LOC_Os06g16390	0	0	0	0	0	0	0	0	1.19111	0.313499	4.69778	1.26632	3.97787	1.99199	0.288401	0.919863	up	no
55155	u	chr6	-	9878673	9879075	MSTRG.20230.1	1	403	MSTRG.20230	.	0	0	0	0	0	0	7.25682	2.11793	0	0	4.24938	1.14545	0.0775485	-3.68876	0.235442	0.919863	down	no
55236	u	chr6	-	10482476	10485262	MSTRG.20262.2	4	1896	MSTRG.20262	.	0	0	0	0	0	0	0.908872	0.265257	0	0	1.29777	0.349823	0.721681	-0.470568	0.598403	0.953817	down	no
55299	x	chr6	-	10934098	10934334	MSTRG.20289.1	1	237	MSTRG.20289	LOC_Os06g19210	0	0	0	0	0	0	3.68776	1.07629	0	0	1.20675	0.325289	0.143588	-2.8	0.123668	0.919863	down	no
55313	u	chr6	+	11058377	11058656	MSTRG.20294.1	1	280	MSTRG.20294	.	0	0	0	0	0	0	0	0	4.31429	1.13552	0	0	1.80589	0.852707	0.716253	0.953817	up	no
55353	x	chr6	-	11227377	11227580	MSTRG.20309.1	1	204	MSTRG.20309	LOC_Os06g19660	0	0	0	0	0	0	0	0	0	0	5.92157	1.5962	3.9054	1.96547	0.480421	0.919863	up	no
55460	u	chr6	+	11826295	11826503	MSTRG.20348.1	1	209	MSTRG.20348	.	0	0	0	0	0	0	0	0	0	0	4.33493	1.16851	3.02017	1.59463	0.480421	0.919863	up	no
55820	u	chr6	-	14033683	14033910	MSTRG.20471.1	1	228	MSTRG.20471	.	0	0	0	0	0	0	4.92982	1.43878	0	0	0	0	0.0573238	-4.12472	0.0717589	0.816899	down	no
55922	u	chr6	-	14951334	14953180	MSTRG.20509.1	1	1847	MSTRG.20509	.	0	0	0	0	0	0	3.26205	0.952039	0	0	0	0	0.117059	-3.0947	0.0717589	0.816899	down	no
55985	u	chr6	+	15535334	15535551	MSTRG.20545.1	1	218	MSTRG.20545	.	0	0	0	0	0	0	0	0	5.81193	1.5297	0	0	2.06063	1.04308	0.716253	0.953817	up	no
56012	u	chr6	+	15709649	15709856	MSTRG.20551.1	1	208	MSTRG.20551	.	0	0	0	0	0	0	4.30769	1.25721	0	0	0	0	0.073467	-3.76676	0.0717589	0.816899	down	no
56015	x	chr6	+	15719691	15721065	MSTRG.20561.1	1	1375	MSTRG.20561	LOC_Os06g27760	0	0	0	0	0	0	0	0	3.36364	0.885306	3.16436	0.852978	3.95404	1.98333	0.1599	0.919863	up	no
56026	i	chr6	-	15762435	15762765	MSTRG.20566.1	1	331	MSTRG.20566	LOC_Os06g27830	0	0	0	0	0	0	4.56193	1.33142	0	0	0	0	0.0662284	-3.91641	0.0717589	0.816899	down	no
56072	x	chr6	-	16017877	16018088	MSTRG.20580.1	1	212	MSTRG.20580	LOC_Os06g28194	0	0	0	0	0	0	0	0	0	0	6.36792	1.71652	4.1664	2.0588	0.480421	0.919863	up	no
56076	i	chr6	+	16031782	16032046	MSTRG.20582.1	1	265	MSTRG.20582	LOC_Os06g28194	0	0	0	0	0	0	0	0	0	0	4.02264	1.08433	2.85415	1.51306	0.480421	0.919863	up	no
56117	u	chr6	-	16306023	16306246	MSTRG.20598.1	1	224	MSTRG.20598	.	0	0	0	0	0	0	0	0	4.04464	1.06455	0	0	1.75896	0.814722	0.716253	0.953817	up	no
56253	u	chr6	+	17234255	17234473	MSTRG.20649.1	1	219	MSTRG.20649	.	0	0	0	0	0	0	4.13699	1.20739	0	0	0	0	0.0789184	-3.6635	0.0717589	0.816899	down	no
56274	u	chr6	+	17354652	17354892	MSTRG.20656.1	1	241	MSTRG.20656	.	0	0	0	0	0	0	3.75934	1.09717	0	0	0	0	0.0930076	-3.42651	0.0717589	0.816899	down	no
56286	u	chr6	-	17448531	17448845	MSTRG.20664.1	1	315	MSTRG.20664	.	0	0	0	0	0	0	0	0	4.90635	1.29135	0	0	1.90774	0.931864	0.716253	0.953817	up	no
56648	i	chr6	-	20172442	20172685	MSTRG.20781.1	1	244	MSTRG.20781	LOC_Os06g34710	0	0	0	0	0	0	4.95082	1.44491	0	0	0	0	0.0568643	-4.13633	0.0717589	0.816899	down	no
56649	i	chr6	+	20173725	20174651	MSTRG.20782.1	1	927	MSTRG.20782	LOC_Os06g34710	0	0	0	0	0	0	2.72168	0.794332	0	0	0	0	0.153368	-2.70493	0.0717589	0.816899	down	no
56650	i	chr6	+	20174989	20176310	MSTRG.20783.1	1	1322	MSTRG.20783	LOC_Os06g34710	0	0	0	0	0	0	0	0	4.62405	1.21705	0	0	1.85937	0.894817	0.716253	0.953817	up	no
56833	i	chr6	+	21494040	21494544	MSTRG.20849.1	1	505	MSTRG.20849	LOC_Os06g36590	0	0	0	0	0	0	0.59802	0.174534	3.20198	0.842759	2.39208	0.644803	1.95593	0.967853	0.296147	0.919863	up	no
56902	x	chr6	+	21967775	21968101	MSTRG.20883.1	1	327	MSTRG.20883	LOC_Os06g37180	0	0	0	0	0	0	3.76147	1.0978	0	0	0	0	0.092919	-3.42788	0.0717589	0.816899	down	no
56933	u	chr6	+	22146205	22146433	MSTRG.20896.1	1	229	MSTRG.20896	.	0	0	0	0	0	0	0	0	0	0	3.95633	1.06646	2.81927	1.49532	0.480421	0.919863	up	no
56963	u	chr6	-	22330767	22331019	MSTRG.20905.1	1	253	MSTRG.20905	.	0	0	0	0	0	0	0	0	0	0	4.37154	1.17838	3.03982	1.60398	0.480421	0.919863	up	no
56965	u	chr6	-	22334164	22334642	MSTRG.20907.1	1	479	MSTRG.20907	.	0	0	0	0	0	0	4.09812	1.19605	0	0	0	0	0.0802331	-3.63966	0.0717589	0.816899	down	no
57060	i	chr6	-	23100988	23101526	MSTRG.20928.1	1	539	MSTRG.20928	LOC_Os06g38940	0	0	0	0	0	0	0	0	4.76252	1.25349	0	0	1.88314	0.913142	0.716253	0.953817	up	no
57135	i	chr6	+	23507496	23507774	MSTRG.20960.1	1	279	MSTRG.20960	LOC_Os06g39600	0	0	0	0	0	0	4.32975	1.26365	0	0	0	0	0.0727991	-3.77994	0.0717589	0.816899	down	no
57192	i	chr6	+	23774707	23774958	MSTRG.20982.1	1	252	MSTRG.20982	LOC_Os06g39960	0	0	0	0	0	0	0	0	0	0	4.79365	1.29217	3.26906	1.70888	0.480421	0.919863	up	no
57265	x	chr6	-	24139788	24140004	MSTRG.21017.1	1	217	MSTRG.21017	LOC_Os06g40500	0	0	0	0	0	0	4.08295	1.19162	0.695853	0.183148	2.78341	0.750289	0.204748	-2.28808	0.180209	0.919863	down	no
57266	i	chr6	-	24140680	24140932	MSTRG.21018.1	1	253	MSTRG.21018	LOC_Os06g40500	0	0	0	0	0	0	0	0	0	0	4.37945	1.18051	3.04406	1.606	0.480421	0.919863	up	no
57392	u	chr6	+	24775015	24775218	MSTRG.21063.1	1	204	MSTRG.21063	.	0	0	0	0	0	0	3.70098	1.08014	0.740196	0.194819	0	0	0.109672	-3.18873	0.0643735	0.816899	down	no
57410	u	chr6	+	24865561	24866533	MSTRG.21071.1	1	973	MSTRG.21071	.	0	0	0	0	0	0	3.95272	1.15362	0	0	0	0	0.0854142	-3.54938	0.0717589	0.816899	down	no
57538	x	chr6	+	25524416	25524668	MSTRG.21110.1	1	253	MSTRG.21110	LOC_Os06g42470	0	0	0	0	0	0	4.60079	1.34276	0	0	0	0	0.0652057	-3.93886	0.0717589	0.816899	down	no
57543	u	chr6	+	25528198	25529006	MSTRG.21114.2	2	723	MSTRG.21114	.	0	0	0	0	0	0	3.67258	1.07185	0	0	0	0	0.0967023	-3.37031	0.0717589	0.816899	down	no
57575	i	chr6	-	25690645	25690861	MSTRG.21125.1	1	217	MSTRG.21125	LOC_Os06g42720	0	0	0	0	0	0	0	0	6.73733	1.77326	0	0	2.2136	1.1464	0.716253	0.953817	up	no
57577	x	chr6	-	25692186	25692701	MSTRG.21127.1	1	516	MSTRG.21127	LOC_Os06g42720	0	0	0	0	0	0	1.46318	0.427033	0	0	5.85077	1.57712	1.23544	0.305022	0.906742	0.982076	up	no
57620	x	chr6	+	25930204	25930421	MSTRG.21147.1	1	218	MSTRG.21147	LOC_Os06g43130	0	0	0	0	0	0	0	0	5.54129	1.45846	0	0	2.01528	1.01098	0.716253	0.953817	up	no
57624	x	chr6	-	25934887	25935095	MSTRG.21151.1	1	209	MSTRG.21151	LOC_Os06g43140	0	0	0	0	0	0	7.37321	2.15189	1.30143	0.342537	0	0	0.0316766	-4.98044	0.0647922	0.816899	down	no
57653	x	chr6	-	26065212	26065581	MSTRG.21160.1	1	370	MSTRG.21160	LOC_Os06g43350	0	0	0	0	0	0	12.2027	3.5614	7.75405	2.04086	5.51351	1.48621	0.0671981	-3.89544	0.0247112	0.816899	down	yes
57808	x	chr6	-	26686225	26686427	MSTRG.21229.1	1	203	MSTRG.21229	LOC_Os06g44230	0	0	0	0	0	0	0	0	4.46305	1.17467	0	0	1.83163	0.873127	0.716253	0.953817	up	no
57903	i	chr6	+	27263534	27264393	MSTRG.21268.1	1	860	MSTRG.21268	LOC_Os06g45070	0	0	0	0	0	0	3.30698	0.965152	0	0	1.52674	0.411545	0.18743	-2.41558	0.163926	0.919863	down	no
57915	x	chr6	+	27280352	27280555	MSTRG.21270.1	1	204	MSTRG.21270	LOC_Os06g45110	0	0	0	0	0	0	0	0	5.92157	1.55855	0	0	2.07892	1.05583	0.716253	0.953817	up	no
57916	i	chr6	-	27284126	27284377	MSTRG.21271.1	1	252	MSTRG.21271	LOC_Os06g45110	0	0	0	0	0	0	0	0	0	0	5.26984	1.42053	3.53357	1.82113	0.480421	0.919863	up	no
57989	i	chr6	-	27619447	27619666	MSTRG.21303.1	1	220	MSTRG.21303	LOC_Os06g45620	0	0	0	0	0	0	6.12273	1.78694	0	0	0	0	0.037366	-4.74213	0.0717589	0.816899	down	no
58023	x	chr6	+	27729003	27729234	MSTRG.21323.1	1	232	MSTRG.21323	LOC_Os06g45830	0	0	0	0	0	0	0	0	2.60345	0.685225	4.24569	1.14446	4.4636	2.15821	0.160682	0.919863	up	no
58426	x	chr6	+	29352192	29352930	MSTRG.21475.1	1	739	MSTRG.21475	LOC_Os06g48520	0	0	0	0	0	0	3.96482	1.15715	0	0	0	0	0.0849668	-3.55696	0.0717589	0.816899	down	no
58509	x	chr6	+	29665590	29665881	MSTRG.21502.1	1	292	MSTRG.21502	LOC_Os06g48960	0	0	0	0	0	0	0	0	0	0	4.65411	1.25455	3.19272	1.67479	0.480421	0.919863	up	no
58706	u	chr6	-	30343497	30343701	MSTRG.21580.1	1	205	MSTRG.21580	.	0	0	0	0	0	0	0	0	4.14634	1.09131	0.736585	0.198552	2.30109	1.20232	0.535632	0.936486	up	no
58771	u	chr6	-	30588057	30588269	MSTRG.21607.1	1	213	MSTRG.21607	.	0	0	0	0	0	0	0	0	5.67136	1.4927	0	0	2.03711	1.02653	0.716253	0.953817	up	no
58845	x	chr6	+	30870718	30870981	MSTRG.21641.1	1	264	MSTRG.21641	LOC_Os06g51029	0	0	0	0	0	0	4.00379	1.16852	0	0	0	0	0.0835459	-3.58129	0.0717589	0.816899	down	no
58939	i	chr6	-	31139977	31140179	MSTRG.21673.1	1	203	MSTRG.21673	LOC_Os06g51410	0	0	0	0	0	0	4.46305	1.30256	0	0	0	0	0.0689273	-3.85878	0.0717589	0.816899	down	no
59059	u	chr7	-	381189	381414	MSTRG.21706.1	1	226	MSTRG.21706	.	0	0	0	0	0	0	0.668142	0.194999	4.48083	1.17935	0.668142	0.180103	1.31264	0.392475	0.833828	0.964505	up	no
59064	u	chr7	+	408513	408754	MSTRG.21712.1	1	242	MSTRG.21712	.	0	0	0	0	0	0	4.36364	1.27354	0	0	0	0	0.0717884	-3.80011	0.0717589	0.816899	down	no
59169	u	chr7	-	813485	813747	MSTRG.21756.1	1	263	MSTRG.21756	.	0	0	0	0	0	0	0	0	0	0	4.01901	1.08335	2.85224	1.5121	0.480421	0.919863	up	no
59341	u	chr7	+	1621581	1621786	MSTRG.21815.1	1	206	MSTRG.21815	.	0	0	0	0	0	0	0	0	4.12621	1.08602	0	0	1.77319	0.826349	0.716253	0.953817	up	no
59512	i	chr7	+	2229643	2230027	MSTRG.21885.1	1	385	MSTRG.21885	LOC_Os07g05050	0	0	0	0	0	0	3.92208	1.14467	1.17662	0.309686	0	0	0.106808	-3.22691	0.0708331	0.816899	down	no
59690	i	chr7	+	3209069	3209326	MSTRG.21944.1	1	258	MSTRG.21944	LOC_Os07g06610	0	0	0	0	0	0	0	0	1.17054	0.308086	4.0969	1.10435	3.56671	1.83459	0.274009	0.919863	up	no
59708	x	chr7	-	3261472	3261689	MSTRG.21950.1	1	218	MSTRG.21950	LOC_Os07g06680	0	0	0	0	0	0	0	0	4.15596	1.09385	0	0	1.77838	0.83056	0.716253	0.953817	up	no
59829	x	chr7	+	3651518	3651726	MSTRG.21999.1	1	209	MSTRG.21999	LOC_Os07g07310	0	0	0	0	0	0	4.33493	1.26516	0	0	0	0	0.0726434	-3.78302	0.0717589	0.816899	down	no
59830	i	chr7	+	3653743	3654031	MSTRG.22000.1	1	289	MSTRG.22000	LOC_Os07g07310	0	0	0	0	0	0	7.57785	2.21162	0	0	0	0	0.0237102	-5.39835	0.0717589	0.816899	down	no
59835	u	chr7	+	3672739	3673836	MSTRG.22003.2	2	839	MSTRG.22003	.	0	0	0	0	0	0	0	0	0	0	1.7211	0.463935	1.7233	0.785175	0.480421	0.919863	up	no
60153	i	chr7	+	4989475	4993364	MSTRG.22130.1	1	3890	MSTRG.22130	LOC_Os07g09460	0	0	0	0	0	0	2.10926	0.615593	1.35116	0.355623	3.09434	0.834104	0.647116	-0.627904	0.479561	0.919863	down	no
60251	x	chr7	+	5503678	5503882	MSTRG.22169.1	1	205	MSTRG.22169	LOC_Os07g10250	0	0	0	0	0	0	4.41951	1.28985	0	0	0	0	0.0701616	-3.83317	0.0717589	0.816899	down	no
60279	i	chr7	-	5617074	5617398	MSTRG.22180.1	1	325	MSTRG.22180	LOC_Os07g10460	0	0	0	0	0	0	0	0	0	0	4.80821	1.29609	3.27705	1.7124	0.480421	0.919863	up	no
60426	u	chr7	+	6217371	6217580	MSTRG.22222.1	1	210	MSTRG.22222	.	0	0	0	0	0	0	0	0	0	0	5.75238	1.5506	3.80781	1.92896	0.480421	0.919863	up	no
60480	u	chr7	-	6694388	6694606	MSTRG.22231.1	1	219	MSTRG.22231	.	0	0	0	0	0	0	0	0	6.89498	1.81475	0	0	2.23936	1.16309	0.716253	0.953817	up	no
60574	u	chr7	+	7246059	7246265	MSTRG.22266.1	1	207	MSTRG.22266	.	0	0	0	0	0	0	0	0	0	0	4.37681	1.1798	3.04265	1.60533	0.480421	0.919863	up	no
60593	u	chr7	-	7356266	7356481	MSTRG.22274.1	1	216	MSTRG.22274	.	0	0	0	0	0	0	0	0	0	0	3.99074	1.07573	2.83736	1.50455	0.480421	0.919863	up	no
60694	i	chr7	+	7983674	7983884	MSTRG.22302.1	1	211	MSTRG.22302	LOC_Os07g13980	0	0	0	0	0	0	0	0	4.29384	1.13013	0	0	1.80234	0.849871	0.716253	0.953817	up	no
60701	x	chr7	-	8037747	8037983	MSTRG.22304.1	1	237	MSTRG.22304	LOC_Os07g14090	0	0	0	0	0	0	5.09705	1.48759	0	0	0	0	0.0537945	-4.2164	0.0717589	0.816899	down	no
60802	u	chr7	+	8602994	8603276	MSTRG.22331.1	1	283	MSTRG.22331	.	0	0	0	0	0	0	5.28268	1.54177	5.86926	1.54478	10.0565	2.71082	0.675972	-0.564964	0.600234	0.953817	down	no
60817	u	chr7	-	8702514	8702814	MSTRG.22334.1	1	301	MSTRG.22334	.	0	0	0	0	0	0	0	0	4.42857	1.1656	0	0	1.82567	0.868428	0.716253	0.953817	up	no
60841	u	chr7	+	8954329	8954626	MSTRG.22345.1	1	298	MSTRG.22345	.	0	0	0	0	0	0	0	0	0	0	4.85235	1.30799	3.30133	1.72305	0.480421	0.919863	up	no
60924	u	chr7	-	9681437	9681666	MSTRG.22377.1	1	230	MSTRG.22377	.	0	0	0	0	0	0	0	0	0	0	4.59565	1.23879	3.1609	1.66034	0.480421	0.919863	up	no
60961	u	chr7	-	10124965	10125245	MSTRG.22390.1	1	281	MSTRG.22390	.	0	0	0	0	0	0	0	0	0	0	4.29893	1.15881	3.00089	1.58539	0.480421	0.919863	up	no
60988	i	chr7	-	10275820	10276134	MSTRG.22402.1	1	315	MSTRG.22402	LOC_Os07g17400	0	0	0	0	0	0	3.75873	1.097	0.95873	0.252337	0	0	0.110857	-3.17323	0.0670488	0.816899	down	no
61040	i	chr7	-	10819449	10819690	MSTRG.22415.1	1	242	MSTRG.22415	LOC_Os07g18250	0	0	0	0	0	0	4.99174	1.45685	0	0	0	0	0.0559827	-4.15888	0.0717589	0.816899	down	no
61124	u	chr7	+	11575165	11575371	MSTRG.22439.1	1	207	MSTRG.22439	.	0	0	0	0	0	0	0	0	0	0	4.10628	1.10688	2.89834	1.53523	0.480421	0.919863	up	no
61303	i	chr7	-	13063096	13063743	MSTRG.22494.1	1	648	MSTRG.22494	LOC_Os07g23169	0	0	0	0	0	0	0	0	3.68827	0.97075	0	0	1.69639	0.762465	0.716253	0.953817	up	no
61415	x	chr7	+	13727266	13727476	MSTRG.22528.1	1	211	MSTRG.22528	LOC_Os07g24160	0	0	0	0	0	0	0	0	0	0	4.29384	1.15744	2.99816	1.58408	0.480421	0.919863	up	no
61430	u	chr7	+	13817011	13817378	MSTRG.22537.1	1	368	MSTRG.22537	.	0	0	0	0	0	0	0	0	6.97554	1.83596	0	0	2.25249	1.17152	0.716253	0.953817	up	no
61462	u	chr7	+	14332446	14332710	MSTRG.22547.1	1	265	MSTRG.22547	.	0	0	0	0	0	0	0	0	5.1283	1.34977	0	0	1.94552	0.960159	0.716253	0.953817	up	no
61474	u	chr7	-	14513806	14514052	MSTRG.22550.1	1	247	MSTRG.22550	.	0	0	0	0	0	0	3.66802	1.07052	0	0	0	0	0.0969018	-3.36733	0.0717589	0.816899	down	no
61495	x	chr7	+	14609738	14610127	MSTRG.22560.1	1	390	MSTRG.22560	LOC_Os07g25510	0	0	0	0	0	0	3.78462	1.10455	0	0	0	0	0.091966	-3.44276	0.0717589	0.816899	down	no
61718	x	chr7	-	16265001	16265269	MSTRG.22620.1	1	269	MSTRG.22620	LOC_Os07g27870	0	0	0	0	0	0	4.31599	1.25963	0	0	0	0	0.073215	-3.77172	0.0717589	0.816899	down	no
61730	i	chr7	-	16315561	16315806	MSTRG.22627.1	1	246	MSTRG.22627	LOC_Os07g27970	0	0	0	0	0	0	0	0	4.05691	1.06778	1.22764	0.33092	2.64893	1.40541	0.422465	0.919863	up	no
61772	u	chr7	-	16540302	16540507	MSTRG.22639.1	1	206	MSTRG.22639	.	0	0	0	0	0	0	0	0	4.39806	1.15756	0	0	1.82039	0.864251	0.716253	0.953817	up	no
61838	i	chr7	-	16981065	16981339	MSTRG.22669.1	1	275	MSTRG.22669	LOC_Os07g28940	0	0	0	0	0	0	2.74546	0.80127	6.47273	1.70362	0	0	0.328741	-1.60498	0.569698	0.947307	down	no
61993	u	chr7	+	17867792	17868107	MSTRG.22722.1	1	316	MSTRG.22722	.	0	0	0	0	0	0	0	0	4.77848	1.25769	0	0	1.88588	0.915235	0.716253	0.953817	up	no
62003	x	chr7	-	17909902	17910148	MSTRG.22726.1	1	247	MSTRG.22726	LOC_Os07g30300	0	0	0	0	0	0	1.22267	0.356841	8.15385	2.14609	0	0	0.917814	-0.123727	0.970011	0.99288	down	no
62254	x	chr7	+	19411551	19412745	MSTRG.22814.2	2	1141	MSTRG.22814	LOC_Os07g32570	0	0	0	0	0	0	0	0	6.82103	1.79529	0	0	2.22729	1.15529	0.716253	0.953817	up	no
62261	i	chr7	+	19441284	19441498	MSTRG.22817.1	1	215	MSTRG.22817	LOC_Os07g32600	0	0	0	0	0	0	3.95349	1.15384	0	0	0	0	0.0853859	-3.54986	0.0717589	0.816899	down	no
62655	x	chr7	-	21622931	21623222	MSTRG.22932.1	1	292	MSTRG.22932	LOC_Os07g36180	0	0	0	0	0	0	0	0	0	0	6.20548	1.67273	4.07083	2.02532	0.480421	0.919863	up	no
62662	i	chr7	-	21634376	21636164	MSTRG.22938.1	1	1789	MSTRG.22938	LOC_Os07g36210	0	0	0	0	0	0	5.81163	1.69614	0	0	4.67021	1.25889	0.133034	-2.91014	0.318643	0.919863	down	no
62833	x	chr7	-	22415524	22415750	MSTRG.23006.1	1	227	MSTRG.23006	LOC_Os07g37410	0	0	0	0	0	0	5.32159	1.55312	0.665198	0.17508	3.32599	0.896546	0.139969	-2.83682	0.180669	0.919863	down	no
62959	i	chr7	-	22942505	22942738	MSTRG.23060.1	1	234	MSTRG.23060	LOC_Os07g38260	0	0	0	0	0	0	0	0	0	0	5.6453	1.52173	3.74642	1.90551	0.480421	0.919863	up	no
63020	i	chr7	+	23220131	23220393	MSTRG.23094.1	1	263	MSTRG.23094	LOC_Os07g38664	0	0	0	0	0	0	0	0	5.6654	1.49113	0	0	2.03611	1.02582	0.716253	0.953817	up	no
63153	x	chr7	-	23754249	23754477	MSTRG.23136.1	1	229	MSTRG.23136	LOC_Os07g39630	0	0	0	0	0	0	4.59825	1.34201	0	0	0	0	0.0652719	-3.93739	0.0717589	0.816899	down	no
63177	i	chr7	-	23835605	23835857	MSTRG.23149.1	1	253	MSTRG.23149	LOC_Os07g39780	0	0	0	0	0	0	0	0	4.7747	1.2567	0	0	1.88523	0.914739	0.716253	0.953817	up	no
63420	i	chr7	-	24957441	24957731	MSTRG.23244.1	1	291	MSTRG.23244	LOC_Os07g41640	0	0	0	0	0	0	0	0	0	0	4.6701	1.25886	3.20144	1.67872	0.480421	0.919863	up	no
63664	i	chr7	+	25799913	25800128	MSTRG.23336.1	1	216	MSTRG.23336	LOC_Os07g43060	0	0	0	0	0	0	0	0	0	0	4.19444	1.13064	2.94514	1.55834	0.480421	0.919863	up	no
63878	x	chr7	-	26705999	26706516	MSTRG.23418.1	1	518	MSTRG.23418	LOC_Os07g44740	0	0	0	0	0	0	0	0	4.07915	1.07363	0	0	1.76498	0.819655	0.716253	0.953817	up	no
64061	x	chr7	-	27659221	27659461	MSTRG.23489.1	1	241	MSTRG.23489	LOC_Os07g46370	0	0	0	0	0	0	3.65975	1.06811	0	0	0	0	0.0972647	-3.36194	0.0717589	0.816899	down	no
64062	x	chr7	-	27660773	27661007	MSTRG.23490.1	1	235	MSTRG.23490	LOC_Os07g46370	0	0	0	0	0	0	3.71064	1.08296	0	0	0	0	0.0950581	-3.39505	0.0717589	0.816899	down	no
64672	x	chr8	+	19119	19324	MSTRG.23726.1	1	206	MSTRG.23726	LOC_Os08g01030	0	0	0	0	0	0	5.13107	1.49752	0	0	0	0	0.0531116	-4.23483	0.0717589	0.816899	down	no
64673	x	chr8	+	22018	22824	MSTRG.23727.1	1	807	MSTRG.23727	LOC_Os08g01030	0	0	0	0	0	0	0	0	5.8005	1.52669	0	0	2.05872	1.04175	0.716253	0.953817	up	no
64777	u	chr8	+	350805	351129	MSTRG.23762.1	1	325	MSTRG.23762	.	0	0	0	0	0	0	3.64308	1.06324	0	0	0	0	0.0980023	-3.35104	0.0717589	0.816899	down	no
64781	i	chr8	-	357882	358090	MSTRG.23766.1	1	209	MSTRG.23766	LOC_Os08g01600	0	0	0	0	0	0	0	0	0	0	5.67464	1.52964	3.76321	1.91197	0.480421	0.919863	up	no
64810	i	chr8	-	452635	452851	MSTRG.23777.1	1	217	MSTRG.23777	LOC_Os08g01750	0	0	0	0	0	0	4.17511	1.21852	0	0	0	0	0.0776559	-3.68676	0.0717589	0.816899	down	no
65144	x	chr8	-	2031830	2032081	MSTRG.23899.1	1	252	MSTRG.23899	LOC_Os08g04180	0	0	0	0	0	0	0	0	5.84921	1.53951	5.99206	1.61521	8.15639	3.02793	0.153459	0.919863	up	no
65189	u	chr8	+	2197244	2197447	MSTRG.23915.1	1	204	MSTRG.23915	.	0	0	0	0	0	0	0	0	4.44118	1.16891	0	0	1.82785	0.870148	0.716253	0.953817	up	no
65303	i	chr8	-	2936232	2936458	MSTRG.23947.1	1	227	MSTRG.23947	LOC_Os08g05510	0	0	0	0	0	0	3.99119	1.16484	0	0	0	0	0.0840019	-3.57343	0.0717589	0.816899	down	no
65337	x	chr8	-	3051492	3051954	MSTRG.23960.1	1	463	MSTRG.23960	LOC_Os08g05690	0	0	0	0	0	0	3.53564	1.03189	0.326134	0.085838	0.652268	0.175824	0.138317	-2.85395	0.0717892	0.816899	down	no
65390	i	chr8	-	3294617	3294817	MSTRG.23984.1	1	201	MSTRG.23984	LOC_Os08g06040	0	0	0	0	0	0	0	0	4.14925	1.09208	0	0	1.77721	0.829611	0.716253	0.953817	up	no
65674	i	chr8	+	4556284	4556534	MSTRG.24081.1	1	251	MSTRG.24081	LOC_Os08g08030	0	0	0	0	0	0	3.60956	1.05346	0	0	0	0	0.0995074	-3.32905	0.0717589	0.816899	down	no
65738	u	chr8	-	4837137	4837365	MSTRG.24099.1	1	229	MSTRG.24099	.	0	0	0	0	0	0	0	0	0	0	3.95633	1.06646	2.81927	1.49532	0.480421	0.919863	up	no
65782	x	chr8	-	5115618	5115819	MSTRG.24114.1	1	202	MSTRG.24114	LOC_Os08g08820	0	0	0	0	0	0	4.13861	1.20787	0	0	0	0	0.0788639	-3.66449	0.0717589	0.816899	down	no
65844	i	chr8	+	5386317	5386539	MSTRG.24138.1	1	223	MSTRG.24138	LOC_Os08g09270	0	0	0	0	0	0	0	0	5.41704	1.42576	0	0	1.99437	0.995932	0.716253	0.953817	up	no
65996	i	chr8	-	6115109	6115309	MSTRG.24197.1	1	201	MSTRG.24197	LOC_Os08g10410	0	0	0	0	0	0	3.75622	1.09627	0	0	0	0	0.093137	-3.4245	0.0717589	0.816899	down	no
66055	u	chr8	-	6562829	6563030	MSTRG.24223.1	1	202	MSTRG.24223	.	0	0	0	0	0	0	0	0	4.31188	1.13488	0.373762	0.10075	2.07072	1.05013	0.626032	0.953817	up	no
66094	i	chr8	+	6868075	6868336	MSTRG.24229.1	1	262	MSTRG.24229	LOC_Os08g11720	0	0	0	0	0	0	3.74618	1.09334	0	0	0	0	0.0935556	-3.41803	0.0717589	0.816899	down	no
66113	u	chr8	+	7271778	7271983	MSTRG.24234.1	1	206	MSTRG.24234	.	0	0	0	0	0	0	0	0	4.39806	1.15756	0	0	1.82039	0.864251	0.716253	0.953817	up	no
66116	u	chr8	+	7282503	7282759	MSTRG.24237.1	1	257	MSTRG.24237	.	0	0	0	0	0	0	0	0	0	0	4.11284	1.10865	2.90182	1.53696	0.480421	0.919863	up	no
66119	u	chr8	-	7305336	7305684	MSTRG.24240.1	1	349	MSTRG.24240	.	0	0	0	0	0	0	0	0	0	0	6.05731	1.63279	3.98424	1.9943	0.480421	0.919863	up	no
66173	u	chr8	-	7599409	7599628	MSTRG.24256.1	1	220	MSTRG.24256	.	0	0	0	0	0	0	0	0	0	0	4.11818	1.11009	2.90465	1.53836	0.480421	0.919863	up	no
66300	u	chr8	+	8364740	8364941	MSTRG.24310.1	1	202	MSTRG.24310	.	0	0	0	0	0	0	0	0	0	0	4.48515	1.20901	3.10102	1.63274	0.480421	0.919863	up	no
66498	u	chr8	-	9518859	9519286	MSTRG.24378.1	1	428	MSTRG.24378	.	0	0	0	0	0	0	0	0	0	0	4.23365	1.14121	2.96602	1.56853	0.480421	0.919863	up	no
66499	u	chr8	-	9520265	9520472	MSTRG.24379.1	1	208	MSTRG.24379	.	0	0	0	0	0	0	4.35577	1.27124	0	0	0	0	0.0720214	-3.79543	0.0717589	0.816899	down	no
66566	i	chr8	+	10133636	10134077	MSTRG.24392.1	1	442	MSTRG.24392	LOC_Os08g16559	0	0	0	0	0	0	0	0	5.46606	1.43866	0	0	2.00263	1.00189	0.716253	0.953817	up	no
66676	u	chr8	-	10924429	10924799	MSTRG.24426.1	1	371	MSTRG.24426	.	0	0	0	0	0	0	0.814016	0.237573	4.47709	1.17837	0	0	0.925843	-0.111161	0.96029	0.991543	down	no
66677	u	chr8	-	10925981	10926300	MSTRG.24428.1	1	320	MSTRG.24428	.	0	0	0	0	0	0	0	0	4.60625	1.21236	0	0	1.85631	0.892439	0.716253	0.953817	up	no
66678	u	chr8	-	10926663	10926900	MSTRG.24429.1	1	238	MSTRG.24429	.	0	0	0	0	0	0	0	0	4.41176	1.16117	0	0	1.82277	0.866129	0.716253	0.953817	up	no
66680	u	chr8	-	10930511	10931933	MSTRG.24431.1	1	1423	MSTRG.24431	.	0	0	0	0	0	0	0	0	5.41672	1.42568	0	0	1.99432	0.995894	0.716253	0.953817	up	no
66681	u	chr8	-	10932186	10932667	MSTRG.24432.1	1	482	MSTRG.24432	.	0	0	0	0	0	0	1.25311	0.365725	4.69917	1.23682	0	0	0.689065	-0.537287	0.813404	0.960649	down	no
66815	i	chr8	-	11732071	11732273	MSTRG.24467.1	1	203	MSTRG.24467	LOC_Os08g19610	0	0	0	0	0	0	0	0	0	0	4.46305	1.20305	3.08909	1.62718	0.480421	0.919863	up	no
66889	u	chr8	+	12373859	12374134	MSTRG.24490.1	1	276	MSTRG.24490	.	0	0	0	0	0	0	1.0942	0.319347	15.8333	4.16732	4.46739	1.20422	4.56897	2.19187	0.503017	0.925884	up	no
66890	u	chr8	+	12374645	12374959	MSTRG.24491.1	1	315	MSTRG.24491	.	0	0	0	0	0	0	0	0	8.62857	2.27103	0	0	2.5174	1.33193	0.716253	0.953817	up	no
67001	u	chr8	+	13589371	13589604	MSTRG.24530.1	1	234	MSTRG.24530	.	0	0	0	0	0	0	4.51709	1.31833	0	0	0	0	0.0674348	-3.89036	0.0717589	0.816899	down	no
67034	i	chr8	+	13947038	13947309	MSTRG.24547.1	1	272	MSTRG.24547	LOC_Os08g23140	0	0	0	0	0	0	4.16176	1.21463	0	0	1.58824	0.428121	0.129904	-2.94448	0.14223	0.919863	down	no
67217	i	chr8	+	15227729	15229403	MSTRG.24599.1	1	1675	MSTRG.24599	LOC_Os08g25080	0	0	0	0	0	0	0	0	5.45254	1.4351	2.68895	0.724828	4.35686	2.12329	0.278234	0.919863	up	no
67295	u	chr8	-	15760034	15760424	MSTRG.24622.1	1	391	MSTRG.24622	.	0	0	0	0	0	0	3.86189	1.12711	1.54476	0.406579	0	0	0.115932	-3.10865	0.0829569	0.841977	down	no
67391	i	chr8	-	16509515	16509745	MSTRG.24638.1	1	231	MSTRG.24638	LOC_Os08g27010	0	0	0	0	0	0	0	0	4.41559	1.16218	0	0	1.82343	0.866652	0.716253	0.953817	up	no
67400	i	chr8	-	16541899	16542438	MSTRG.24645.1	1	540	MSTRG.24645	LOC_Os08g27070	0	0	0	0	0	0	0	0	8.10926	2.13435	0	0	2.43506	1.28396	0.716253	0.953817	up	no
67506	x	chr8	+	17229430	17229665	MSTRG.24684.1	1	236	MSTRG.24684	LOC_Os08g28240	0	0	0	0	0	0	0	0	5.11864	1.34722	0	0	1.94388	0.958942	0.716253	0.953817	up	no
67581	x	chr8	+	17774009	17774383	MSTRG.24702.1	1	375	MSTRG.24702	LOC_Os08g29030	0	0	0	0	0	0	0.805333	0.235039	0	0	4.02667	1.08542	1.45138	0.537423	0.790919	0.953817	up	no
67731	u	chr8	+	18801662	18802079	MSTRG.24759.1	1	418	MSTRG.24759	.	0	0	0	0	0	0	0	0	1.95694	0.515065	5.41866	1.46064	4.99997	2.32192	0.226929	0.919863	up	no
67892	i	chr8	-	19736693	19736928	MSTRG.24806.1	1	236	MSTRG.24806	LOC_Os08g31830	0	0	0	0	0	0	0	0	0	0	5.75847	1.55224	3.81131	1.93029	0.480421	0.919863	up	no
67969	o	chr8	+	20172888	20174358	MSTRG.24824.2	2	452	MSTRG.24824	LOC_Os08g32570	0	0	0	0	0	0	0	0	3.29583	0.867459	0	0	1.62671	0.70196	0.716253	0.953817	up	no
67987	u	chr8	+	20254947	20255540	MSTRG.24831.1	1	594	MSTRG.24831	.	0	0	0	0	0	0	4.55724	1.33004	0	0	0	0	0.0663533	-3.91369	0.0717589	0.816899	down	no
67988	u	chr8	+	20258215	20258894	MSTRG.24832.1	1	680	MSTRG.24832	.	0	0	0	0	0	0	2.66471	0.777703	0	0	1.94853	0.525241	0.288738	-1.79216	0.268442	0.919863	down	no
68062	u	chr8	+	20645499	20645752	MSTRG.24862.1	1	254	MSTRG.24862	.	0	0	0	0	0	0	0	0	5.87402	1.54604	0	0	2.07099	1.05032	0.716253	0.953817	up	no
68092	i	chr8	+	20829041	20829353	MSTRG.24876.1	1	313	MSTRG.24876	LOC_Os08g33400	0	0	0	0	0	0	0	0	0	0	5.78914	1.56051	3.82895	1.93695	0.480421	0.919863	up	no
68109	x	chr8	+	20898282	20899868	MSTRG.24887.1	1	1587	MSTRG.24887	LOC_Os08g33488	0	0	0	0	0	0	3.43478	1.00245	0	0	1.84373	0.496991	0.191911	-2.38149	0.192769	0.919863	down	no
68248	x	chr8	+	21533275	21533523	MSTRG.24951.1	1	249	MSTRG.24951	LOC_Os08g34310	0	0	0	0	0	0	0	0	1.21285	0.319221	4.85141	1.30773	4.09591	2.03418	0.289472	0.919863	up	no
68259	i	chr8	+	21599265	21599493	MSTRG.24957.1	1	229	MSTRG.24957	LOC_Os08g34400	0	0	0	0	0	0	1.31878	0.384889	0	0	3.95633	1.06646	0.992245	-0.0112324	0.995526	0.999129	down	no
68399	u	chr8	-	22287266	22287527	MSTRG.24991.1	1	262	MSTRG.24991	.	0	0	0	0	0	0	0	0	1.15267	0.303382	3.96565	1.06897	3.47163	1.79561	0.272245	0.919863	up	no
68462	i	chr8	-	22667326	22668316	MSTRG.25012.2	1	991	MSTRG.25012	LOC_Os08g35939	0	0	0	0	0	0	0	0	2.43794	0.641665	0	0	1.47134	0.557126	0.716253	0.953817	up	no
68519	u	chr8	-	22979233	22979478	MSTRG.25033.1	1	246	MSTRG.25033	.	0	0	0	0	0	0	3.68293	1.07487	0	0	0	0	0.0962515	-3.37705	0.0717589	0.816899	down	no
68585	u	chr8	-	23390405	23390666	MSTRG.25054.1	1	262	MSTRG.25054	.	0	0	0	0	0	0	0	0	0	0	4.03435	1.08749	2.86033	1.51618	0.480421	0.919863	up	no
68854	i	chr8	-	24465115	24465360	MSTRG.25138.1	1	246	MSTRG.25138	LOC_Os08g38700	0	0	0	0	0	0	4.91057	1.43317	2.45528	0.646229	0	0	0.0851528	-3.5538	0.104077	0.889917	down	no
68868	i	chr8	-	24540364	24540672	MSTRG.25143.1	1	309	MSTRG.25143	LOC_Os08g38820	0	0	0	0	0	0	0	0	0	0	3.90291	1.05206	2.79126	1.48091	0.480421	0.919863	up	no
68968	i	chr8	-	24884578	24884782	MSTRG.25178.1	1	205	MSTRG.25178	LOC_Os08g39370	0	0	0	0	0	0	1.47317	0.42995	5.74634	1.51243	0	0	0.650982	-0.619311	0.812058	0.960217	down	no
68993	i	chr8	+	24994062	24994266	MSTRG.25192.1	1	205	MSTRG.25192	LOC_Os08g39500	0	0	0	0	0	0	0	0	0	0	4.30244	1.15976	3.00277	1.58629	0.480421	0.919863	up	no
69221	i	chr8	+	26027841	26028067	MSTRG.25292.1	1	227	MSTRG.25292	LOC_Os08g41210	0	0	0	0	0	0	4.65639	1.35898	0	0	0	0	0.0637782	-3.97079	0.0717589	0.816899	down	no
69290	i	chr8	-	26284126	26284366	MSTRG.25320.1	1	241	MSTRG.25320	LOC_Os08g41620	0	0	0	0	0	0	5.01245	1.4629	0	0	0	0	0.0555432	-4.17025	0.0717589	0.816899	down	no
69326	x	chr8	-	26449174	26449969	MSTRG.25341.1	1	796	MSTRG.25341	LOC_Os08g41890	0	0	0	0	0	0	1.13819	0.332185	0	0	0	0	0.398586	-1.32704	0.0717589	0.816899	down	no
69327	x	chr8	-	26450544	26450755	MSTRG.25342.1	1	212	MSTRG.25342	LOC_Os08g41890	0	0	0	0	0	0	0	0	0	0	4.27358	1.15198	2.98734	1.57886	0.480421	0.919863	up	no
69337	x	chr8	+	26534884	26535123	MSTRG.25346.1	1	240	MSTRG.25346	LOC_Os08g42000	0	0	0	0	0	0	0	0	0	0	4.20833	1.13439	2.95253	1.56195	0.480421	0.919863	up	no
69387	x	chr8	+	26747939	26748157	MSTRG.25359.1	1	219	MSTRG.25359	LOC_Os08g42370	0	0	0	0	0	0	5.08676	1.48459	0	0	2.75799	0.743437	0.119438	-3.06567	0.206123	0.919863	down	no
69504	x	chr8	-	27128044	27128390	MSTRG.25402.1	1	347	MSTRG.25402	LOC_Os08g42920	0	0	0	0	0	0	4.78674	1.39703	0	0	0.870317	0.2346	0.0818628	-3.61065	0.0930317	0.864735	down	no
69534	x	chr8	-	27274251	27274592	MSTRG.25416.1	1	342	MSTRG.25416	LOC_Os08g43120	0	0	0	0	0	0	0	0	0	0	4.41521	1.19015	3.0633	1.61508	0.480421	0.919863	up	no
69841	u	chr8	+	28286102	28286329	MSTRG.25542.1	1	228	MSTRG.25542	.	0	0	0	0	0	0	7.94737	2.31947	0	0	0	0	0.0213272	-5.55116	0.0717589	0.816899	down	no
69892	u	chr9	+	131914	132132	MSTRG.25563.1	1	219	MSTRG.25563	.	0	0	0	0	0	0	0	0	6.89498	1.81475	0	0	2.23936	1.16309	0.716253	0.953817	up	no
69947	u	chr9	-	621229	621609	MSTRG.25583.1	1	381	MSTRG.25583	.	0	0	0	0	0	0	0	0	0	0	5.93176	1.59895	3.91131	1.96765	0.480421	0.919863	up	no
69960	u	chr9	-	717559	718012	MSTRG.25582.1	1	454	MSTRG.25582	.	0	0	0	0	0	0	3.65859	1.06777	0	0	0	0	0.0973159	-3.36118	0.0717589	0.816899	down	no
69973	i	chr9	+	803121	803344	MSTRG.25593.1	1	224	MSTRG.25593	LOC_Os09g02130	0	0	0	0	0	0	0	0	4.04464	1.06455	0	0	1.75896	0.814722	0.716253	0.953817	up	no
70040	i	chr9	+	1223987	1224289	MSTRG.25610.1	1	303	MSTRG.25610	LOC_Os09g02710	0	0	0	0	0	0	3.92079	1.1443	0	0	0	0	0.0866104	-3.52932	0.0717589	0.816899	down	no
70092	u	chr9	-	1673254	1673565	MSTRG.25629.1	1	312	MSTRG.25629	.	0	0	0	0	0	0	0	0	4.83974	1.27382	0.967949	0.260918	2.64058	1.40085	0.507241	0.927777	up	no
70093	u	chr9	-	1674649	1675007	MSTRG.25630.1	1	359	MSTRG.25630	.	0	0	0	0	0	0	1.68245	0.491029	5.25627	1.38345	0.841226	0.226759	0.731523	-0.451025	0.813058	0.96064	down	no
70110	i	chr9	-	1807018	1807307	MSTRG.25635.1	1	290	MSTRG.25635	LOC_Os09g03620	0	0	0	0	0	0	0.813793	0.237508	6.24828	1.64454	0.951724	0.256544	1.49225	0.577493	0.801615	0.957133	up	no
70156	u	chr9	-	2231759	2232325	MSTRG.25656.1	1	567	MSTRG.25656	.	0	0	0	0	0	0	0	0	0	0	4.41094	1.189	3.061	1.614	0.480421	0.919863	up	no
70208	i	chr9	+	2515568	2515788	MSTRG.25670.1	1	221	MSTRG.25670	LOC_Os09g04730	0	0	0	0	0	0	0	0	0	0	4.09955	1.10506	2.89478	1.53345	0.480421	0.919863	up	no
70330	i	chr9	-	3659940	3660158	MSTRG.25711.1	1	219	MSTRG.25711	LOC_Os09g07360	0	0	0	0	0	0	0	0	0	0	4.13699	1.11515	2.91461	1.5433	0.480421	0.919863	up	no
70335	i	chr9	+	3675082	3675312	MSTRG.25713.1	1	231	MSTRG.25713	LOC_Os09g07380	0	0	0	0	0	0	4.57576	1.33545	0.649351	0.170909	0	0	0.0744761	-3.74708	0.0636673	0.816899	down	no
70361	u	chr9	+	3830676	3830882	MSTRG.25723.1	1	207	MSTRG.25723	.	0	0	0	0	0	0	0	0	5.10628	1.34397	0	0	1.94178	0.957383	0.716253	0.953817	up	no
70461	x	chr9	+	4540071	4540301	MSTRG.25757.1	1	231	MSTRG.25757	LOC_Os09g08660	0	0	0	0	0	0	6.5368	1.90779	0	0	0	0	0.0326104	-4.93852	0.0717589	0.816899	down	no
70545	u	chr9	+	5321088	5321420	MSTRG.25777.1	1	333	MSTRG.25777	.	0	0	0	0	0	0	4.53453	1.32342	0	0	1.81381	0.488927	0.118219	-3.08046	0.150217	0.919863	down	no
70566	i	chr9	-	5490533	5490838	MSTRG.25790.1	1	306	MSTRG.25790	LOC_Os09g10054	0	0	0	0	0	0	4.55556	1.32955	0	0	0	0	0.0663983	-3.91271	0.0717589	0.816899	down	no
70585	u	chr9	-	5686108	5686355	MSTRG.25795.1	1	248	MSTRG.25795	.	0	0	0	0	0	0	3.65323	1.06621	0	0	0	0	0.0975525	-3.35768	0.0717589	0.816899	down	no
70587	u	chr9	-	5691854	5692158	MSTRG.25797.1	1	305	MSTRG.25797	.	0	0	0	0	0	0	4.45574	1.30042	0	0	0	0	0.0691328	-3.85449	0.0717589	0.816899	down	no
70651	x	chr9	+	6048520	6048773	MSTRG.25818.1	1	254	MSTRG.25818	LOC_Os09g10960	0	0	0	0	0	0	0	0	3.56693	0.938813	4.75591	1.28199	5.44077	2.44381	0.148468	0.919863	up	no
70797	x	chr9	-	7271545	7271766	MSTRG.25861.1	1	222	MSTRG.25861	LOC_Os09g12710	0	0	0	0	0	0	4.08108	1.19108	0	0	0	0	0.0808186	-3.62917	0.0717589	0.816899	down	no
70967	u	chr9	+	8809851	8810462	MSTRG.25905.1	1	612	MSTRG.25905	.	0	0	0	0	0	0	0	0	0	0	4.54085	1.22402	3.13116	1.6467	0.480421	0.919863	up	no
71004	u	chr9	-	9313173	9313379	MSTRG.25923.1	1	207	MSTRG.25923	.	0	0	0	0	0	0	4.2029	1.22663	0	0	0	0	0.0767525	-3.70364	0.0717589	0.816899	down	no
71287	x	chr9	-	11068651	11068877	MSTRG.25994.1	1	227	MSTRG.25994	LOC_Os09g18050	0	0	0	0	0	0	3.99119	1.16484	0	0	0	0	0.0840019	-3.57343	0.0717589	0.816899	down	no
71486	i	chr9	+	12346545	12346795	MSTRG.26063.1	1	251	MSTRG.26063	LOC_Os09g20480	0	0	0	0	0	0	0	0	0	0	5.92032	1.59587	3.90468	1.9652	0.480421	0.919863	up	no
71649	u	chr9	-	13223421	13223647	MSTRG.26120.1	1	227	MSTRG.26120	.	0	0	0	0	0	0	0	0	0	0	3.99119	1.07586	2.83759	1.50467	0.480421	0.919863	up	no
71651	u	chr9	+	13247289	13247525	MSTRG.26122.1	1	237	MSTRG.26122	.	0	0	0	0	0	0	3.82279	1.11569	0	0	0	0	0.090422	-3.46718	0.0717589	0.816899	down	no
71678	u	chr9	-	13481231	13481523	MSTRG.26132.1	1	293	MSTRG.26132	.	0	0	0	0	0	0	3.60751	1.05286	0	0	0	0	0.0996005	-3.3277	0.0717589	0.816899	down	no
71908	u	chr9	-	14624946	14625177	MSTRG.26219.1	1	232	MSTRG.26219	.	0	0	0	0	0	0	0	0	5.2069	1.37045	0	0	1.95885	0.97001	0.716253	0.953817	up	no
71932	x	chr9	+	14691188	14691403	MSTRG.26226.1	1	216	MSTRG.26226	LOC_Os09g24690	0	0	0	0	0	0	0	0	1.2963	0.341184	6.77778	1.827	5.54369	2.47085	0.316059	0.919863	up	no
72045	i	chr9	+	15335833	15336036	MSTRG.26277.1	1	204	MSTRG.26277	LOC_Os09g25560	0	0	0	0	0	0	0	0	0	0	4.44118	1.19715	3.07729	1.62166	0.480421	0.919863	up	no
72086	x	chr9	+	15465325	15465776	MSTRG.26289.1	1	452	MSTRG.26289	LOC_Os09g25810	0	0	0	0	0	0	0	0	4.43805	1.16809	2.5708	0.692977	3.87544	1.95436	0.243927	0.919863	up	no
72117	x	chr9	+	15612365	15612983	MSTRG.26308.1	1	619	MSTRG.26308	LOC_Os09g25990	0	0	0	0	0	0	0	0	1.78352	0.469422	0	0	1.34962	0.432552	0.716253	0.953817	up	no
72134	i	chr9	+	15756386	15756724	MSTRG.26317.1	1	339	MSTRG.26317	LOC_Os09g26144	0	0	0	0	0	0	3.56342	1.04	1.71091	0.450311	3.17404	0.855587	0.328236	-1.6072	0.130597	0.919863	down	no
72151	u	chr9	+	15805165	15805403	MSTRG.26322.1	1	239	MSTRG.26322	.	0	0	0	0	0	0	3.7908	1.10636	0	0	0.631799	0.170306	0.114806	-3.12273	0.0885818	0.854385	down	no
72176	x	chr9	+	15946057	15946327	MSTRG.26333.1	1	271	MSTRG.26333	LOC_Os09g26400	0	0	0	0	0	0	0	0	0	0	4.45756	1.20157	3.08613	1.6258	0.480421	0.919863	up	no
72266	x	chr9	+	16338237	16338439	MSTRG.26369.1	1	203	MSTRG.26369	LOC_Os09g26880	0	0	0	0	0	0	3.76847	1.09984	0	0	0.753695	0.203164	0.120629	-3.05136	0.0943628	0.869511	down	no
72360	x	chr9	-	16785884	16786109	MSTRG.26399.1	1	226	MSTRG.26399	LOC_Os09g27620	0	0	0	0	0	0	4.00885	1.17	0	0	0	0	0.0833636	-3.58444	0.0717589	0.816899	down	no
72591	u	chr9	+	17703435	17703642	MSTRG.26488.1	1	208	MSTRG.26488	.	0	0	0	0	0	0	0	0	4.35577	1.14644	0	0	1.81308	0.858439	0.716253	0.953817	up	no
72679	i	chr9	-	18107600	18107824	MSTRG.26526.1	1	225	MSTRG.26526	LOC_Os09g29790	0	0	0	0	0	0	3.85778	1.1259	0	0	0	0	0.0890363	-3.48946	0.0717589	0.816899	down	no
72837	x	chr9	-	18675899	18676135	MSTRG.26593.1	1	237	MSTRG.26593	LOC_Os09g31060	0	0	0	0	0	0	0	0	0	0	4.45992	1.2022	3.0874	1.62639	0.480421	0.919863	up	no
72985	i	chr9	+	19153046	19153280	MSTRG.26651.1	1	235	MSTRG.26651	LOC_Os09g32090	0	0	0	0	0	0	3.85532	1.12519	0	0	0	0	0.0891328	-3.4879	0.0717589	0.816899	down	no
73089	x	chr9	-	19503012	19503218	MSTRG.26700.1	1	207	MSTRG.26700	LOC_Os09g32680	0	0	0	0	0	0	0	0	0	0	5.83575	1.57307	3.85581	1.94703	0.480421	0.919863	up	no
73093	i	chr9	+	19504633	19505067	MSTRG.26702.1	1	435	MSTRG.26702	LOC_Os09g32690	0	0	0	0	0	0	0.694253	0.20262	0	0	5.4023	1.45623	1.99675	0.997652	0.690022	0.953817	up	no
73105	i	chr9	+	19535880	19536358	MSTRG.26696.1	1	479	MSTRG.26696	LOC_Os09g32750	0	0	0	0	0	0	0	0	4.3382	1.14181	3.119	0.840749	4.32606	2.11305	0.197241	0.919863	up	no
73182	u	chr9	+	19792110	19792402	MSTRG.26729.1	1	293	MSTRG.26729	.	0	0	0	0	0	0	0	0	1.03072	0.271284	4.86689	1.31191	3.98978	1.99631	0.313872	0.919863	up	no
73183	u	chr9	+	19795408	19795668	MSTRG.26731.1	1	261	MSTRG.26731	.	0	0	0	0	0	0	0	0	0	0	4.04981	1.09166	2.86848	1.52029	0.480421	0.919863	up	no
73208	x	chr9	+	19886225	19887889	MSTRG.26741.1	1	1665	MSTRG.26741	LOC_Os09g33680	0	0	0	0	0	0	0	0	0	0	3.71291	1.00084	2.69231	1.42885	0.480421	0.919863	up	no
73285	i	chr9	-	20108880	20109563	MSTRG.26773.1	1	684	MSTRG.26773	LOC_Os09g34070	0	0	0	0	0	0	11.8099	3.44677	0	0	3.96053	1.06759	0.0235612	-5.40745	0.155338	0.919863	down	no
73292	u	chr9	+	20122029	20122293	MSTRG.26775.1	1	265	MSTRG.26775	.	0	0	0	0	0	0	4.01509	1.17182	0	0	0	0	0.0831395	-3.58832	0.0717589	0.816899	down	no
73300	x	chr9	+	20131613	20131945	MSTRG.26782.1	1	333	MSTRG.26782	LOC_Os09g34110	0	0	0	0	0	0	3.62763	1.05873	0	0	0	0	0.0986923	-3.34092	0.0717589	0.816899	down	no
73669	x	chr9	+	21515827	21516093	MSTRG.26925.1	1	267	MSTRG.26925	LOC_Os09g37250	0	0	0	0	0	0	0	0	0	0	4.52434	1.21957	3.12222	1.64257	0.480421	0.919863	up	no
73763	i	chr9	-	21908478	21908802	MSTRG.26949.1	1	325	MSTRG.26949	LOC_Os09g38010	0	0	0	0	0	0	3.71692	1.0848	0	0	0	0	0.0947902	-3.39912	0.0717589	0.816899	down	no

## Sheet: only in GLY
t_id	class_code	chr	strand	start	end	t_name	num_exons	length	gene_id	gene_name	cov.GLY1	FPKM.GLY1	cov.GLY2	FPKM.GLY2	cov.GLY3	FPKM.GLY3	cov.CK1	FPKM.CK1	cov.CK2	FPKM.CK2	cov.CK3	FPKM.CK3	fc	log2(fc)	pval	qval	regulation	significant
23	x	chr1	-	36298	36538	MSTRG.9.1	1	241	MSTRG.9	LOC_Os01g01080	0	0	0	0	6.0166	1.56861	0	0	0	0	0	0	1.74964	0.80706	0.791305	0.953817	up	no
51	u	chr1	+	126077	126280	MSTRG.19.1	1	204	MSTRG.19	.	0	0	0	0	4.43137	1.15532	0	0	0	0	0	0	1.57678	0.656981	0.791305	0.953817	up	no
306	u	chr1	+	939884	940214	MSTRG.119.1	1	331	MSTRG.119	.	5.6284	1.27843	0	0	0	0	0	0	0	0	0	0	4.72951	2.24169	0.381224	0.919863	up	no
397	u	chr1	-	1334987	1335230	MSTRG.152.1	1	244	MSTRG.152	.	6.18853	1.40566	0	0	0	0	0	0	0	0	0	0	5.24013	2.3896	0.381224	0.919863	up	no
534	u	chr1	-	1983028	1983242	MSTRG.206.1	1	215	MSTRG.206	.	3.51163	0.797631	0	0	4.51163	1.17624	0	0	0	0	0	0	4.79565	2.26173	0.310126	0.919863	up	no
672	x	chr1	+	2590649	2590877	MSTRG.252.1	1	229	MSTRG.252	LOC_Os01g05490	0	0	1.31878	0.310478	4.73362	1.23412	0	0	0	0	0	0	1.07954	0.110413	0.96116	0.991672	up	no
686	i	chr1	+	2633296	2633617	MSTRG.257.1	1	322	MSTRG.257	LOC_Os01g05530	9.91615	2.25235	4.07642	0.959706	0	0	0	0	0	0	0	0	3.42017	1.77407	0.595392	0.953817	up	no
702	x	chr1	+	2694046	2694310	MSTRG.264.1	1	265	MSTRG.264	LOC_Os01g05650	0.950943	0.215997	5.12075	1.20557	0	0	0	0	0	0	0	0	0.448631	-1.1564	0.583482	0.951516	down	no
814	i	chr1	-	3042305	3042969	MSTRG.303.1	1	665	MSTRG.303	LOC_Os01g06454	0.790977	0.179662	0	0	0	0	0	0	0	0	0	0	1.36583	0.449781	0.381224	0.919863	up	no
963	i	chr1	+	3600172	3600550	MSTRG.356.1	1	379	MSTRG.356	LOC_Os01g07530	0	0	4.72295	1.11192	0	0	0	0	0	0	0	0	0.330764	-1.59612	0.461927	0.919863	down	no
1038	u	chr1	+	3819892	3820116	MSTRG.383.1	1	225	MSTRG.383	.	0	0	6.71111	1.57999	0	0	0	0	0	0	0	0	0.245956	-2.02353	0.461927	0.919863	down	no
1049	x	chr1	+	3847759	3848152	MSTRG.389.1	1	394	MSTRG.389	LOC_Os01g07960	6.58376	1.49543	0	0	0	0	0	0	0	0	0	0	5.6152	2.48934	0.381224	0.919863	up	no
1265	x	chr1	-	4726917	4727127	MSTRG.474.1	1	211	MSTRG.474	LOC_Os01g09300	0	0	6.44076	1.51634	0	0	0	0	0	0	0	0	0.255219	-1.97019	0.461927	0.919863	down	no
1316	x	chr1	+	4972655	4973004	MSTRG.496.1	1	350	MSTRG.496	LOC_Os01g09640	5.84	1.3265	0	0	0	0	0	0	0	0	0	0	4.91952	2.29852	0.381224	0.919863	up	no
1687	x	chr1	+	6694159	6694368	MSTRG.638.1	1	210	MSTRG.638	LOC_Os01g12250	0	0	0	0	4.28571	1.11734	0	0	0	0	0	0	1.56025	0.641773	0.791305	0.953817	up	no
1830	i	chr1	+	7197625	7197989	MSTRG.706.1	1	365	MSTRG.706	LOC_Os01g12950	6.23562	1.41636	0	0	0	0	0	0	0	0	0	0	5.28418	2.40168	0.381224	0.919863	up	no
2142	i	chr1	+	8416965	8417188	MSTRG.826.1	1	224	MSTRG.826	LOC_Os01g15010	5.40625	1.22798	0	0	0	0	0	0	0	0	0	0	4.53382	2.18073	0.381224	0.919863	up	no
2151	u	chr1	+	8466124	8466399	MSTRG.829.1	1	276	MSTRG.829	.	0	0	4.65036	1.09483	0	0	0	0	0	0	0	0	0.334766	-1.57878	0.461927	0.919863	down	no
2152	u	chr1	-	8467110	8467562	MSTRG.830.1	1	453	MSTRG.830	.	6.66667	1.51427	0	0	0	0	0	0	0	0	0	0	5.69543	2.5098	0.381224	0.919863	up	no
2153	u	chr1	-	8468606	8469332	MSTRG.831.1	2	627	MSTRG.831	.	0	0	1.15518	0.271963	6.35985	1.6581	0	0	0	0	0	0	1.25072	0.322759	0.909512	0.982535	up	no
2202	i	chr1	+	8707983	8708209	MSTRG.855.1	1	227	MSTRG.855	LOC_Os01g15490	0	0	5.29956	1.24767	0	0	0	0	0	0	0	0	0.301634	-1.72913	0.461927	0.919863	down	no
2366	i	chr1	+	9327691	9327910	MSTRG.915.1	1	220	MSTRG.915	LOC_Os01g16430	5.15454	1.1708	0	0	0	0	0	0	0	0	0	0	4.31679	2.10996	0.381224	0.919863	up	no
2485	x	chr1	+	9918214	9918561	MSTRG.970.1	1	348	MSTRG.970	LOC_Os01g17250	1.73563	0.394231	6.36494	1.49849	0	0	0	0	0	0	0	0	0.482869	-1.0503	0.662316	0.953817	down	no
2941	u	chr1	-	12426292	12426595	MSTRG.1104.1	1	304	MSTRG.1104	.	0	0	5.70395	1.34287	0	0	0	0	0	0	0	0	0.283673	-1.8177	0.461927	0.919863	down	no
2946	x	chr1	+	12492127	12492443	MSTRG.1107.1	1	317	MSTRG.1107	LOC_Os01g22220	4.94795	1.12388	0.826498	0.194581	0.157729	0.041122	0	0	0	0	0	0	3.26108	1.70535	0.413856	0.919863	up	no
3121	i	chr1	+	13571918	13572140	MSTRG.1162.1	1	223	MSTRG.1162	LOC_Os01g24070	5.41704	1.23043	0	0	0	0	0	0	0	0	0	0	4.54323	2.18372	0.381224	0.919863	up	no
3165	x	chr1	-	13891302	13891540	MSTRG.1174.1	1	239	MSTRG.1174	LOC_Os01g24680	4.95397	1.12525	0	0	0	0	0	0	0	0	0	0	4.14744	2.05222	0.381224	0.919863	up	no
3311	u	chr1	-	14709481	14709769	MSTRG.1214.1	1	289	MSTRG.1214	.	0	0	4.70242	1.10709	0	0	0	0	0	0	0	0	0.331888	-1.59123	0.461927	0.919863	down	no
3312	u	chr1	-	14710573	14710789	MSTRG.1215.1	1	217	MSTRG.1215	.	0	0	0	0	4.17511	1.08851	0	0	0	0	0	0	1.54761	0.630043	0.791305	0.953817	up	no
3314	u	chr1	+	14728625	14728872	MSTRG.1219.1	1	248	MSTRG.1219	.	4.75	1.07891	0	0	0	0	0	0	0	0	0	0	3.97849	1.99222	0.381224	0.919863	up	no
3334	i	chr1	-	14752966	14753250	MSTRG.1224.1	1	285	MSTRG.1224	LOC_Os01g26020	0	0	0	0	4.2386	1.10506	0	0	0	0	0	0	1.55487	0.636795	0.791305	0.953817	up	no
3338	x	chr1	+	14763659	14764181	MSTRG.1227.1	1	523	MSTRG.1227	LOC_Os01g26039	0	0	0	0	4.25239	1.10865	0	0	0	0	0	0	1.55645	0.638256	0.791305	0.953817	up	no
3372	u	chr1	-	14862814	14863381	MSTRG.1239.1	1	568	MSTRG.1239	.	0	0	0	0	4.20775	1.09702	0	0	0	0	0	0	1.55135	0.63352	0.791305	0.953817	up	no
3373	u	chr1	-	14865422	14865635	MSTRG.1240.1	1	214	MSTRG.1240	.	5.29907	1.20363	0	0	0	0	0	0	0	0	0	0	4.44079	2.15082	0.381224	0.919863	up	no
3385	u	chr1	-	14923235	14923448	MSTRG.1245.1	1	214	MSTRG.1245	.	0	0	0	0	4.20561	1.09646	0	0	0	0	0	0	1.5511	0.633293	0.791305	0.953817	up	no
3432	u	chr1	-	15165011	15165541	MSTRG.1257.1	1	531	MSTRG.1257	.	0	0	1.51883	0.357577	5.03202	1.31191	0	0	0	0	0	0	1.04558	0.0643101	0.978126	0.994886	up	no
3523	u	chr1	-	15960371	15961703	MSTRG.1283.1	2	335	MSTRG.1283	.	1.29856	0.294954	6.28358	1.47934	3.53134	0.920668	0	0	0	0	0	0	0.625648	-0.676577	0.664785	0.953817	down	no
3593	u	chr1	-	16251054	16251286	MSTRG.1292.1	1	233	MSTRG.1292	.	0	0	0	0	5.18455	1.35168	0	0	0	0	0	0	1.66045	0.731575	0.791305	0.953817	up	no
3595	u	chr1	-	16269226	16269475	MSTRG.1294.1	1	250	MSTRG.1294	.	0	0	0	0	5.428	1.41515	0	0	0	0	0	0	1.68688	0.754359	0.791305	0.953817	up	no
3752	u	chr1	-	17471099	17471438	MSTRG.1344.1	1	340	MSTRG.1344	.	4.81471	1.09361	0	0	0	0	0	0	0	0	0	0	4.03173	2.0114	0.381224	0.919863	up	no
3803	u	chr1	-	17806658	17806905	MSTRG.1370.1	1	248	MSTRG.1370	.	0	0	4.87097	1.14677	0	0	0	0	0	0	0	0	0.32285	-1.63106	0.461927	0.919863	down	no
3804	u	chr1	-	17813297	17813540	MSTRG.1371.1	1	244	MSTRG.1371	.	0	0	4.55738	1.07294	0	0	0	0	0	0	0	0	0.340011	-1.55635	0.461927	0.919863	down	no
3807	i	chr1	-	17817979	17818400	MSTRG.1374.1	1	422	MSTRG.1374	LOC_Os01g32490	0	0	7.33412	1.72666	0	0	0	0	0	0	0	0	0.226632	-2.14158	0.461927	0.919863	down	no
3891	u	chr1	+	18288657	18288946	MSTRG.1404.1	1	290	MSTRG.1404	.	4.95862	1.1263	2.60345	0.612926	1.03448	0.269703	0	0	0	0	0	0	2.35743	1.23722	0.407922	0.919863	up	no
3980	i	chr1	+	18967823	18968060	MSTRG.1427.1	1	238	MSTRG.1427	LOC_Os01g34390	0	0	0	0	4.97479	1.29699	0	0	0	0	0	0	1.63744	0.711446	0.791305	0.953817	up	no
4015	u	chr1	-	19105342	19105683	MSTRG.1434.1	1	342	MSTRG.1434	.	0	0	0	0	4.39181	1.145	0	0	0	0	0	0	1.5723	0.652877	0.791305	0.953817	up	no
4304	i	chr1	+	20945138	20945347	MSTRG.1535.1	1	210	MSTRG.1535	LOC_Os01g37480	0	0	5.75238	1.35428	0	0	0	0	0	0	0	0	0.281643	-1.82806	0.461927	0.919863	down	no
4377	x	chr1	-	21232650	21232905	MSTRG.1570.1	1	256	MSTRG.1570	LOC_Os01g37910	0	0	0	0	6.88281	1.79444	0	0	0	0	0	0	1.83929	0.879153	0.791305	0.953817	up	no
4398	u	chr1	+	21414115	21414383	MSTRG.1579.1	1	269	MSTRG.1579	.	7.56134	1.71748	0	0	0	0	0	0	0	0	0	0	6.59506	2.72139	0.381224	0.919863	up	no
4726	u	chr1	+	23188026	23188263	MSTRG.1682.1	1	238	MSTRG.1682	.	5.05042	1.14715	0	0	0	0	0	0	0	0	0	0	4.22848	2.08014	0.381224	0.919863	up	no
4796	u	chr1	+	23539414	23540094	MSTRG.1709.1	2	235	MSTRG.1709	.	0	0	5.33192	1.25529	0.259574	0.067674	0	0	0	0	0	0	0.312011	-1.68033	0.455479	0.919863	down	no
4799	u	chr1	-	23541591	23544348	MSTRG.1706.3	4	1799	MSTRG.1706	.	7.83442	1.77951	11.9149	2.80512	5.44078	1.41848	0	0	0	0	0	0	1.60798	0.68525	0.569806	0.947336	up	no
4800	u	chr1	-	23541591	23544348	MSTRG.1706.4	4	2044	MSTRG.1706	.	5.19419	1.17981	4.15637	0.978528	5.16323	1.34612	0	0	0	0	0	0	2.62797	1.39395	0.0416951	0.816899	up	yes
5111	u	chr1	-	24973285	24973604	MSTRG.1843.1	1	320	MSTRG.1843	.	4.71875	1.07182	0	0	0	0	0	0	0	0	0	0	3.9529	1.98291	0.381224	0.919863	up	no
5166	u	chr1	+	25150897	25151118	MSTRG.1863.1	1	222	MSTRG.1863	.	0	0	5.11712	1.20472	0	0	0	0	0	0	0	0	0.310371	-1.68793	0.461927	0.919863	down	no
5721	u	chr1	-	27623005	27623338	MSTRG.2079.1	1	334	MSTRG.2079	.	0	0	5.11377	1.20393	0	0	0	0	0	0	0	0	0.310535	-1.68717	0.461927	0.919863	down	no
5810	i	chr1	-	27962239	27962477	MSTRG.2119.1	1	239	MSTRG.2119	LOC_Os01g48760	6.31799	1.43507	0	0	0	0	0	0	0	0	0	0	5.36165	2.42268	0.381224	0.919863	up	no
6002	u	chr1	-	28665147	28665347	MSTRG.2203.1	1	201	MSTRG.2203	.	0	0	4.50746	1.06119	0	0	0	0	0	0	0	0	0.342883	-1.54421	0.461927	0.919863	down	no
6095	u	chr1	-	29010595	29010799	MSTRG.2231.1	1	205	MSTRG.2231	.	0	0	0	0	4.39024	1.14459	0	0	0	0	0	0	1.57212	0.652714	0.791305	0.953817	up	no
6157	u	chr1	+	29230316	29230522	MSTRG.2252.1	1	207	MSTRG.2252	.	0	0	0	0	4.2029	1.09575	0	0	0	0	0	0	1.55079	0.633004	0.791305	0.953817	up	no
6241	u	chr1	-	29558452	29558781	MSTRG.2285.1	1	330	MSTRG.2285	.	0	0	0	0	4.27273	1.11396	0	0	0	0	0	0	1.55877	0.640404	0.791305	0.953817	up	no
6510	i	chr1	+	30505494	30505799	MSTRG.2392.1	1	306	MSTRG.2392	LOC_Os01g53079	7.86601	1.78669	0	0	0	0	0	0	0	0	0	0	6.91554	2.78984	0.381224	0.919863	up	no
6542	i	chr1	+	30608958	30609341	MSTRG.2408.1	1	384	MSTRG.2408	LOC_Os01g53280	0.552083	0.1254	1.17969	0.277732	5.48958	1.43121	0	0	0	0	0	0	1.4726	0.558361	0.809494	0.959569	up	no
6543	i	chr1	+	30611150	30611514	MSTRG.2409.1	1	365	MSTRG.2409	LOC_Os01g53280	5.57808	1.267	0	0	0	0	0	0	0	0	0	0	4.68484	2.228	0.381224	0.919863	up	no
6574	x	chr1	-	30740587	30740824	MSTRG.2430.1	1	238	MSTRG.2430	LOC_Os01g53520	0	0	5.07563	1.19495	0	0	0	0	0	0	0	0	0.312417	-1.67845	0.461927	0.919863	down	no
6575	u	chr1	-	30741198	30741658	MSTRG.2431.1	1	461	MSTRG.2431	.	0.982646	0.223198	0	0	5.5141	1.4376	0	0	0	0	0	0	2.48064	1.31071	0.616854	0.953817	up	no
6634	u	chr1	-	30960883	30961416	MSTRG.2453.1	1	534	MSTRG.2453	.	0	0	4.80712	1.13173	1.58427	0.41304	0	0	0	0	0	0	0.400459	-1.32027	0.473609	0.919863	down	no
6664	x	chr1	-	31068405	31068634	MSTRG.2466.1	1	230	MSTRG.2466	LOC_Os01g54010	4.78261	1.08632	0	0	0	0	0	0	0	0	0	0	4.00528	2.0019	0.381224	0.919863	up	no
6674	x	chr1	-	31079459	31079701	MSTRG.2470.1	1	243	MSTRG.2470	LOC_Os01g54030	0	0	6.21399	1.46295	0	0	0	0	0	0	0	0	0.263448	-1.92441	0.461927	0.919863	down	no
6948	i	chr1	+	32123673	32124026	MSTRG.2581.1	1	354	MSTRG.2581	LOC_Os01g55770	0	0	4.69209	1.10465	0	0	0	0	0	0	0	0	0.332456	-1.58877	0.461927	0.919863	down	no
7084	i	chr1	+	32554202	32554445	MSTRG.2635.1	1	244	MSTRG.2635	LOC_Os01g56490	0	0	4.95082	1.16556	0	0	0	0	0	0	0	0	0.318711	-1.64968	0.461927	0.919863	down	no
7322	i	chr1	-	33483056	33483287	MSTRG.2724.1	1	232	MSTRG.2724	LOC_Os01g57910	5.91379	1.34326	0	0	0	0	0	0	0	0	0	0	4.9866	2.31806	0.381224	0.919863	up	no
7363	i	chr1	+	33645560	33646067	MSTRG.2734.1	1	508	MSTRG.2734	LOC_Os01g58194	0	0	5.35039	1.25964	0	0	0	0	0	0	0	0	0.299273	-1.74047	0.461927	0.919863	down	no
7367	x	chr1	+	33655627	33656111	MSTRG.2731.1	1	485	MSTRG.2731	LOC_Os01g58230	0	0	4.6701	1.09948	1.23917	0.323069	0	0	0	0	0	0	0.393926	-1.344	0.46108	0.919863	down	no
7553	i	chr1	-	34421939	34422205	MSTRG.2813.1	1	267	MSTRG.2813	LOC_Os01g59530	0	0	0	0	4.45693	1.16198	0	0	0	0	0	0	1.57967	0.659622	0.791305	0.953817	up	no
7661	i	chr1	+	34770287	34770491	MSTRG.2852.1	1	205	MSTRG.2852	LOC_Os01g60110	0	0	0	0	5.15122	1.34299	0	0	0	0	0	0	1.65681	0.728408	0.791305	0.953817	up	no
7968	x	chr1	-	35912354	35912565	MSTRG.2978.1	1	212	MSTRG.2978	LOC_Os01g62060	8.28302	1.8814	0	0	0	0	0	0	0	0	0	0	7.36574	2.88083	0.381224	0.919863	up	no
7969	u	chr1	-	35913899	35914156	MSTRG.2976.1	1	258	MSTRG.2976	.	0	0	4.5969	1.08224	0	0	0	0	0	0	0	0	0.337765	-1.56591	0.461927	0.919863	down	no
8078	u	chr1	-	36316690	36317027	MSTRG.3025.1	1	338	MSTRG.3025	.	0	0	4.9142	1.15694	0.446746	0.116473	0	0	0	0	0	0	0.342243	-1.54691	0.452246	0.919863	down	no
8126	x	chr1	-	36438467	36438724	MSTRG.3046.1	1	258	MSTRG.3046	LOC_Os01g62900	0	0	4.62403	1.08863	0	0	0	0	0	0	0	0	0.336237	-1.57245	0.461927	0.919863	down	no
8266	u	chr1	+	37099213	37099470	MSTRG.3112.1	1	258	MSTRG.3112	.	5.60465	1.27304	0	0	0	0	0	0	0	0	0	0	4.7084	2.23524	0.381224	0.919863	up	no
8366	x	chr1	-	37510927	37511149	MSTRG.3150.1	1	223	MSTRG.3150	LOC_Os01g64630	0	0	0	0	5.3991	1.40762	0	0	0	0	0	0	1.68376	0.751686	0.791305	0.953817	up	no
8403	i	chr1	-	37571749	37571951	MSTRG.3167.1	1	203	MSTRG.3167	LOC_Os01g64750	0	0	5.95074	1.40098	0	0	0	0	0	0	0	0	0.273574	-1.87	0.461927	0.919863	down	no
8446	x	chr1	-	37711909	37712194	MSTRG.3184.1	1	286	MSTRG.3184	LOC_Os01g64970	5.27972	1.19924	0.527972	0.1243	0	0	0	0	0	0	0	0	3.71985	1.89524	0.415263	0.919863	up	no
8525	x	chr1	-	37963805	37964326	MSTRG.3209.1	1	522	MSTRG.3209	LOC_Os01g65410	7.45977	1.69441	0	0	1.72797	0.450504	0	0	0	0	0	0	8.09119	3.01635	0.258178	0.919863	up	no
8658	i	chr1	-	38471261	38471506	MSTRG.3268.1	1	246	MSTRG.3268	LOC_Os01g66230	0	0	0	0	4.87805	1.27177	0	0	0	0	0	0	1.62676	0.702	0.791305	0.953817	up	no
8764	x	chr1	+	38887034	38887240	MSTRG.3310.1	1	207	MSTRG.3310	LOC_Os01g66940	4.77295	1.08413	0	0	0	0	0	0	0	0	0	0	3.99733	1.99904	0.381224	0.919863	up	no
8887	x	chr1	+	39281031	39281289	MSTRG.3353.1	1	259	MSTRG.3353	LOC_Os01g67580	1.62162	0.368335	6.99614	1.64709	0	0	0	0	0	0	0	0	0.427892	-1.22468	0.633044	0.953817	down	no
8920	u	chr1	-	39420887	39421187	MSTRG.3364.1	1	301	MSTRG.3364	.	6.07309	1.37944	0	0	0	0	0	0	0	0	0	0	5.13289	2.35977	0.381224	0.919863	up	no
9139	i	chr1	-	40156029	40156229	MSTRG.3444.1	1	201	MSTRG.3444	LOC_Os01g69090	6.76119	1.53574	0	0	0	0	0	0	0	0	0	0	5.78755	2.53295	0.381224	0.919863	up	no
9173	u	chr1	+	40263127	40263504	MSTRG.3464.1	1	378	MSTRG.3464	.	4.79365	1.08883	0	0	0	0	0	0	0	0	0	0	4.01437	2.00517	0.381224	0.919863	up	no
9197	x	chr1	+	40443232	40443508	MSTRG.3474.1	1	277	MSTRG.3474	LOC_Os01g69940	0	0	5.40072	1.27148	3.27076	0.85273	0	0	0	0	0	0	0.428073	-1.22407	0.562335	0.945275	down	no
9236	x	chr1	+	40619075	40619288	MSTRG.3498.1	1	214	MSTRG.3498	LOC_Os01g70180	0	0	0	0	4.93925	1.28773	0	0	0	0	0	0	1.63352	0.707988	0.791305	0.953817	up	no
9441	i	chr1	+	41309775	41309980	MSTRG.3588.1	1	206	MSTRG.3588	LOC_Os01g71320	0	0	4.93689	1.16229	1.45631	0.37968	0	0	0	0	0	0	0.386597	-1.3711	0.466721	0.919863	down	no
9506	u	chr1	-	41560070	41560331	MSTRG.3608.1	1	262	MSTRG.3608	.	0	0	4.61069	1.08549	0	0	0	0	0	0	0	0	0.336987	-1.56924	0.461927	0.919863	down	no
9507	u	chr1	+	41560924	41561167	MSTRG.3609.1	1	244	MSTRG.3609	.	0	0	6.18853	1.45696	0	0	0	0	0	0	0	0	0.2644	-1.91921	0.461927	0.919863	down	no
9525	u	chr1	-	41674016	41674218	MSTRG.3618.1	1	203	MSTRG.3618	.	0	0	5.95074	1.40098	0	0	0	0	0	0	0	0	0.273574	-1.87	0.461927	0.919863	down	no
9603	i	chr1	+	42008619	42008827	MSTRG.3651.1	1	209	MSTRG.3651	LOC_Os01g72430	0	0	0	0	5.05742	1.31854	0	0	0	0	0	0	1.64653	0.719431	0.791305	0.953817	up	no
9658	i	chr1	+	42224827	42225104	MSTRG.3673.1	1	278	MSTRG.3673	LOC_Os01g72780	5.43165	1.23375	0	0	0	0	0	0	0	0	0	0	4.556	2.18777	0.381224	0.919863	up	no
9698	x	chr1	+	42329643	42329889	MSTRG.3696.1	1	247	MSTRG.3696	LOC_Os01g72980	0	0	4.92308	1.15903	0.615385	0.160439	0	0	0	0	0	0	0.349671	-1.51593	0.451093	0.919863	down	no
9951	x	chr1	+	43232936	43233319	MSTRG.3791.1	1	384	MSTRG.3791	LOC_Os01g74650	0	0	0	0	5.44531	1.41966	0	0	0	0	0	0	1.68875	0.755956	0.791305	0.953817	up	no
9981	u	chr10	-	184249	184526	MSTRG.3800.1	1	278	MSTRG.3800	.	5.43165	1.23375	0	0	0	0	0	0	0	0	0	0	4.556	2.18777	0.381224	0.919863	up	no
10135	u	chr10	+	1264649	1264954	MSTRG.3843.1	1	306	MSTRG.3843	.	4.69935	1.06741	0	0	0	0	0	0	0	0	0	0	3.93705	1.97711	0.381224	0.919863	up	no
10250	u	chr10	+	2026148	2026586	MSTRG.3871.1	1	439	MSTRG.3871	.	5.50342	1.25005	2.06378	0.485873	0.341686	0.089082	0	0	0	0	0	0	2.704	1.4351	0.485491	0.921881	up	no
10356	i	chr10	+	2559054	2559300	MSTRG.3912.1	1	247	MSTRG.3912	LOC_Os10g05220	0	0	5.40081	1.27151	0	0	0	0	0	0	0	0	0.296962	-1.75165	0.461927	0.919863	down	no
10469	i	chr10	+	3424387	3424667	MSTRG.3949.1	1	281	MSTRG.3949	LOC_Os10g06610	0.537367	0.122057	4.80427	1.13106	0	0	0	0	0	0	0	0	0.405594	-1.30189	0.529129	0.934545	down	no
10701	u	chr10	+	5252583	5252930	MSTRG.4004.1	1	348	MSTRG.4004	.	0	0	0	0	5.94828	1.55079	0	0	0	0	0	0	1.74244	0.801107	0.791305	0.953817	up	no
10722	u	chr10	-	5372037	5372284	MSTRG.4011.1	1	248	MSTRG.4011	.	0	0	4.87097	1.14677	0	0	0	0	0	0	0	0	0.32285	-1.63106	0.461927	0.919863	down	no
10784	x	chr10	+	5694272	5694493	MSTRG.4036.1	1	222	MSTRG.4036	LOC_Os10g10360	0	0	0	0	5.41441	1.41161	0	0	0	0	0	0	1.68541	0.753103	0.791305	0.953817	up	no
10791	i	chr10	+	5714977	5715301	MSTRG.4038.1	1	325	MSTRG.4038	LOC_Os10g10400	0	0	4.64615	1.09384	0	0	0	0	0	0	0	0	0.335	-1.57777	0.461927	0.919863	down	no
10842	i	chr10	+	6113987	6114219	MSTRG.4055.1	1	233	MSTRG.4055	LOC_Os10g11060	7.12876	1.61922	0	0	0	0	0	0	0	0	0	0	6.15234	2.62114	0.381224	0.919863	up	no
10864	x	chr10	-	6289483	6289701	MSTRG.4061.1	1	219	MSTRG.4061	LOC_Os10g11340	6.51142	1.479	0	0	0	0	0	0	0	0	0	0	5.54564	2.47135	0.381224	0.919863	up	no
11142	i	chr10	+	9162196	9162626	MSTRG.4143.1	1	431	MSTRG.4143	LOC_Os10g18070	1.05104	0.238734	1.05104	0.247446	4.08353	1.06463	0	0	0	0	0	0	1.65973	0.730952	0.659843	0.953817	up	no
11149	u	chr10	-	9216141	9216471	MSTRG.4146.1	1	331	MSTRG.4146	.	17.423	3.95745	32.6193	7.67953	9.79758	2.55436	0	0	0	0	0	0	1.77669	0.829189	0.722087	0.953817	up	no
11198	u	chr10	-	9640783	9641033	MSTRG.4155.1	1	251	MSTRG.4155	.	4.81275	1.09317	0	0	0	0	0	0	0	0	0	0	4.03011	2.01082	0.381224	0.919863	up	no
11220	x	chr10	+	9844076	9844308	MSTRG.4162.1	1	233	MSTRG.4162	LOC_Os10g19314	0	0	0	0	5.16738	1.3472	0	0	0	0	0	0	1.65858	0.729946	0.791305	0.953817	up	no
11251	x	chr10	+	10029008	10029351	MSTRG.4166.1	1	344	MSTRG.4166	LOC_Os10g19990	4.38954	0.997038	5.93023	1.39615	4.07267	1.0618	0	0	0	0	0	0	1.5542	0.636173	0.226097	0.919863	up	no
11508	i	chr10	-	11544066	11544271	MSTRG.4219.1	1	206	MSTRG.4219	LOC_Os10g22330	0	0	0	0	4.39806	1.14663	0	0	0	0	0	0	1.57301	0.653527	0.791305	0.953817	up	no
11676	u	chr10	-	12390615	12390815	MSTRG.4258.1	1	201	MSTRG.4258	.	0	0	4.50746	1.06119	0	0	0	0	0	0	0	0	0.342883	-1.54421	0.461927	0.919863	down	no
11677	u	chr10	-	12400569	12400837	MSTRG.4261.1	1	269	MSTRG.4261	.	0	0	0	0	5.60595	1.46155	0	0	0	0	0	0	1.70602	0.770637	0.791305	0.953817	up	no
11684	u	chr10	-	12433372	12433628	MSTRG.4266.1	1	257	MSTRG.4266	.	0	0	7.63813	1.79824	0	0	0	0	0	0	0	0	0.218106	-2.1969	0.461927	0.919863	down	no
11711	u	chr10	-	12800458	12800662	MSTRG.4278.1	1	205	MSTRG.4278	.	0	0	6.62927	1.56072	0	0	0	0	0	0	0	0	0.2487	-2.00752	0.461927	0.919863	down	no
11753	x	chr10	-	13006060	13006269	MSTRG.4297.1	1	210	MSTRG.4297	LOC_Os10g25200	5.63809	1.28064	0.719048	0.169285	3.86667	1.00809	0	0	0	0	0	0	5.68386	2.50687	0.198696	0.919863	up	no
12202	i	chr10	-	15332531	15332768	MSTRG.4425.1	1	238	MSTRG.4425	LOC_Os10g29514	0	0	5.07563	1.19495	0	0	0	0	0	0	0	0	0.312417	-1.67845	0.461927	0.919863	down	no
12402	u	chr10	+	16525031	16525338	MSTRG.4483.1	1	308	MSTRG.4483	.	6.37338	1.44765	1.77273	0.417351	0	0	0	0	0	0	0	0	3.23113	1.69204	0.502764	0.925671	up	no
12449	i	chr10	-	16739948	16740228	MSTRG.4503.1	1	281	MSTRG.4503	LOC_Os10g31864	0	0	8.0605	1.89767	0	0	0	0	0	0	0	0	0.207122	-2.27145	0.461927	0.919863	down	no
12479	i	chr10	-	16903999	16904320	MSTRG.4514.1	1	322	MSTRG.4514	LOC_Os10g32190	5.20497	1.18226	0	0	0	0	0	0	0	0	0	0	4.35987	2.12428	0.381224	0.919863	up	no
12750	i	chr10	+	18233892	18234156	MSTRG.4618.1	1	265	MSTRG.4618	LOC_Os10g34170	0	0	6.26792	1.47565	0	0	0	0	0	0	0	0	0.261451	-1.93539	0.461927	0.919863	down	no
12806	i	chr10	-	18412230	18412467	MSTRG.4638.1	1	238	MSTRG.4638	LOC_Os10g34520	7.87395	1.78849	0	0	1.2605	0.32863	0	0	0	0	0	0	8.19472	3.03469	0.282895	0.919863	up	no
13075	i	chr10	-	19376351	19376601	MSTRG.4760.1	1	251	MSTRG.4760	LOC_Os10g36250	5.92829	1.34655	0	0	1.74597	0.455198	0	0	0	0	0	0	6.24551	2.64282	0.245677	0.919863	up	no
13082	i	chr10	+	19389413	19389704	MSTRG.4757.1	1	292	MSTRG.4757	LOC_Os10g36270	5.08904	1.15592	0	0	0	0	0	0	0	0	0	0	4.26113	2.09124	0.381224	0.919863	up	no
13499	u	chr10	-	21088807	21089331	MSTRG.4906.1	1	525	MSTRG.4906	.	0	0	5.69714	1.34127	0	0	0	0	0	0	0	0	0.283961	-1.81624	0.461927	0.919863	down	no
13839	x	chr10	+	22296582	22296803	MSTRG.5041.1	1	222	MSTRG.5041	LOC_Os10g41490	6.36937	1.44674	1.36036	0.320268	0.675676	0.176158	0	0	0	0	0	0	3.94855	1.98132	0.365877	0.919863	up	no
13895	x	chr10	+	22477162	22477431	MSTRG.5061.1	1	270	MSTRG.5061	LOC_Os10g41760	5.59259	1.2703	0	0	0	0	0	0	0	0	0	0	4.6977	2.23196	0.381224	0.919863	up	no
13963	x	chr10	-	22644097	22644343	MSTRG.5095.1	1	247	MSTRG.5095	LOC_Os10g42100	0	0	4.89069	1.15141	0	0	0	0	0	0	0	0	0.321819	-1.63568	0.461927	0.919863	down	no
14445	u	chr11	+	1103227	1103454	MSTRG.5283.1	1	228	MSTRG.5283	.	5.41435	1.22982	1.6557	0.3898	5.2807	1.37675	0	0	0	0	0	0	4.66172	2.22086	0.188958	0.919863	up	no
14557	x	chr11	-	1561789	1562341	MSTRG.5334.1	1	553	MSTRG.5334	LOC_Os11g03910	4.08318	0.927454	0	0	4.35081	1.13431	0	0	0	0	0	0	5.40728	2.4349	0.27879	0.919863	up	no
14862	u	chr11	-	2743514	2743760	MSTRG.5456.1	1	247	MSTRG.5456	.	4.80972	1.09248	0	0	0	0	0	0	0	0	0	0	4.02761	2.00993	0.381224	0.919863	up	no
14867	i	chr11	-	2748387	2748696	MSTRG.5463.1	1	310	MSTRG.5463	LOC_Os11g05870	6.33226	1.43831	0	0	0	0	0	0	0	0	0	0	5.37512	2.4263	0.381224	0.919863	up	no
14912	u	chr11	+	2949651	2950075	MSTRG.5477.1	1	425	MSTRG.5477	.	0.355294	0.080701	4.97412	1.17105	0	0	0	0	0	0	0	0	0.367595	-1.44381	0.503465	0.926134	down	no
15028	x	chr11	+	3464985	3465848	MSTRG.5525.2	5	285	MSTRG.5525	LOC_Os11g06980	15.5588	3.53402	25.108	5.91115	8.70711	2.27006	0	0	0	0	0	0	2.00172	1.00124	0.614674	0.953817	up	no
15068	i	chr11	+	3608443	3608760	MSTRG.5542.1	1	318	MSTRG.5542	LOC_Os11g07200	0	0	5.22327	1.22971	0	0	0	0	0	0	0	0	0.305237	-1.712	0.461927	0.919863	down	no
15150	i	chr11	+	4016366	4016642	MSTRG.5562.1	1	277	MSTRG.5562	LOC_Os11g07860	2.72563	0.6191	4.63357	1.09088	3.52888	0.920026	0	0	0	0	0	0	1.22695	0.295082	0.638613	0.953817	up	no
15236	i	chr11	-	4563268	4563798	MSTRG.5586.1	1	531	MSTRG.5586	LOC_Os11g08590	5.89642	1.33931	1.65513	0.389666	0	0	0	0	0	0	0	0	3.05446	1.61092	0.501656	0.925233	up	no
15244	x	chr11	-	4630336	4630553	MSTRG.5591.1	1	218	MSTRG.5591	LOC_Os11g08670	9.69725	2.20263	0	0	0	0	0	0	0	0	0	0	8.99144	3.16855	0.381224	0.919863	up	no
15464	i	chr11	-	5785865	5786171	MSTRG.5667.1	1	307	MSTRG.5667	LOC_Os11g10550	0	0	0	0	5.39414	1.40632	0	0	0	0	0	0	1.68322	0.751226	0.791305	0.953817	up	no
15631	i	chr11	-	6892550	6892809	MSTRG.5722.1	1	260	MSTRG.5722	LOC_Os11g12340	0	0	4.64615	1.09384	0	0	0	0	0	0	0	0	0.335	-1.57777	0.461927	0.919863	down	no
15671	u	chr11	-	7209560	7209782	MSTRG.5735.1	1	223	MSTRG.5735	.	5.41704	1.23043	0	0	0	0	0	0	0	0	0	0	4.54323	2.18372	0.381224	0.919863	up	no
15770	u	chr11	+	7827761	7828073	MSTRG.5771.1	1	313	MSTRG.5771	.	0	0	0	0	4.8115	1.25442	0	0	0	0	0	0	1.61938	0.695441	0.791305	0.953817	up	no
15777	u	chr11	-	7889326	7889552	MSTRG.5777.1	1	227	MSTRG.5777	.	7.31718	1.66202	0.665198	0.156607	0.660793	0.172277	0	0	0	0	0	0	5.62018	2.49062	0.338534	0.919863	up	no
15983	i	chr11	+	9161975	9162459	MSTRG.5819.1	1	485	MSTRG.5819	LOC_Os11g16540	0	0	4.96082	1.16792	0	0	0	0	0	0	0	0	0.318199	-1.652	0.461927	0.919863	down	no
15985	i	chr11	+	9167857	9168106	MSTRG.5820.1	1	250	MSTRG.5820	LOC_Os11g16540	0	0	6.644	1.56419	0	0	0	0	0	0	0	0	0.248202	-2.01041	0.461927	0.919863	down	no
16087	u	chr11	-	9869586	9869830	MSTRG.5844.1	1	245	MSTRG.5844	.	0	0	0	0	4.89796	1.27696	0	0	0	0	0	0	1.62896	0.703953	0.791305	0.953817	up	no
16099	u	chr11	-	10053054	10053355	MSTRG.5845.1	1	302	MSTRG.5845	.	6	1.36284	0	0	0	0	0	0	0	0	0	0	5.06552	2.34071	0.381224	0.919863	up	no
16305	i	chr11	-	11792086	11792329	MSTRG.5900.1	1	244	MSTRG.5900	LOC_Os11g20384	0	0	6.18853	1.45696	0	0	0	0	0	0	0	0	0.2644	-1.91921	0.461927	0.919863	down	no
16345	u	chr11	+	12570821	12571236	MSTRG.5920.1	1	416	MSTRG.5920	.	0	0	5.08173	1.19639	0	0	0	0	0	0	0	0	0.312115	-1.67985	0.461927	0.919863	down	no
16378	x	chr11	+	12906693	12907127	MSTRG.5938.1	1	435	MSTRG.5938	LOC_Os11g22460	5.15632	1.17121	0.468966	0.110408	0	0	0	0	0	0	0	0	3.69832	1.88687	0.411575	0.919863	up	no
16429	i	chr11	+	13462632	13462873	MSTRG.5951.1	1	242	MSTRG.5951	LOC_Os11g23790	5.56612	1.26429	0	0	0	0	0	0	0	0	0	0	4.67425	2.22473	0.381224	0.919863	up	no
16453	u	chr11	-	13704061	13704315	MSTRG.5953.1	1	255	MSTRG.5953	.	0	0	5.92157	1.39411	0	0	0	0	0	0	0	0	0.274736	-1.86388	0.461927	0.919863	down	no
16543	u	chr11	-	14302890	14303096	MSTRG.5992.1	1	207	MSTRG.5992	.	0	0	6.96618	1.64004	0	0	0	0	0	0	0	0	0.237722	-2.07265	0.461927	0.919863	down	no
16703	u	chr11	+	15624980	15625198	MSTRG.6047.1	1	219	MSTRG.6047	.	0	0	5.51598	1.29862	0	0	0	0	0	0	0	0	0.291793	-1.77699	0.461927	0.919863	down	no
16732	i	chr11	+	15789559	15789779	MSTRG.6056.1	1	221	MSTRG.6056	LOC_Os11g27430	0	0	0	0	4.0905	1.06645	0	0	0	0	0	0	1.5379	0.620958	0.791305	0.953817	up	no
16734	x	chr11	-	15796615	15796834	MSTRG.6052.1	1	220	MSTRG.6052	LOC_Os11g27440	6.86364	1.559	0	0	0	0	0	0	0	0	0	0	5.88816	2.55782	0.381224	0.919863	up	no
16897	u	chr11	+	17072339	17072627	MSTRG.6104.1	1	289	MSTRG.6104	.	5.13149	1.16556	0	0	0	0	0	0	0	0	0	0	4.29716	2.10338	0.381224	0.919863	up	no
17085	x	chr11	-	18503926	18504159	MSTRG.6147.1	1	234	MSTRG.6147	LOC_Os11g31640	0	0	0	0	6.02564	1.57096	0	0	0	0	0	0	1.75059	0.807845	0.791305	0.953817	up	no
17099	i	chr11	-	18567060	18567427	MSTRG.6154.1	1	368	MSTRG.6154	LOC_Os11g31705	6.1087	1.38753	0	0	0	0	0	0	0	0	0	0	5.16585	2.36901	0.381224	0.919863	up	no
17415	x	chr11	-	20430261	20430539	MSTRG.6249.1	1	279	MSTRG.6249	LOC_Os11g34860	0	0	4.87097	1.14677	4.32258	1.12695	0	0	0	0	0	0	0.50508	-0.985416	0.658305	0.953817	down	no
17441	x	chr11	+	20519387	20519634	MSTRG.6261.1	1	248	MSTRG.6261	LOC_Os11g35020	0	0	1.30645	0.307576	4.64516	1.21105	0	0	0	0	0	0	1.07644	0.106269	0.962111	0.991792	up	no
17454	u	chr11	+	20637526	20637770	MSTRG.6266.1	1	245	MSTRG.6266	.	4.93061	1.11994	0	0	0	0	0	0	0	0	0	0	4.12793	2.04542	0.381224	0.919863	up	no
17511	u	chr11	-	21029691	21030206	MSTRG.6280.1	1	516	MSTRG.6280	.	2.34109	0.531754	0	0	2.34109	0.610352	0	0	0	0	0	0	2.96573	1.56839	0.272172	0.919863	up	no
17528	u	chr11	-	21154210	21154487	MSTRG.6287.1	1	278	MSTRG.6287	.	0	0	6.11295	1.43916	0	0	0	0	0	0	0	0	0.267259	-1.90369	0.461927	0.919863	down	no
17705	i	chr11	-	22218125	22218335	MSTRG.6328.1	1	211	MSTRG.6328	LOC_Os11g37640	0	0	0	0	4.27488	1.11452	0	0	0	0	0	0	1.55901	0.640631	0.791305	0.953817	up	no
17735	u	chr11	-	22480445	22480790	MSTRG.6339.1	1	346	MSTRG.6339	.	0	0	5.23699	1.23294	1.30058	0.339078	0	0	0	0	0	0	0.362161	-1.4653	0.459416	0.919863	down	no
17841	i	chr11	+	23137002	23137234	MSTRG.6379.1	1	233	MSTRG.6379	LOC_Os11g38870	5.93133	1.34724	0	0	0	0	0	0	0	0	0	0	5.00261	2.32268	0.381224	0.919863	up	no
17946	u	chr11	-	23651432	23651650	MSTRG.6398.1	1	219	MSTRG.6398	.	0	0	0	0	8.26484	2.15475	0	0	0	0	0	0	1.97645	0.982908	0.791305	0.953817	up	no
17978	u	chr11	-	23898280	23898487	MSTRG.6408.1	1	208	MSTRG.6408	.	0	0	0	0	4.18269	1.09048	0	0	0	0	0	0	1.54848	0.630851	0.791305	0.953817	up	no
17990	i	chr11	+	23914845	23915052	MSTRG.6413.1	1	208	MSTRG.6413	LOC_Os11g40100	5.58654	1.26893	1.45192	0.341824	0	0	0	0	0	0	0	0	3.03679	1.60255	0.489197	0.923036	up	no
18141	i	chr11	+	24902322	24902555	MSTRG.6457.1	1	234	MSTRG.6457	LOC_Os11g41520	4.99573	1.13473	0	0	0	0	0	0	0	0	0	0	4.18243	2.06434	0.381224	0.919863	up	no
18148	x	chr11	-	24928931	24929151	MSTRG.6461.1	1	221	MSTRG.6461	LOC_Os11g41550	0	0	0	0	5.43891	1.418	0	0	0	0	0	0	1.68806	0.755366	0.791305	0.953817	up	no
18199	u	chr11	+	25242329	25242546	MSTRG.6475.1	1	218	MSTRG.6475	.	5.54129	1.25865	0	0	0	0	0	0	0	0	0	0	4.6523	2.21795	0.381224	0.919863	up	no
18537	x	chr11	-	27351150	27351367	MSTRG.6583.1	1	218	MSTRG.6583	LOC_Os11g45190	1.37615	0.312578	4.01835	0.946035	9.69037	2.52641	0	0	0	0	0	0	1.31688	0.397128	0.885114	0.97565	up	no
18621	u	chr11	-	27757439	27757776	MSTRG.6601.1	1	338	MSTRG.6601	.	7.89053	1.79225	4.9142	1.15694	5.23965	1.36604	0	0	0	0	0	0	3.70866	1.8909	0.0446196	0.816899	up	yes
18717	x	chr11	-	28515174	28517249	MSTRG.6621.1	1	2076	MSTRG.6621	LOC_Os11g47400	0.133911	0.030417	0.431118	0.101498	0.457129	0.11918	0	0	0	0	0	0	0.98044	-0.0284992	0.900126	0.980368	down	no
18819	x	chr11	-	28964964	28965186	MSTRG.6659.1	1	223	MSTRG.6659	LOC_Os11g48040	0	0	0	0	4.75336	1.23926	0	0	0	0	0	0	1.61291	0.68967	0.791305	0.953817	up	no
19015	i	chr12	+	636585	636788	MSTRG.6724.1	1	204	MSTRG.6724	LOC_Os12g02100	7.40196	1.68128	0.477364	0.112385	0.385609	0.100533	0	0	0	0	0	0	5.81363	2.53944	0.360394	0.919863	up	no
19163	u	chr12	+	1101997	1102384	MSTRG.6784.1	1	388	MSTRG.6784	.	4.6701	1.06077	0	0	0	0	0	0	0	0	0	0	3.91322	1.96835	0.381224	0.919863	up	no
19250	u	chr12	-	1431653	1431915	MSTRG.6822.1	1	263	MSTRG.6822	.	0	0	5.1673	1.21653	0	0	0	0	0	0	0	0	0.307926	-1.69934	0.461927	0.919863	down	no
19375	u	chr12	-	1800248	1800527	MSTRG.6871.1	1	280	MSTRG.6871	.	5.39286	1.22493	0	0	0	0	0	0	0	0	0	0	4.52214	2.17701	0.381224	0.919863	up	no
19388	u	chr12	+	1816052	1816668	MSTRG.6873.1	1	617	MSTRG.6873	.	0	0	0	0	2.69206	0.701855	0	0	0	0	0	0	1.37068	0.454893	0.791305	0.953817	up	no
19446	x	chr12	+	2019687	2019892	MSTRG.6896.1	1	206	MSTRG.6896	LOC_Os12g04750	5.99029	1.36063	0	0	0	0	0	0	0	0	0	0	5.0566	2.33817	0.381224	0.919863	up	no
19561	x	chr12	+	2598080	2598339	MSTRG.6945.1	1	260	MSTRG.6945	LOC_Os12g05650	0	0	4.64615	1.09384	0	0	0	0	0	0	0	0	0.335	-1.57777	0.461927	0.919863	down	no
19630	i	chr12	+	2853726	2854071	MSTRG.6965.1	1	346	MSTRG.6965	LOC_Os12g06100	0.872832	0.198255	5.0289	1.18395	0.867052	0.226052	0	0	0	0	0	0	0.499646	-1.00102	0.549205	0.941249	down	no
19734	x	chr12	+	3327675	3327896	MSTRG.6996.1	1	222	MSTRG.6996	LOC_Os12g06850	0	0	0	0	5	1.30357	0	0	0	0	0	0	1.64022	0.71389	0.791305	0.953817	up	no
19739	u	chr12	+	3355547	3355816	MSTRG.6998.1	1	270	MSTRG.6998	.	0	0	5.03333	1.18499	0.555556	0.144841	0	0	0	0	0	0	0.340795	-1.55302	0.451393	0.919863	down	no
19786	i	chr12	-	3571279	3571546	MSTRG.7020.1	1	268	MSTRG.7020	LOC_Os12g07260	0	0	1.44798	0.340895	4.24627	1.10706	0	0	0	0	0	0	1.00788	0.011331	0.995634	0.999142	up	no
19800	i	chr12	+	3624328	3624674	MSTRG.7027.1	1	347	MSTRG.7027	LOC_Os12g07350	0	0	6.80692	1.60254	0	0	0	0	0	0	0	0	0.242808	-2.04211	0.461927	0.919863	down	no
19811	u	chr12	-	3654921	3655189	MSTRG.7034.1	1	269	MSTRG.7034	.	0	0	6.36431	1.49834	0	0	0	0	0	0	0	0	0.257944	-1.95487	0.461927	0.919863	down	no
20093	i	chr12	-	5144258	5144655	MSTRG.7133.1	1	398	MSTRG.7133	LOC_Os12g09739	0	0	0	0	4.84673	1.26361	0	0	0	0	0	0	1.62329	0.69892	0.791305	0.953817	up	no
20128	u	chr12	-	5426023	5426223	MSTRG.7139.1	1	201	MSTRG.7139	.	0	0	7.51244	1.76864	0	0	0	0	0	0	0	0	0.221565	-2.1742	0.461927	0.919863	down	no
20145	i	chr12	-	5504987	5505377	MSTRG.7146.1	1	391	MSTRG.7146	LOC_Os12g10400	5.40665	1.22807	0	0	0.767263	0.200036	0	0	0	0	0	0	5.05195	2.33684	0.297744	0.919863	up	no
20260	u	chr12	-	6556367	6556570	MSTRG.7171.1	1	204	MSTRG.7171	.	0	0	0	0	5.90686	1.54	0	0	0	0	0	0	1.73806	0.797478	0.791305	0.953817	up	no
20700	u	chr12	+	9676616	9676930	MSTRG.7299.1	1	315	MSTRG.7299	.	0	0	0	0	6.5873	1.7174	0	0	0	0	0	0	1.80905	0.855235	0.791305	0.953817	up	no
20718	u	chr12	+	9803298	9803541	MSTRG.7302.1	1	244	MSTRG.7302	.	5.95902	1.35353	0	0	0	0	0	0	0	0	0	0	5.02793	2.32996	0.381224	0.919863	up	no
20901	i	chr12	-	11064266	11064504	MSTRG.7361.1	1	239	MSTRG.7361	LOC_Os12g19040	0	0	5.05439	1.18995	0	0	0	0	0	0	0	0	0.313474	-1.67358	0.461927	0.919863	down	no
20924	i	chr12	+	11201214	11201485	MSTRG.7369.1	1	272	MSTRG.7369	LOC_Os12g19304	0	0	0	0	4.43382	1.15596	0	0	0	0	0	0	1.57706	0.657235	0.791305	0.953817	up	no
21023	u	chr12	-	12125377	12125707	MSTRG.7405.1	1	331	MSTRG.7405	.	0	0	5.47432	1.28881	0	0	0	0	0	0	0	0	0.293645	-1.76785	0.461927	0.919863	down	no
21101	u	chr12	-	12551870	12552076	MSTRG.7440.1	1	207	MSTRG.7440	.	1.04348	0.237015	5.10628	1.20216	0	0	0	0	0	0	0	0	0.464436	-1.10645	0.59757	0.953817	down	no
21218	u	chr12	+	13672671	13672992	MSTRG.7463.1	1	322	MSTRG.7463	.	0	0	0	0	6.08075	1.58533	0	0	0	0	0	0	1.75639	0.812612	0.791305	0.953817	up	no
21419	u	chr12	+	16024801	16025200	MSTRG.7522.1	1	400	MSTRG.7522	.	3.3975	0.771708	1.4	0.3296	2.26	0.589212	0	0	0	0	0	0	2.54035	1.34503	0.117302	0.917544	up	no
21518	u	chr12	+	17258692	17258895	MSTRG.7536.1	1	204	MSTRG.7536	.	0	0	0	0	6.64706	1.73298	0	0	0	0	0	0	1.8152	0.860125	0.791305	0.953817	up	no
21536	i	chr12	-	17410141	17410629	MSTRG.7547.1	1	489	MSTRG.7547	LOC_Os12g29340	0.92638	0.210418	0	0	4.27812	1.11536	0	0	0	0	0	0	2.23584	1.16082	0.594807	0.953817	up	no
21566	x	chr12	-	17622256	17622481	MSTRG.7556.1	1	226	MSTRG.7556	LOC_Os12g29560	4.67699	1.06233	0	0	0	0	0	0	0	0	0	0	3.91882	1.97042	0.381224	0.919863	up	no
21803	x	chr12	-	19454004	19454247	MSTRG.7613.1	1	244	MSTRG.7613	LOC_Os12g32230	1.23771	0.281132	0	0	4.32787	1.12833	0	0	0	0	0	0	2.49771	1.32061	0.540279	0.938319	up	no
22064	i	chr12	+	21242114	21242344	MSTRG.7683.1	1	231	MSTRG.7683	LOC_Os12g34890	5.22944	1.18781	0	0	0	0	0	0	0	0	0	0	4.38084	2.13121	0.381224	0.919863	up	no
22076	i	chr12	+	21290606	21290851	MSTRG.7688.1	1	246	MSTRG.7688	LOC_Os12g34980	0	0	0	0	5.04472	1.31522	0	0	0	0	0	0	1.64514	0.718209	0.791305	0.953817	up	no
22098	x	chr12	-	21337002	21337202	MSTRG.7697.1	1	201	MSTRG.7697	LOC_Os12g35060	0	0	6.00995	1.41491	0	0	0	0	0	0	0	0	0.27124	-1.88236	0.461927	0.919863	down	no
22179	u	chr12	+	21964700	21964975	MSTRG.7727.1	1	276	MSTRG.7727	.	0	0	0	0	6.31159	1.64552	0	0	0	0	0	0	1.78052	0.8323	0.791305	0.953817	up	no
22194	u	chr12	+	22056423	22056734	MSTRG.7729.1	1	312	MSTRG.7729	.	0	0	4.83974	1.13942	0	0	0	0	0	0	0	0	0.324493	-1.62374	0.461927	0.919863	down	no
22244	i	chr12	-	22458588	22458834	MSTRG.7746.1	1	247	MSTRG.7746	LOC_Os12g36670	9.79757	2.22542	0	0	3.27126	0.852859	0	0	0	0	0	0	13.1362	3.71547	0.233807	0.919863	up	no
22353	u	chr12	-	23039239	23039484	MSTRG.7784.1	1	246	MSTRG.7784	.	0	0	4.91057	1.15609	0	0	0	0	0	0	0	0	0.320786	-1.64032	0.461927	0.919863	down	no
22486	x	chr12	+	23591259	23591462	MSTRG.7839.1	1	204	MSTRG.7839	LOC_Os12g38430	8.12255	1.84495	0	0	0	0	0	0	0	0	0	0	7.19092	2.84618	0.381224	0.919863	up	no
22899	u	chr12	+	25671747	25672037	MSTRG.7969.1	1	291	MSTRG.7969	.	6.05842	1.37611	0	0	0	0	0	0	0	0	0	0	5.11933	2.35596	0.381224	0.919863	up	no
23197	u	chr12	-	26836831	26837557	MSTRG.8093.1	1	727	MSTRG.8093	.	0	0	0	0	2.27235	0.592432	0	0	0	0	0	0	1.31771	0.398038	0.791305	0.953817	up	no
23456	u	chr2	+	334780	335236	MSTRG.8211.1	1	457	MSTRG.8211	.	7.28884	1.65559	7.92998	1.86695	0	0	0	0	0	0	0	0	1.32867	0.409978	0.899936	0.980288	up	no
23458	u	chr2	+	340049	340285	MSTRG.8214.1	1	237	MSTRG.8214	.	0	0	0	0	5.06329	1.32007	0	0	0	0	0	0	1.64718	0.719997	0.791305	0.953817	up	no
23591	x	chr2	-	897809	898164	MSTRG.8274.1	1	356	MSTRG.8274	LOC_Os02g02520	0	0	5.3118	1.25055	0.421348	0.109851	0	0	0	0	0	0	0.320257	-1.6427	0.452843	0.919863	down	no
23598	x	chr2	-	909024	909279	MSTRG.8279.1	1	256	MSTRG.8279	LOC_Os02g02530	0	0	0	0	5.89844	1.5378	0	0	0	0	0	0	1.73717	0.796738	0.791305	0.953817	up	no
23607	i	chr2	+	932583	932817	MSTRG.8285.1	1	235	MSTRG.8285	LOC_Os02g02570	5.13192	1.16566	0	0	0	0	0	0	0	0	0	0	4.29753	2.10351	0.381224	0.919863	up	no
23642	i	chr2	+	1030991	1031249	MSTRG.8301.1	1	259	MSTRG.8301	LOC_Os02g02730	0	0	0	0	4.08108	1.06399	0	0	0	0	0	0	1.53681	0.619941	0.791305	0.953817	up	no
23927	x	chr2	+	1881812	1882055	MSTRG.8409.1	1	244	MSTRG.8409	LOC_Os02g04260	0	0	6.18853	1.45696	0	0	0	0	0	0	0	0	0.2644	-1.91921	0.461927	0.919863	down	no
24000	i	chr2	+	2097815	2098015	MSTRG.8434.1	1	201	MSTRG.8434	LOC_Os02g04670	0	0	4.50746	1.06119	0	0	0	0	0	0	0	0	0.342883	-1.54421	0.461927	0.919863	down	no
24127	u	chr2	-	2637959	2638363	MSTRG.8488.1	1	405	MSTRG.8488	.	5.59259	1.2703	0	0	0	0	0	0	0	0	0	0	4.6977	2.23196	0.381224	0.919863	up	no
24135	x	chr2	+	2644918	2645123	MSTRG.8492.1	1	206	MSTRG.8492	LOC_Os02g05480	0	0	0	0	4.39806	1.14663	0	0	0	0	0	0	1.57301	0.653527	0.791305	0.953817	up	no
24247	x	chr2	+	3084484	3085052	MSTRG.8540.2	2	463	MSTRG.8540	LOC_Os02g06180	1.41901	0.322313	1.09719	0.258311	4.18636	1.09144	0	0	0	0	0	0	1.86764	0.901213	0.572929	0.948465	up	no
24259	x	chr2	+	3124041	3124345	MSTRG.8546.1	1	305	MSTRG.8546	LOC_Os02g06250	0	0	0	0	4.93115	1.28561	0	0	0	0	0	0	1.63263	0.707197	0.791305	0.953817	up	no
24438	x	chr2	+	3706295	3706512	MSTRG.8622.1	1	218	MSTRG.8622	LOC_Os02g07210	0	0	0	0	5.51376	1.43751	0	0	0	0	0	0	1.69613	0.762243	0.791305	0.953817	up	no
24456	i	chr2	-	3754945	3755179	MSTRG.8630.1	1	235	MSTRG.8630	LOC_Os02g07310	0	0	0.299472	0.070504	6.28936	1.63972	0	0	0	0	0	0	1.60766	0.684966	0.821421	0.962068	up	no
24496	u	chr2	+	3912483	3912704	MSTRG.8644.1	1	222	MSTRG.8644	.	0	0	8.64977	2.0364	0	0	0	0	0	0	0	0	0.193272	-2.3713	0.461927	0.919863	down	no
24522	u	chr2	+	4019638	4020039	MSTRG.8653.1	1	402	MSTRG.8653	.	0.962687	0.218665	4.88309	1.14962	0	0	0	0	0	0	0	0	0.467951	-1.09557	0.590506	0.953671	down	no
24544	x	chr2	-	4102700	4106287	MSTRG.8667.2	2	747	MSTRG.8667	LOC_Os02g07830	0.306745	0.069674	0.039596	0.009322	0.02188	0.005704	0	0	0	0	0	0	1.12382	0.168406	0.372312	0.919863	up	no
24584	u	chr2	+	4263641	4263968	MSTRG.8683.1	1	328	MSTRG.8683	.	0	0	0	0	4.59756	1.19864	0	0	0	0	0	0	1.5955	0.674009	0.791305	0.953817	up	no
24849	i	chr2	+	5274822	5275029	MSTRG.8803.1	1	208	MSTRG.8803	LOC_Os02g10110	0	0	5.08173	1.19639	0	0	0	0	0	0	0	0	0.312115	-1.67985	0.461927	0.919863	down	no
24947	x	chr2	-	5608748	5608961	MSTRG.8851.1	1	214	MSTRG.8851	LOC_Os02g10650	4.93925	1.1219	0	0	2.71028	0.706606	0	0	0	0	0	0	5.67733	2.50521	0.226615	0.919863	up	no
24986	x	chr2	-	5775779	5776078	MSTRG.8866.1	1	300	MSTRG.8866	LOC_Os02g10880	4.68	1.06302	0	0	0	0	0	0	0	0	0	0	3.92127	1.97132	0.381224	0.919863	up	no
25068	x	chr2	+	6128547	6128748	MSTRG.8902.1	1	202	MSTRG.8902	LOC_Os02g11830	0	0	0	0	4.48515	1.16934	0	0	0	0	0	0	1.58285	0.662528	0.791305	0.953817	up	no
25094	u	chr2	+	6227966	6228243	MSTRG.8905.1	1	278	MSTRG.8905	.	0	0	0	0	4.31655	1.12538	0	0	0	0	0	0	1.56376	0.645015	0.791305	0.953817	up	no
25208	u	chr2	-	6664706	6665083	MSTRG.8943.1	1	378	MSTRG.8943	.	0	0	5.22751	1.23071	0.396825	0.103458	0	0	0	0	0	0	0.323373	-1.62873	0.453105	0.919863	down	no
25209	u	chr2	-	6666269	6666657	MSTRG.8944.1	1	389	MSTRG.8944	.	0	0	4.6581	1.09665	0	0	0	0	0	0	0	0	0.334335	-1.58063	0.461927	0.919863	down	no
25305	u	chr2	+	7121702	7122293	MSTRG.8986.1	1	592	MSTRG.8986	.	0	0	5.70439	1.34298	0	0	0	0	0	0	0	0	0.283655	-1.81779	0.461927	0.919863	down	no
25433	u	chr2	+	7830962	7831323	MSTRG.9037.1	1	362	MSTRG.9037	.	0	0	4.17127	0.982037	3.57735	0.932662	0	0	0	0	0	0	0.537034	-0.896915	0.648181	0.953817	down	no
25434	u	chr2	+	7833464	7834298	MSTRG.9038.1	1	835	MSTRG.9038	.	4.49701	1.02145	0	0	0	0	0	0	0	0	0	0	3.77353	1.91592	0.381224	0.919863	up	no
25742	x	chr2	+	9536809	9537035	MSTRG.9144.1	1	227	MSTRG.9144	LOC_Os02g16680	6.47577	1.47091	0	0	0	0	0	0	0	0	0	0	5.51152	2.46245	0.381224	0.919863	up	no
25809	x	chr2	+	10046981	10047189	MSTRG.9159.1	1	209	MSTRG.9159	LOC_Os02g17460	0	0	0	0	8.66986	2.26035	0	0	0	0	0	0	2.01541	1.01107	0.791305	0.953817	up	no
25823	i	chr2	+	10085807	10086123	MSTRG.9165.1	1	317	MSTRG.9165	LOC_Os02g17520	0	0	4.76341	1.12144	0	0	0	0	0	0	0	0	0.328569	-1.60573	0.461927	0.919863	down	no
25962	u	chr2	-	10890400	10891088	MSTRG.9211.1	1	689	MSTRG.9211	.	5.22206	1.18614	0.876633	0.206385	0	0	0	0	0	0	0	0	3.31391	1.72853	0.443372	0.919863	up	no
25972	x	chr2	-	10947391	10947620	MSTRG.9215.1	1	230	MSTRG.9215	LOC_Os02g18780	0	0	0	0	4.59565	1.19815	0	0	0	0	0	0	1.59529	0.673815	0.791305	0.953817	up	no
26193	i	chr2	-	12378748	12379068	MSTRG.9289.1	1	321	MSTRG.9289	LOC_Os02g20934	4.70405	1.06848	0	0	0	0	0	0	0	0	0	0	3.94089	1.97852	0.381224	0.919863	up	no
26202	i	chr2	+	12393126	12393492	MSTRG.9293.1	1	367	MSTRG.9293	LOC_Os02g20950	0	0	0	0	7.38965	1.92658	0	0	0	0	0	0	1.89038	0.918679	0.791305	0.953817	up	no
26246	i	chr2	-	12631057	12632170	MSTRG.9311.1	1	1114	MSTRG.9311	LOC_Os02g21280	0	0	0	0	4.14722	1.08123	0	0	0	0	0	0	1.54441	0.627058	0.791305	0.953817	up	no
26285	x	chr2	-	12850640	12850873	MSTRG.9324.1	1	234	MSTRG.9324	LOC_Os02g21630	0	0	6.45299	1.51922	0	0	0	0	0	0	0	0	0.254787	-1.97264	0.461927	0.919863	down	no
26304	u	chr2	+	12930897	12931116	MSTRG.9335.1	1	220	MSTRG.9335	.	0	0	5.06364	1.19213	1.37273	0.357888	0	0	0	0	0	0	0.375276	-1.41398	0.462681	0.919863	down	no
26307	x	chr2	+	12940732	12940989	MSTRG.9330.1	1	258	MSTRG.9330	LOC_Os02g21770	9.14729	2.07771	0	0	0	0	0	0	0	0	0	0	8.34115	3.06025	0.381224	0.919863	up	no
26402	u	chr2	-	13462032	13462241	MSTRG.9360.1	1	210	MSTRG.9360	.	0	0	0.719048	0.169285	4.31429	1.12479	0	0	0	0	0	0	1.24046	0.310879	0.888695	0.976765	up	no
26403	u	chr2	-	13464844	13465175	MSTRG.9361.1	1	332	MSTRG.9361	.	5.00301	1.13638	0	0	0.903614	0.235584	0	0	0	0	0	0	4.74837	2.24743	0.282443	0.919863	up	no
26471	u	chr2	-	13968243	13968584	MSTRG.9387.1	1	342	MSTRG.9387	.	5.40059	1.22669	0	0	0	0	0	0	0	0	0	0	4.52887	2.17915	0.381224	0.919863	up	no
26561	u	chr2	-	14833378	14833597	MSTRG.9403.1	1	220	MSTRG.9403	.	5.32727	1.21004	0	0	0	0	0	0	0	0	0	0	4.46518	2.15872	0.381224	0.919863	up	no
26580	u	chr2	-	14971952	14972237	MSTRG.9409.1	1	286	MSTRG.9409	.	0	0	4.70629	1.108	0	0	0	0	0	0	0	0	0.331676	-1.59216	0.461927	0.919863	down	no
26739	u	chr2	+	15811436	15811689	MSTRG.9455.1	1	254	MSTRG.9455	.	0	0	4.75591	1.11968	0	0	0	0	0	0	0	0	0.328975	-1.60395	0.461927	0.919863	down	no
26774	x	chr2	+	16010685	16010907	MSTRG.9476.1	1	223	MSTRG.9476	LOC_Os02g27220	0	0	0	0	5.41704	1.41229	0	0	0	0	0	0	1.6857	0.753346	0.791305	0.953817	up	no
26793	u	chr2	+	16146680	16147007	MSTRG.9481.1	1	328	MSTRG.9481	.	0	0	8.28659	1.9509	0	0	0	0	0	0	0	0	0.201617	-2.31031	0.461927	0.919863	down	no
26846	j	chr2	-	16397692	16399128	MSTRG.9499.1	2	931	MSTRG.9499	LOC_Os02g27674	0	0	0	0	4.31978	1.12622	0	0	0	0	0	0	1.56412	0.645354	0.791305	0.953817	up	no
26893	i	chr2	+	16627848	16628119	MSTRG.9526.1	1	272	MSTRG.9526	LOC_Os02g28074	0	0	6.66176	1.56837	0	0	0	0	0	0	0	0	0.247604	-2.01389	0.461927	0.919863	down	no
26966	u	chr2	+	17136805	17137133	MSTRG.9533.1	1	329	MSTRG.9533	.	5.47112	1.24271	0	0	0.911854	0.237732	0	0	0	0	0	0	5.20947	2.38114	0.286657	0.919863	up	no
26967	u	chr2	+	17137628	17137864	MSTRG.9534.1	1	237	MSTRG.9534	.	0	0	0	0	7.00844	1.82719	0	0	0	0	0	0	1.85205	0.889122	0.791305	0.953817	up	no
27018	u	chr2	-	17474531	17474769	MSTRG.9547.1	1	239	MSTRG.9547	.	0	0	5.05439	1.18995	0	0	0	0	0	0	0	0	0.313474	-1.67358	0.461927	0.919863	down	no
27027	u	chr2	-	17522375	17522649	MSTRG.9552.1	1	275	MSTRG.9552	.	5.49091	1.2472	0	0	0	0	0	0	0	0	0	0	4.60793	2.20412	0.381224	0.919863	up	no
27055	i	chr2	-	17719240	17719445	MSTRG.9561.1	1	206	MSTRG.9561	LOC_Os02g29774	2.58252	0.586594	5.10154	1.20105	4.27184	1.11373	0	0	0	0	0	0	1.15867	0.212466	0.80883	0.959426	up	no
27325	i	chr2	-	19230240	19230476	MSTRG.9658.1	1	237	MSTRG.9658	LOC_Os02g32504	0	0	5.73418	1.34999	0	0	0	0	0	0	0	0	0.282403	-1.82417	0.461927	0.919863	down	no
27553	i	chr2	-	20681229	20681451	MSTRG.9736.1	1	223	MSTRG.9736	LOC_Os02g34500	6.4843	1.47284	0	0	0	0	0	0	0	0	0	0	5.51968	2.46458	0.381224	0.919863	up	no
27557	u	chr2	+	20690229	20690499	MSTRG.9739.1	1	271	MSTRG.9739	.	0	0	0	0	4.45756	1.16215	0	0	0	0	0	0	1.57974	0.659687	0.791305	0.953817	up	no
27615	i	chr2	+	20925289	20925517	MSTRG.9770.1	1	229	MSTRG.9770	LOC_Os02g34884	0	0	0	0	5.26638	1.37301	0	0	0	0	0	0	1.66937	0.739301	0.791305	0.953817	up	no
27634	i	chr2	+	20989060	20989468	MSTRG.9779.1	1	409	MSTRG.9779	LOC_Os02g34990	0	0	0	0	4.50367	1.17416	0	0	0	0	0	0	1.58494	0.66443	0.791305	0.953817	up	no
27724	x	chr2	+	21327326	21327759	MSTRG.9816.1	1	434	MSTRG.9816	LOC_Os02g35480	6.15207	1.39738	0	0	0.552995	0.144173	0	0	0	0	0	0	5.639	2.49544	0.322377	0.919863	up	no
27866	i	chr2	-	22061183	22061415	MSTRG.9863.1	1	233	MSTRG.9863	LOC_Os02g36520	4.78112	1.08598	1.22747	0.288981	1.02146	0.266308	0	0	0	0	0	0	3.1634	1.66148	0.294711	0.919863	up	no
27876	x	chr2	-	22080565	22080773	MSTRG.9874.1	1	209	MSTRG.9874	LOC_Os02g36570	0	0	1.44498	0.340189	4.30622	1.12269	0	0	0	0	0	0	1.0131	0.0187781	0.992844	0.998262	up	no
28080	u	chr2	+	22958124	22958347	MSTRG.9942.1	1	224	MSTRG.9942	.	0	0	5.39286	1.26963	0	0	0	0	0	0	0	0	0.297324	-1.74989	0.461927	0.919863	down	no
28346	u	chr2	-	23931008	23931271	MSTRG.10038.1	1	264	MSTRG.10038	.	0	0	5.7197	1.34658	0	0	0	0	0	0	0	0	0.28301	-1.82107	0.461927	0.919863	down	no
28512	u	chr2	+	24736608	24736840	MSTRG.10104.1	1	233	MSTRG.10104	.	0	0	5.1073	1.2024	0	0	0	0	0	0	0	0	0.310854	-1.68569	0.461927	0.919863	down	no
28556	u	chr2	-	24910292	24910527	MSTRG.10113.1	1	236	MSTRG.10113	.	5.66102	1.28584	0	0	1.25848	0.328101	0	0	0	0	0	0	5.63056	2.49328	0.265504	0.919863	up	no
28714	x	chr2	-	25623703	25623920	MSTRG.10175.1	1	218	MSTRG.10175	LOC_Os02g42590	6.6789	1.51704	0	0	0	0	0	0	0	0	0	0	5.70731	2.51281	0.381224	0.919863	up	no
28738	x	chr2	+	25697720	25697998	MSTRG.10183.1	1	279	MSTRG.10183	LOC_Os02g42740	0	0	5.27599	1.24212	0	0	0	0	0	0	0	0	0.30274	-1.72385	0.461927	0.919863	down	no
28956	u	chr2	-	26582255	26582517	MSTRG.10262.1	1	263	MSTRG.10262	.	34.5133	7.83935	0	0	0	0	0	0	0	0	0	0	61.063	5.93223	0.381224	0.919863	up	no
29078	i	chr2	+	27057895	27058127	MSTRG.10303.1	1	233	MSTRG.10303	LOC_Os02g44642	0	0	6.48069	1.52574	0	0	0	0	0	0	0	0	0.253814	-1.97816	0.461927	0.919863	down	no
29103	i	chr2	+	27113133	27113473	MSTRG.10317.1	1	341	MSTRG.10317	LOC_Os02g44750	0	0	5.31378	1.25102	0	0	0	0	0	0	0	0	0.300971	-1.73231	0.461927	0.919863	down	no
29167	x	chr2	-	27369321	27369606	MSTRG.10345.1	1	286	MSTRG.10345	LOC_Os02g45120	0	0	0	0	6.3007	1.64268	0	0	0	0	0	0	1.77939	0.831381	0.791305	0.953817	up	no
29244	i	chr2	+	27745090	27745424	MSTRG.10363.2	1	335	MSTRG.10363	LOC_Os02g45600	0	0	4.50746	1.06119	0	0	0	0	0	0	0	0	0.342883	-1.54421	0.461927	0.919863	down	no
29391	u	chr2	-	28449686	28449908	MSTRG.10427.1	1	223	MSTRG.10427	.	0	0	4.59641	1.08213	0	0	0	0	0	0	0	0	0.337792	-1.56579	0.461927	0.919863	down	no
29424	i	chr2	+	28551081	28551348	MSTRG.10441.1	1	268	MSTRG.10441	LOC_Os02g46750	0	0	5.63433	1.32648	0	0	0	0	0	0	0	0	0.286636	-1.80271	0.461927	0.919863	down	no
29559	u	chr2	-	28974159	28974702	MSTRG.10490.1	1	544	MSTRG.10490	.	0	0	0	0	4.83456	1.26043	0	0	0	0	0	0	1.62194	0.697719	0.791305	0.953817	up	no
29937	u	chr2	+	30315757	30316088	MSTRG.10637.1	1	332	MSTRG.10637	.	0	0	0	0	4.53012	1.18106	0	0	0	0	0	0	1.58792	0.667139	0.791305	0.953817	up	no
29954	x	chr2	-	30364303	30364551	MSTRG.10648.1	1	249	MSTRG.10648	LOC_Os02g49690	0	0	0	0	4.81928	1.25645	0	0	0	0	0	0	1.62024	0.69621	0.791305	0.953817	up	no
30142	i	chr2	-	31065403	31065663	MSTRG.10720.1	1	261	MSTRG.10720	LOC_Os02g50840	0	0	0	0	5.25671	1.37049	0	0	0	0	0	0	1.66831	0.738391	0.791305	0.953817	up	no
30285	x	chr2	-	31650462	31650912	MSTRG.10785.1	1	451	MSTRG.10785	LOC_Os02g51670	7.06208	1.60408	0	0	0	0	0	0	0	0	0	0	6.08539	2.60535	0.381224	0.919863	up	no
30303	x	chr2	+	31712078	31712287	MSTRG.10794.1	1	210	MSTRG.10794	LOC_Os02g51780	0	0	0	0	4.31429	1.12479	0	0	0	0	0	0	1.5635	0.644778	0.791305	0.953817	up	no
30310	x	chr2	-	31743569	31744275	MSTRG.10801.1	1	707	MSTRG.10801	LOC_Os02g51810	0	0	0.640736	0.150848	0	0	0	0	0	0	0	0	0.812271	-0.299966	0.461927	0.919863	down	no
30571	x	chr2	-	32685325	32685525	MSTRG.10904.1	1	201	MSTRG.10904	LOC_Os02g53400	0	0	0	0	4.50746	1.17515	0	0	0	0	0	0	1.58537	0.664819	0.791305	0.953817	up	no
30889	u	chr2	+	33930020	33930584	MSTRG.11019.1	1	565	MSTRG.11019	.	2.67257	0.607046	0	0	4.10266	1.06962	0	0	0	0	0	0	3.76766	1.91367	0.348821	0.919863	up	no
30928	i	chr2	-	34042165	34042370	MSTRG.11037.1	1	206	MSTRG.11037	LOC_Os02g55590	5.76699	1.30991	0	0	0	0	0	0	0	0	0	0	4.85356	2.27904	0.381224	0.919863	up	no
31131	u	chr2	-	34701992	34703067	MSTRG.11100.1	1	1076	MSTRG.11100	.	3.46747	0.787601	0	0	0	0	0	0	0	0	0	0	2.99229	1.58125	0.381224	0.919863	up	no
31331	i	chr2	-	35282275	35282540	MSTRG.11192.1	1	266	MSTRG.11192	LOC_Os02g57610	0	0	4.54135	1.06916	1.13534	0.295998	0	0	0	0	0	0	0.397592	-1.33064	0.458655	0.919863	down	no
31518	u	chr2	-	35777543	35777834	MSTRG.11273.1	1	292	MSTRG.11273	.	5.08904	1.15592	0	0	0	0	0	0	0	0	0	0	4.26113	2.09124	0.381224	0.919863	up	no
31669	i	chr3	+	336030	336446	MSTRG.11329.1	1	417	MSTRG.11329	LOC_Os03g01520	0.724221	0.164499	5.66906	1.33466	0.719424	0.187563	0	0	0	0	0	0	0.420865	-1.24857	0.523606	0.932865	down	no
31731	i	chr3	-	538882	539125	MSTRG.11352.1	1	244	MSTRG.11352	LOC_Os03g01880	4.95082	1.12453	0	0	0	0	0	0	0	0	0	0	4.1448	2.0513	0.381224	0.919863	up	no
31818	i	chr3	-	772165	772464	MSTRG.11379.1	1	300	MSTRG.11379	LOC_Os03g02270	7.98	1.81258	0	0	0	0	0	0	0	0	0	0	7.03727	2.81502	0.381224	0.919863	up	no
31874	u	chr3	+	954505	954863	MSTRG.11410.1	1	359	MSTRG.11410	.	0	0	4.55989	1.07353	0	0	0	0	0	0	0	0	0.339867	-1.55696	0.461927	0.919863	down	no
31879	x	chr3	+	959247	959691	MSTRG.11413.1	1	445	MSTRG.11413	LOC_Os03g02590	0	0	0	0	5.06742	1.32114	0	0	0	0	0	0	1.64763	0.720393	0.791305	0.953817	up	no
31902	i	chr3	+	1015736	1015970	MSTRG.11420.1	1	235	MSTRG.11420	LOC_Os03g02710	0	0	0	0	5.14043	1.34018	0	0	0	0	0	0	1.65563	0.72738	0.791305	0.953817	up	no
32199	i	chr3	+	2089862	2090139	MSTRG.11546.1	1	278	MSTRG.11546	LOC_Os03g04490	0	0	0	0	4.34532	1.13288	0	0	0	0	0	0	1.56703	0.64803	0.791305	0.953817	up	no
32300	u	chr3	+	2511267	2511479	MSTRG.11588.1	1	213	MSTRG.11588	.	0	0	0	0	4.22535	1.1016	0	0	0	0	0	0	1.55336	0.635391	0.791305	0.953817	up	no
32301	u	chr3	+	2512147	2512431	MSTRG.11589.1	1	285	MSTRG.11589	.	5.29824	1.20344	0	0	0	0	0	0	0	0	0	0	4.44008	2.15059	0.381224	0.919863	up	no
32395	u	chr3	+	2810864	2811118	MSTRG.11616.1	1	255	MSTRG.11616	.	0	0	4.73726	1.11529	0	0	0	0	0	0	0	0	0.329986	-1.59952	0.461927	0.919863	down	no
32488	u	chr3	-	3113630	3113879	MSTRG.11651.1	1	250	MSTRG.11651	.	0	0	4.832	1.13759	0	0	0	0	0	0	0	0	0.324903	-1.62192	0.461927	0.919863	down	no
32574	i	chr3	+	3411462	3411727	MSTRG.11691.1	1	266	MSTRG.11691	LOC_Os03g06710	5.41353	1.22963	0	0	0	0	0	0	0	0	0	0	4.54017	2.18275	0.381224	0.919863	up	no
33075	i	chr3	-	4985938	4986195	MSTRG.11889.1	1	258	MSTRG.11889	LOC_Os03g09970	0	0	4.54263	1.06947	0	0	0	0	0	0	0	0	0.340855	-1.55277	0.461927	0.919863	down	no
33197	i	chr3	+	5404743	5404944	MSTRG.11946.1	1	202	MSTRG.11946	LOC_Os03g10600	7.47525	1.69793	2.43946	0.574319	0	0	0	0	0	0	0	0	3.32375	1.73281	0.534941	0.936067	up	no
33316	i	chr3	-	5819692	5819956	MSTRG.12001.1	1	265	MSTRG.12001	LOC_Os03g11310	0	0	0	0	5.11698	1.33406	0	0	0	0	0	0	1.65306	0.725142	0.791305	0.953817	up	no
33405	u	chr3	-	6180830	6181101	MSTRG.12031.1	1	272	MSTRG.12031	.	0	0	4.72794	1.11309	2.02395	0.527671	0	0	0	0	0	0	0.424904	-1.23479	0.49955	0.925004	down	no
33479	u	chr3	-	6401792	6402034	MSTRG.12061.1	1	243	MSTRG.12061	.	0	0	4.97119	1.17036	0	0	0	0	0	0	0	0	0.317669	-1.6544	0.461927	0.919863	down	no
33713	x	chr3	+	7283640	7283923	MSTRG.12157.1	1	284	MSTRG.12157	LOC_Os03g13460	5.22535	1.18689	0	0	0	0	0	0	0	0	0	0	4.37734	2.13005	0.381224	0.919863	up	no
33783	u	chr3	-	7562701	7563075	MSTRG.12191.1	1	375	MSTRG.12191	.	0	0	4.73067	1.11373	0	0	0	0	0	0	0	0	0.330344	-1.59796	0.461927	0.919863	down	no
33926	u	chr3	-	8066620	8066820	MSTRG.12249.1	1	201	MSTRG.12249	.	0	0	0	0	4.48756	1.16997	0	0	0	0	0	0	1.58313	0.662776	0.791305	0.953817	up	no
33988	u	chr3	+	8317484	8317723	MSTRG.12276.1	1	240	MSTRG.12276	.	0	0	5.03333	1.18499	0	0	0	0	0	0	0	0	0.314527	-1.66875	0.461927	0.919863	down	no
34082	u	chr3	+	8716308	8716519	MSTRG.12310.1	1	212	MSTRG.12310	.	0	0	5.69811	1.3415	0	0	0	0	0	0	0	0	0.28392	-1.81645	0.461927	0.919863	down	no
34083	u	chr3	+	8717515	8717753	MSTRG.12311.1	1	239	MSTRG.12311	.	3.13808	0.712782	0	0	4.41004	1.14976	0	0	0	0	0	0	4.34583	2.11963	0.328237	0.919863	up	no
34117	x	chr3	-	8790835	8791036	MSTRG.12327.1	1	202	MSTRG.12327	LOC_Os03g15930	0	0	5.86139	1.37994	0	0	0	0	0	0	0	0	0.27716	-1.85121	0.461927	0.919863	down	no
34251	u	chr3	-	9191356	9191611	MSTRG.12383.1	1	256	MSTRG.12383	.	0.984375	0.223591	0	0	4.6875	1.22209	0	0	0	0	0	0	2.34957	1.23239	0.59645	0.953817	up	no
34409	x	chr3	+	9733693	9733911	MSTRG.12446.1	1	219	MSTRG.12446	LOC_Os03g17520	0	0	0	0	4.82648	1.25833	0	0	0	0	0	0	1.62104	0.696922	0.791305	0.953817	up	no
34472	x	chr3	-	9895841	9896157	MSTRG.12470.1	1	317	MSTRG.12470	LOC_Os03g17780	6.05047	1.3743	1.42902	0.336433	0.81388	0.212189	0	0	0	0	0	0	3.73045	1.89935	0.349086	0.919863	up	no
34476	u	chr3	+	9910233	9910452	MSTRG.12472.1	1	220	MSTRG.12472	.	0	0	4.80455	1.13113	0	0	0	0	0	0	0	0	0.326362	-1.61546	0.461927	0.919863	down	no
34765	u	chr3	+	11065346	11065554	MSTRG.12598.1	1	209	MSTRG.12598	.	5.7799	1.31285	0.722488	0.170094	0	0	0	0	0	0	0	0	3.85605	1.94712	0.426462	0.919863	up	no
34767	u	chr3	+	11066834	11067063	MSTRG.12599.1	1	230	MSTRG.12599	.	5.17391	1.1752	0	0	0	0	0	0	0	0	0	0	4.33331	2.11547	0.381224	0.919863	up	no
34901	i	chr3	-	11557739	11557969	MSTRG.12639.1	1	231	MSTRG.12639	LOC_Os03g20420	5.01732	1.13963	0	0	0	0	0	0	0	0	0	0	4.20058	2.07059	0.381224	0.919863	up	no
35187	i	chr3	-	12644177	12644494	MSTRG.12757.1	1	318	MSTRG.12757	LOC_Os03g22060	4.71698	1.07141	0	0	0	0	0	0	0	0	0	0	3.95145	1.98238	0.381224	0.919863	up	no
35362	u	chr3	+	13426902	13427121	MSTRG.12833.1	1	220	MSTRG.12833	.	0	0	6.17727	1.45431	0	0	0	0	0	0	0	0	0.264822	-1.9169	0.461927	0.919863	down	no
35639	u	chr3	+	14888616	14888945	MSTRG.12925.1	1	330	MSTRG.12925	.	0	0	0	0	5.47273	1.42681	0	0	0	0	0	0	1.69171	0.75848	0.791305	0.953817	up	no
35720	u	chr3	-	15393572	15393802	MSTRG.12958.1	1	231	MSTRG.12958	.	0	0	0	0	5.8658	1.52929	0	0	0	0	0	0	1.73371	0.793864	0.791305	0.953817	up	no
35829	u	chr3	+	15835500	15835791	MSTRG.12982.1	1	292	MSTRG.12982	.	0	0	5.68836	1.3392	0	0	0	0	0	0	0	0	0.284333	-1.81435	0.461927	0.919863	down	no
35891	x	chr3	-	16214549	16214844	MSTRG.13011.1	1	296	MSTRG.13011	LOC_Os03g28170	5.19595	1.18021	7.09797	1.67107	0	0	0	0	0	0	0	0	1.01687	0.0241295	0.993233	0.998346	up	no
35921	u	chr3	-	16343801	16344482	MSTRG.13015.1	1	682	MSTRG.13015	.	0	0	7.26833	1.71117	0	0	0	0	0	0	0	0	0.22855	-2.12942	0.461927	0.919863	down	no
35922	u	chr3	-	16349235	16349568	MSTRG.13016.1	1	334	MSTRG.13016	.	8.29042	1.88308	6.32934	1.49011	4.45509	1.1615	0	0	0	0	0	0	3.01891	1.59403	0.114431	0.909145	up	no
36015	i	chr3	-	16921048	16921811	MSTRG.13052.1	1	764	MSTRG.13052	LOC_Os03g29680	6.70288	1.52249	0	0	0	0	0	0	0	0	0	0	5.73064	2.5187	0.381224	0.919863	up	no
36223	i	chr3	-	17853217	17853433	MSTRG.13118.1	1	217	MSTRG.13118	LOC_Os03g31320	0	0	5.56682	1.31059	0	0	0	0	0	0	0	0	0.289559	-1.78807	0.461927	0.919863	down	no
36377	u	chr3	+	18862502	18863097	MSTRG.13180.1	1	596	MSTRG.13180	.	0.121644	0.02763	5.57383	1.31224	0	0	0	0	0	0	0	0	0.304518	-1.7154	0.474345	0.919863	down	no
36421	u	chr3	+	19406686	19406891	MSTRG.13193.1	1	206	MSTRG.13193	.	0	0	0	0	4.39806	1.14663	0	0	0	0	0	0	1.57301	0.653527	0.791305	0.953817	up	no
36437	i	chr3	+	19524235	19524469	MSTRG.13200.1	1	235	MSTRG.13200	LOC_Os03g34300	5.14043	1.1676	0	0	0	0	0	0	0	0	0	0	4.30477	2.10594	0.381224	0.919863	up	no
36570	u	chr3	-	20700672	20700928	MSTRG.13242.1	1	257	MSTRG.13242	.	0	0	0	0	4.68483	1.2214	0	0	0	0	0	0	1.60527	0.682816	0.791305	0.953817	up	no
36645	i	chr3	-	21093713	21094156	MSTRG.13277.1	1	444	MSTRG.13277	LOC_Os03g37984	6.4955	1.47539	0	0	0	0	0	0	0	0	0	0	5.53039	2.46738	0.381224	0.919863	up	no
36714	u	chr3	-	21439764	21439967	MSTRG.13307.1	1	204	MSTRG.13307	.	5.18137	1.1769	0	0	0	0	0	0	0	0	0	0	4.33968	2.11759	0.381224	0.919863	up	no
36772	u	chr3	-	21698225	21698460	MSTRG.13329.1	1	236	MSTRG.13329	.	0	0	6.3983	1.50635	0	0	0	0	0	0	0	0	0.256726	-1.9617	0.461927	0.919863	down	no
36792	u	chr3	+	21861404	21861684	MSTRG.13333.1	1	281	MSTRG.13333	.	0	0	0	0	4.43416	1.15604	0	0	0	0	0	0	1.5771	0.65727	0.791305	0.953817	up	no
36829	i	chr3	-	22094282	22094497	MSTRG.13346.1	1	216	MSTRG.13346	LOC_Os03g39710	0	0	5.47222	1.28832	0	0	0	0	0	0	0	0	0.293739	-1.76739	0.461927	0.919863	down	no
36958	i	chr3	-	22858148	22858425	MSTRG.13403.1	1	278	MSTRG.13403	LOC_Os03g41120	6.36691	1.44618	0	0	0	0	0	0	0	0	0	0	5.4079	2.43507	0.381224	0.919863	up	no
37082	i	chr3	-	23578577	23578965	MSTRG.13447.1	1	389	MSTRG.13447	LOC_Os03g42380	0	0	4.6581	1.09665	0	0	0	0	0	0	0	0	0.334335	-1.58063	0.461927	0.919863	down	no
37122	i	chr3	+	23790416	23790662	MSTRG.13459.1	1	247	MSTRG.13459	LOC_Os03g42730	0	0	4.89069	1.15141	0	0	0	0	0	0	0	0	0.321819	-1.63568	0.461927	0.919863	down	no
37218	x	chr3	+	24443585	24443963	MSTRG.13488.1	1	379	MSTRG.13488	LOC_Os03g43710	0.796834	0.180993	4.781	1.12559	4.76517	1.24234	0	0	0	0	0	0	0.72387	-0.466198	0.79728	0.955674	down	no
37292	x	chr3	-	24836781	24837228	MSTRG.13508.1	1	448	MSTRG.13508	LOC_Os03g44200	8.0625	1.83132	0	0	0.950893	0.24791	0	0	0	0	0	0	8.1261	3.02256	0.302473	0.919863	up	no
37361	i	chr3	+	25203626	25203996	MSTRG.13532.1	1	371	MSTRG.13532	LOC_Os03g44710	0	0	0	0	6.80863	1.7751	0	0	0	0	0	0	1.83173	0.87321	0.791305	0.953817	up	no
37536	i	chr3	-	26176947	26177184	MSTRG.13600.1	1	238	MSTRG.13600	LOC_Os03g46280	0	0	5.07563	1.19495	0	0	0	0	0	0	0	0	0.312417	-1.67845	0.461927	0.919863	down	no
37705	u	chr3	-	26974605	26974823	MSTRG.13659.1	1	219	MSTRG.13659	.	0	0	0	0	4.11872	1.0738	0	0	0	0	0	0	1.54114	0.623999	0.791305	0.953817	up	no
37893	x	chr3	-	27812568	27812857	MSTRG.13732.1	1	290	MSTRG.13732	LOC_Os03g48810	0	0	5.72759	1.34844	0	0	0	0	0	0	0	0	0.282679	-1.82276	0.461927	0.919863	down	no
37904	i	chr3	-	27830709	27830931	MSTRG.13739.1	1	223	MSTRG.13739	LOC_Os03g48850	0	0	5.41704	1.27533	0	0	0	0	0	0	0	0	0.296224	-1.75524	0.461927	0.919863	down	no
37905	u	chr3	-	27835223	27835473	MSTRG.13740.1	1	251	MSTRG.13740	.	5.18725	1.17823	0	0	0	0	0	0	0	0	0	0	4.34471	2.11926	0.381224	0.919863	up	no
37943	i	chr3	+	27985960	27986239	MSTRG.13747.1	1	280	MSTRG.13747	LOC_Os03g49126	0	0	6.3	1.4832	0	0	0	0	0	0	0	0	0.260275	-1.94189	0.461927	0.919863	down	no
38100	x	chr3	+	28479281	28479884	MSTRG.13803.1	1	604	MSTRG.13803	LOC_Os03g49960	0	0	0	0	5.5894	1.45723	0	0	0	0	0	0	1.70425	0.769136	0.791305	0.953817	up	no
38151	x	chr3	-	28673957	28674160	MSTRG.13827.1	1	204	MSTRG.13827	LOC_Os03g50300	0	0	5.78431	1.36179	0	0	0	0	0	0	0	0	0.280317	-1.83487	0.461927	0.919863	down	no
38281	u	chr3	-	29242093	29242397	MSTRG.13886.1	1	305	MSTRG.13886	.	0.957377	0.217458	0	0	6.87541	1.79251	0	0	0	0	0	0	2.66511	1.41419	0.643567	0.953817	up	no
38446	x	chr3	-	30008682	30008970	MSTRG.13960.1	1	289	MSTRG.13960	LOC_Os03g52239	0	0	0	0	4.27336	1.11412	0	0	0	0	0	0	1.55884	0.64047	0.791305	0.953817	up	no
38566	x	chr3	-	30406640	30406952	MSTRG.14008.1	1	313	MSTRG.14008	LOC_Os03g53020	4.74121	1.07692	0	0	0	0	0	0	0	0	0	0	3.97129	1.98961	0.381224	0.919863	up	no
38658	i	chr3	+	30686672	30686895	MSTRG.14040.1	1	224	MSTRG.14040	LOC_Os03g53500	0	0	11.5089	2.70953	0	0	0	0	0	0	0	0	0.143708	-2.79879	0.461927	0.919863	down	no
38979	i	chr3	-	31731718	31732035	MSTRG.14158.1	1	318	MSTRG.14158	LOC_Os03g55730	0	0	2.01072	0.473381	4.13837	1.07893	0	0	0	0	0	0	0.869746	-0.201334	0.919372	0.984639	down	no
39300	u	chr3	-	32802992	32803211	MSTRG.14279.1	1	220	MSTRG.14279	.	0	0	0	0	5.45455	1.42207	0	0	0	0	0	0	1.68975	0.756807	0.791305	0.953817	up	no
39346	x	chr3	+	32935017	32935287	MSTRG.14297.1	1	271	MSTRG.14297	LOC_Os03g57790	5.52398	1.25472	0	0	0	0	0	0	0	0	0	0	4.63704	2.2132	0.381224	0.919863	up	no
39657	u	chr3	-	34094371	34094580	MSTRG.14440.1	1	210	MSTRG.14440	.	5.75238	1.30659	0	0	0	0	0	0	0	0	0	0	4.84041	2.27513	0.381224	0.919863	up	no
39658	u	chr3	-	34097898	34098278	MSTRG.14442.1	1	381	MSTRG.14442	.	0	0	5.54856	1.30629	0	0	0	0	0	0	0	0	0.290358	-1.7841	0.461927	0.919863	down	no
39743	x	chr3	-	34408682	34408941	MSTRG.14488.1	1	260	MSTRG.14488	LOC_Os03g60530	0	0	0	0	4.05769	1.05789	0	0	0	0	0	0	1.53412	0.617409	0.791305	0.953817	up	no
39913	x	chr3	-	34943741	34944028	MSTRG.14564.1	1	288	MSTRG.14564	LOC_Os03g61640	5.5625	1.26347	0	0	0	0	0	0	0	0	0	0	4.67105	2.22375	0.381224	0.919863	up	no
40112	x	chr3	+	35481993	35482262	MSTRG.14627.1	1	270	MSTRG.14627	LOC_Os03g62700	0.559259	0.12703	5.51111	1.29747	0	0	0	0	0	0	0	0	0.365924	-1.45038	0.524774	0.932865	down	no
40212	i	chr3	+	35742784	35742992	MSTRG.14671.1	1	209	MSTRG.14671	LOC_Os03g63260	0	0	0	0	4.30622	1.12269	0	0	0	0	0	0	1.56258	0.64393	0.791305	0.953817	up	no
40214	i	chr3	-	35754731	35754944	MSTRG.14667.1	1	214	MSTRG.14667	LOC_Os03g63270	0	0	5.64486	1.32896	0	0	0	0	0	0	0	0	0.286185	-1.80498	0.461927	0.919863	down	no
40229	x	chr3	+	35808191	35808410	MSTRG.14679.1	1	220	MSTRG.14679	LOC_Os03g63360	0	0	8.01818	1.88771	0	0	0	0	0	0	0	0	0.20818	-2.2641	0.461927	0.919863	down	no
40284	i	chr3	+	35977899	35978099	MSTRG.14706.1	1	201	MSTRG.14706	LOC_Os03g63710	0	0	0	0	4.50746	1.17515	0	0	0	0	0	0	1.58537	0.664819	0.791305	0.953817	up	no
40360	i	chr3	-	36268309	36268605	MSTRG.14737.1	1	297	MSTRG.14737	LOC_Os03g64190	7.11784	1.61675	0	0	0	0	0	0	0	0	0	0	6.14136	2.61856	0.381224	0.919863	up	no
40520	x	chr4	+	682749	682993	MSTRG.14791.1	1	245	MSTRG.14791	LOC_Os04g02110	0.616327	0.139992	1.23265	0.290202	5.82857	1.51958	0	0	0	0	0	0	1.51913	0.603242	0.801077	0.956886	up	no
40702	u	chr4	+	2029940	2030224	MSTRG.14845.1	1	285	MSTRG.14845	.	0	0	1.05965	0.249472	5.28421	1.37766	0	0	0	0	0	0	1.20202	0.265465	0.915637	0.983908	up	no
40753	x	chr4	+	2758638	2758956	MSTRG.14860.1	2	207	MSTRG.14860	LOC_Os04g05470	4.90338	1.11375	0.975845	0.229742	0	0	0	0	0	0	0	0	3.0229	1.59593	0.456275	0.919863	up	no
40786	u	chr4	-	3156241	3156501	MSTRG.14866.1	1	261	MSTRG.14866	.	0	0	4.62835	1.08965	0	0	0	0	0	0	0	0	0.335995	-1.57349	0.461927	0.919863	down	no
40929	u	chr4	-	4500390	4500705	MSTRG.14904.1	1	316	MSTRG.14904	.	0	0	0	0	4.77215	1.24416	0	0	0	0	0	0	1.61501	0.691539	0.791305	0.953817	up	no
40944	u	chr4	-	4644320	4644893	MSTRG.14910.1	1	574	MSTRG.14910	.	9.35366	2.12459	5.67247	1.33546	4.73171	1.23362	0	0	0	0	0	0	3.93939	1.97797	0.104766	0.890782	up	no
41148	u	chr4	+	6153712	6154025	MSTRG.14957.1	1	314	MSTRG.14957	.	0	0	0	0	4.1396	1.07925	0	0	0	0	0	0	1.54354	0.626241	0.791305	0.953817	up	no
41315	u	chr4	-	7466874	7467099	MSTRG.15022.1	1	226	MSTRG.15022	.	0	0	5.34513	1.2584	0	0	0	0	0	0	0	0	0.299516	-1.73929	0.461927	0.919863	down	no
41322	i	chr4	-	7512987	7513220	MSTRG.15026.1	1	234	MSTRG.15026	LOC_Os04g13470	6.45299	1.46573	0	0	0	0	0	0	0	0	0	0	5.48976	2.45674	0.381224	0.919863	up	no
41356	u	chr4	-	7912521	7912733	MSTRG.15034.1	1	213	MSTRG.15034	.	4.96244	1.12717	0	0	0	0	0	0	0	0	0	0	4.15453	2.05468	0.381224	0.919863	up	no
41428	u	chr4	+	8407791	8408024	MSTRG.15065.1	1	234	MSTRG.15065	.	1.2906	0.293146	0	0	5.78205	1.50746	0	0	0	0	0	0	2.80162	1.48626	0.576055	0.949184	up	no
41433	u	chr4	+	8439090	8439359	MSTRG.15067.1	1	270	MSTRG.15067	.	0.559259	0.12703	2.00741	0.472601	4.45926	1.16259	0	0	0	0	0	0	1.11658	0.159086	0.929784	0.986328	up	no
41553	i	chr4	-	9338461	9338749	MSTRG.15092.1	1	289	MSTRG.15092	LOC_Os04g17050	5.391	1.22451	0	0	0	0	0	0	0	0	0	0	4.52053	2.17649	0.381224	0.919863	up	no
41660	u	chr4	-	10702188	10702400	MSTRG.15121.1	1	213	MSTRG.15121	.	0	0	0	0	4.24413	1.1065	0	0	0	0	0	0	1.5555	0.637382	0.791305	0.953817	up	no
41776	i	chr4	+	11784873	11785170	MSTRG.15153.1	1	298	MSTRG.15153	LOC_Os04g20960	0	0	0	0	4.24787	1.10747	0	0	0	0	0	0	1.55593	0.637777	0.791305	0.953817	up	no
41978	u	chr4	+	13551738	13551973	MSTRG.15207.1	1	236	MSTRG.15207	.	2.06987	0.47015	5.11864	1.20508	0	0	0	0	0	0	0	0	0.642048	-0.639247	0.759263	0.953817	down	no
42044	j	chr4	-	13924449	13925991	MSTRG.15230.3	3	421	MSTRG.15230	LOC_Os04g24294	3.92821	0.892254	0	0	6.49656	1.69374	0	0	0	0	0	0	5.9955	2.58388	0.352564	0.919863	up	no
42070	u	chr4	-	14096758	14097021	MSTRG.15236.1	1	264	MSTRG.15236	.	5.58333	1.2682	0	0	0	0	0	0	0	0	0	0	4.68949	2.22943	0.381224	0.919863	up	no
42233	u	chr4	-	15452453	15456606	MSTRG.15263.1	2	3783	MSTRG.15263	.	0	0	4.4318	1.04337	4.21337	1.09848	0	0	0	0	0	0	0.53903	-0.891561	0.678265	0.953817	down	no
42234	u	chr4	-	15454837	15456620	MSTRG.15263.2	1	1784	MSTRG.15263	.	6.73038	1.52874	6.46454	1.52194	1.90686	0.497143	0	0	0	0	0	0	1.86056	0.895738	0.603239	0.953817	up	no
42282	u	chr4	-	16028742	16029003	MSTRG.15280.1	1	262	MSTRG.15280	.	4.91985	1.11749	0	0	0	0	0	0	0	0	0	0	4.11894	2.04227	0.381224	0.919863	up	no
42382	u	chr4	-	16660560	16660841	MSTRG.15311.1	1	282	MSTRG.15311	.	5.29787	1.20336	0	0	0	0	0	0	0	0	0	0	4.43976	2.15048	0.381224	0.919863	up	no
42613	x	chr4	-	18473126	18473380	MSTRG.15358.1	1	255	MSTRG.15358	LOC_Os04g30910	0	0	0	0	4.14118	1.07966	0	0	0	0	0	0	1.54372	0.62641	0.791305	0.953817	up	no
42734	i	chr4	-	19137534	19137758	MSTRG.15403.1	1	225	MSTRG.15403	LOC_Os04g31950	0	0	5.17333	1.21795	0	0	0	0	0	0	0	0	0.307634	-1.70071	0.461927	0.919863	down	no
42737	i	chr4	+	19150263	19150489	MSTRG.15405.1	1	227	MSTRG.15405	LOC_Os04g31971	4.6696	1.06065	0	0	0	0	0	0	0	0	0	0	3.91281	1.9682	0.381224	0.919863	up	no
42809	i	chr4	+	19495416	19495627	MSTRG.15430.1	1	212	MSTRG.15430	LOC_Os04g32480	0	0	0	0	4.27358	1.11418	0	0	0	0	0	0	1.55886	0.640495	0.791305	0.953817	up	no
42905	x	chr4	-	20017656	20017884	MSTRG.15473.1	1	229	MSTRG.15473	LOC_Os04g33060	0	0	6.34934	1.49482	0	0	0	0	0	0	0	0	0.258484	-1.95186	0.461927	0.919863	down	no
43017	x	chr4	-	20404013	20404231	MSTRG.15517.1	1	219	MSTRG.15517	LOC_Os04g33690	5.51598	1.2529	0	0	0	0	0	0	0	0	0	0	4.62999	2.21101	0.381224	0.919863	up	no
43047	u	chr4	+	20504582	20504871	MSTRG.15528.1	1	290	MSTRG.15528	.	5.2069	1.18269	2.60345	0.612926	1.03448	0.269703	0	0	0	0	0	0	2.47679	1.30847	0.404446	0.919863	up	no
43234	x	chr4	+	21452514	21452720	MSTRG.15592.1	1	207	MSTRG.15592	LOC_Os04g35280	0	0	5.83575	1.3739	0	0	0	0	0	0	0	0	0.278203	-1.84579	0.461927	0.919863	down	no
43369	u	chr4	+	22027714	22029796	MSTRG.15654.1	1	2083	MSTRG.15654	.	3.71916	0.844768	4.68795	1.10368	0	0	0	0	0	0	0	0	1.05641	0.0791646	0.971084	0.993124	up	no
43393	i	chr4	+	22168874	22169134	MSTRG.15664.1	1	261	MSTRG.15664	LOC_Os04g36700	0	0	0	0	5.44061	1.41844	0	0	0	0	0	0	1.68824	0.755523	0.791305	0.953817	up	no
43402	u	chr4	+	22199839	22200075	MSTRG.15667.1	1	237	MSTRG.15667	.	5.09705	1.15774	0	0	0	0	0	0	0	0	0	0	4.26792	2.09353	0.381224	0.919863	up	no
43418	x	chr4	-	22236669	22237741	MSTRG.15681.1	1	1073	MSTRG.15681	LOC_Os04g36830	4.7288	1.0741	3.71948	0.875672	3.21156	0.837295	0	0	0	0	0	0	2.23995	1.16346	0.0324357	0.816899	up	yes
43632	u	chr4	-	23070787	23071076	MSTRG.15786.1	1	290	MSTRG.15786	.	0	0	4.68621	1.10327	0	0	0	0	0	0	0	0	0.33278	-1.58736	0.461927	0.919863	down	no
43633	u	chr4	-	23071328	23071845	MSTRG.15787.1	1	518	MSTRG.15787	.	0	0	5.84556	1.37621	0	0	0	0	0	0	0	0	0.277803	-1.84786	0.461927	0.919863	down	no
43654	i	chr4	-	23109050	23109252	MSTRG.15799.1	1	203	MSTRG.15799	LOC_Os04g38880	7.43842	1.68956	0	0	0	0	0	0	0	0	0	0	6.4678	2.69327	0.381224	0.919863	up	no
43717	i	chr4	-	23297456	23297684	MSTRG.15827.1	1	229	MSTRG.15827	LOC_Os04g39180	5.27511	1.19819	0	0	0	0	0	0	0	0	0	0	4.42012	2.14408	0.381224	0.919863	up	no
43805	x	chr4	+	23715297	23715518	MSTRG.15863.1	1	222	MSTRG.15863	LOC_Os04g39814	0	0	6.12162	1.44121	0	0	0	0	0	0	0	0	0.266928	-1.90548	0.461927	0.919863	down	no
43826	x	chr4	+	23749615	23749828	MSTRG.15871.1	1	214	MSTRG.15871	LOC_Os04g39880	0	0	0	0	5.28972	1.3791	0	0	0	0	0	0	1.6719	0.741492	0.791305	0.953817	up	no
43834	u	chr4	-	23778360	23778623	MSTRG.15874.1	1	264	MSTRG.15874	.	5.14773	1.16925	0	0	0	0	0	0	0	0	0	0	4.31098	2.10802	0.381224	0.919863	up	no
43837	i	chr4	-	23783442	23783680	MSTRG.15877.1	1	239	MSTRG.15877	LOC_Os04g39940	5.05439	1.14805	0	0	0	0	0	0	0	0	0	0	4.23183	2.08128	0.381224	0.919863	up	no
43887	u	chr4	+	23975466	23975703	MSTRG.15901.1	1	238	MSTRG.15901	.	5.07563	1.15288	0	0	0	0	0	0	0	0	0	0	4.24978	2.08739	0.381224	0.919863	up	no
43902	u	chr4	-	24006432	24006640	MSTRG.15905.1	1	209	MSTRG.15905	.	0	0	0	0	4.31579	1.12518	0	0	0	0	0	0	1.56367	0.644935	0.791305	0.953817	up	no
44083	i	chr4	-	24583309	24583533	MSTRG.15984.1	1	225	MSTRG.15984	LOC_Os04g41470	4.69778	1.06705	0	0	0	0	0	0	0	0	0	0	3.93577	1.97665	0.381224	0.919863	up	no
44264	i	chr4	+	25130162	25130367	MSTRG.16060.1	1	206	MSTRG.16060	LOC_Os04g42470	5.88349	1.33638	0.73301	0.172572	0	0	0	0	0	0	0	0	3.91811	1.97016	0.42654	0.919863	up	no
44319	i	chr4	-	25370047	25370319	MSTRG.16082.1	1	273	MSTRG.16082	LOC_Os04g42860	0	0	5.37729	1.26597	0	0	0	0	0	0	0	0	0.298037	-1.74644	0.461927	0.919863	down	no
44327	u	chr4	+	25379783	25380003	MSTRG.16079.1	1	221	MSTRG.16079	.	0	0	0	0	6.13575	1.59967	0	0	0	0	0	0	1.76216	0.817344	0.791305	0.953817	up	no
44478	x	chr4	-	25940942	25941165	MSTRG.16131.1	1	224	MSTRG.16131	LOC_Os04g43810	2.69643	0.612467	6.06696	1.42834	0.674107	0.175749	0	0	0	0	0	0	0.729453	-0.455113	0.809867	0.959664	down	no
44624	x	chr4	+	26524072	26524282	MSTRG.16190.1	1	211	MSTRG.16190	LOC_Os04g44800	0	0	7.1564	1.68482	0	0	0	0	0	0	0	0	0.231878	-2.10856	0.461927	0.919863	down	no
44708	i	chr4	+	26728480	26728785	MSTRG.16220.1	1	306	MSTRG.16220	LOC_Os04g45240	4.93464	1.12085	0	0	2.86274	0.746355	0	0	0	0	0	0	5.75002	2.52357	0.227568	0.919863	up	no
44819	u	chr4	-	27239129	27239880	MSTRG.16275.1	2	547	MSTRG.16275	.	14.0526	3.1919	0	0	0	0	0	0	0	0	0	0	14.9421	3.90131	0.381224	0.919863	up	no
44876	i	chr4	-	27507985	27508287	MSTRG.16297.1	1	303	MSTRG.16297	LOC_Os04g46390	0	0	8.18152	1.92616	0	0	0	0	0	0	0	0	0.204144	-2.29234	0.461927	0.919863	down	no
44967	i	chr4	-	27839308	27839726	MSTRG.16323.1	1	419	MSTRG.16323	LOC_Os04g46960	0	0	5.16707	1.21648	0	0	0	0	0	0	0	0	0.307937	-1.69929	0.461927	0.919863	down	no
45165	u	chr4	-	28791366	28791572	MSTRG.16401.1	1	207	MSTRG.16401	.	5.41063	1.22897	0	0	0	0	0	0	0	0	0	0	4.53763	2.18194	0.381224	0.919863	up	no
45198	u	chr4	+	28905664	28905975	MSTRG.16413.1	1	312	MSTRG.16413	.	0	0	4.83974	1.13942	0	0	0	0	0	0	0	0	0.324493	-1.62374	0.461927	0.919863	down	no
45242	x	chr4	+	29126318	29126565	MSTRG.16427.1	1	248	MSTRG.16427	LOC_Os04g48840	2.90726	0.660354	0	0	4.83871	1.26151	0	0	0	0	0	0	4.22327	2.07836	0.362601	0.919863	up	no
45262	i	chr4	+	29191272	29191532	MSTRG.16436.1	1	261	MSTRG.16436	LOC_Os04g48940	0	0	4.62835	1.08965	0	0	0	0	0	0	0	0	0.335995	-1.57349	0.461927	0.919863	down	no
45377	u	chr4	-	29754566	29754813	MSTRG.16487.1	1	248	MSTRG.16487	.	5.47984	1.24469	0	0	0	0	0	0	0	0	0	0	4.59821	2.20107	0.381224	0.919863	up	no
45499	x	chr4	-	30282577	30282866	MSTRG.16536.1	1	290	MSTRG.16536	LOC_Os04g51130	5.2069	1.18269	0	0	4.14483	1.08061	0	0	0	0	0	0	6.73479	2.75163	0.244894	0.919863	up	no
45507	i	chr4	-	30301720	30301929	MSTRG.16542.1	1	210	MSTRG.16542	LOC_Os04g51172	0	0	0	0	5.68571	1.48234	0	0	0	0	0	0	1.71456	0.777834	0.791305	0.953817	up	no
45525	x	chr4	-	30385648	30385865	MSTRG.16552.1	1	218	MSTRG.16552	LOC_Os04g51300	1.20183	0.272985	0	0	4.15596	1.08351	0	0	0	0	0	0	2.43688	1.28503	0.539684	0.938129	up	no
45538	x	chr4	-	30408659	30408879	MSTRG.16556.1	1	221	MSTRG.16556	LOC_Os04g51340	6.83258	1.55195	0	0	0	0	0	0	0	0	0	0	5.85758	2.5503	0.381224	0.919863	up	no
45875	u	chr4	+	31595731	31595989	MSTRG.16694.1	1	259	MSTRG.16694	.	0	0	0	0	4.65637	1.21398	0	0	0	0	0	0	1.60209	0.679954	0.791305	0.953817	up	no
45876	u	chr4	-	31596237	31596445	MSTRG.16695.1	1	209	MSTRG.16695	.	0	0	0	0	4.33493	1.13017	0	0	0	0	0	0	1.56585	0.646942	0.791305	0.953817	up	no
45877	u	chr4	+	31597079	31597314	MSTRG.16696.1	1	236	MSTRG.16696	.	0	0	5.11864	1.20508	0	0	0	0	0	0	0	0	0.310296	-1.68828	0.461927	0.919863	down	no
45928	x	chr4	+	31754858	31755340	MSTRG.16716.1	1	483	MSTRG.16716	LOC_Os04g53310	8.1822	1.8585	0	0	1.69358	0.441539	0	0	0	0	0	0	9.01282	3.17198	0.264316	0.919863	up	no
45975	u	chr4	-	31918557	31918817	MSTRG.16731.1	1	261	MSTRG.16731	.	0	0	0	0	6.35249	1.65618	0	0	0	0	0	0	1.78477	0.835741	0.791305	0.953817	up	no
46161	x	chr4	+	32589907	32590154	MSTRG.16810.1	1	248	MSTRG.16810	LOC_Os04g54810	0	0	0	0	4.84677	1.26362	0	0	0	0	0	0	1.62329	0.698924	0.791305	0.953817	up	no
46258	x	chr4	-	33026051	33026260	MSTRG.16857.1	1	210	MSTRG.16857	LOC_Os04g55510	0	0	0	0	7.18095	1.87217	0	0	0	0	0	0	1.86946	0.902624	0.791305	0.953817	up	no
46261	u	chr4	+	33031933	33032170	MSTRG.16855.1	1	238	MSTRG.16855	.	6.59244	1.49741	0	0	0	0	0	0	0	0	0	0	5.62358	2.49149	0.381224	0.919863	up	no
46363	i	chr4	-	33460320	33460562	MSTRG.16896.1	1	243	MSTRG.16896	LOC_Os04g56160	6.27984	1.4264	0	0	0	0	0	0	0	0	0	0	5.3257	2.41297	0.381224	0.919863	up	no
46428	x	chr4	+	33700583	33700805	MSTRG.16920.1	1	223	MSTRG.16920	LOC_Os04g56510	0	0	4.73991	1.11591	0.672646	0.175368	0	0	0	0	0	0	0.36301	-1.46192	0.451044	0.919863	down	no
46804	j	chr4	-	34930220	34932049	MSTRG.17072.2	2	791	MSTRG.17072	LOC_Os04g58734	0	0	3.16325	0.74472	0	0	0	0	0	0	0	0	0.43881	-1.18833	0.461927	0.919863	down	no
46805	u	chr4	-	34936400	34936658	MSTRG.17071.1	1	259	MSTRG.17071	.	5.33591	1.212	0	0	0	0	0	0	0	0	0	0	4.47266	2.16113	0.381224	0.919863	up	no
46806	u	chr4	-	34938865	34939184	MSTRG.17073.1	1	320	MSTRG.17073	.	0.471875	0.107182	4.5125	1.06237	0	0	0	0	0	0	0	0	0.415157	-1.26827	0.523191	0.932865	down	no
46879	u	chr4	-	35209728	35209943	MSTRG.17101.1	1	216	MSTRG.17101	.	5.59259	1.2703	0	0	0	0	0	0	0	0	0	0	4.6977	2.23196	0.381224	0.919863	up	no
47258	i	chr5	-	986717	986972	MSTRG.17252.1	1	256	MSTRG.17252	LOC_Os05g02740	4.71875	1.07182	0	0	0	0	0	0	0	0	0	0	3.9529	1.98291	0.381224	0.919863	up	no
47318	i	chr5	+	1242081	1242338	MSTRG.17280.1	1	258	MSTRG.17280	LOC_Os05g03120	4.68217	1.06351	0	0	0	0	0	0	0	0	0	0	3.92304	1.97197	0.381224	0.919863	up	no
47323	x	chr5	+	1261690	1261929	MSTRG.17286.1	1	240	MSTRG.17286	LOC_Os05g03150	6.87917	1.56253	0	0	4.9	1.2775	0	0	0	0	0	0	9.61789	3.26572	0.237411	0.919863	up	no
47526	x	chr5	-	2173958	2174162	MSTRG.17364.1	1	205	MSTRG.17364	LOC_Os05g04620	12.8976	2.92955	0	0	4.37073	1.13951	0	0	0	0	0	0	20.7647	4.37606	0.231088	0.919863	up	no
47741	i	chr5	+	3031485	3031694	MSTRG.17457.1	1	210	MSTRG.17457	LOC_Os05g06050	5.75238	1.30659	0	0	0	0	0	0	0	0	0	0	4.84041	2.27513	0.381224	0.919863	up	no
47784	x	chr5	-	3257891	3258091	MSTRG.17473.1	1	201	MSTRG.17473	LOC_Os05g06360	3.18838	0.724208	0	0	4.49751	1.17256	0	0	0	0	0	0	4.42832	2.14676	0.328614	0.919863	up	no
47900	i	chr5	+	3734638	3734876	MSTRG.17521.1	1	239	MSTRG.17521	LOC_Os05g07090	4.97908	1.13095	0	0	0	0	0	0	0	0	0	0	4.16847	2.05952	0.381224	0.919863	up	no
48083	i	chr5	+	4828952	4829251	MSTRG.17589.1	1	300	MSTRG.17589	LOC_Os05g08780	0	0	4.63333	1.09082	0	0	0	0	0	0	0	0	0.335716	-1.57469	0.461927	0.919863	down	no
48107	x	chr5	-	4959504	4959855	MSTRG.17604.1	1	352	MSTRG.17604	LOC_Os05g08960	0	0	4.71875	1.11093	1.64773	0.429584	0	0	0	0	0	0	0.409128	-1.28938	0.477936	0.919863	down	no
48109	x	chr5	-	4963573	4963984	MSTRG.17606.1	1	412	MSTRG.17606	LOC_Os05g08960	2.33252	0.529809	3.99272	0.940001	0	0	0	0	0	0	0	0	0.836522	-0.257525	0.886784	0.976256	down	no
48705	i	chr5	+	8502205	8502417	MSTRG.17770.1	1	213	MSTRG.17770	LOC_Os05g14980	8.48826	1.92802	1.00851	0.237431	1.09667	0.285917	0	0	0	0	0	0	6.43002	2.68482	0.313825	0.919863	up	no
48844	u	chr5	+	9533172	9533384	MSTRG.17794.1	1	213	MSTRG.17794	.	7.0892	1.61024	0	0	0	0	0	0	0	0	0	0	6.11258	2.61178	0.381224	0.919863	up	no
48864	u	chr5	-	9821877	9822132	MSTRG.17801.1	1	256	MSTRG.17801	.	1.17969	0.267954	0	0	4.10156	1.06933	0	0	0	0	0	0	2.40896	1.26841	0.541398	0.938873	up	no
48947	u	chr5	+	10951964	10952284	MSTRG.17829.1	1	321	MSTRG.17829	.	0	0	0	0	5.61371	1.46357	0	0	0	0	0	0	1.70685	0.77134	0.791305	0.953817	up	no
48974	i	chr5	-	11204992	11205222	MSTRG.17836.1	1	231	MSTRG.17836	LOC_Os05g19280	0	0	5.22944	1.23116	0	0	0	0	0	0	0	0	0.304943	-1.71339	0.461927	0.919863	down	no
49024	i	chr5	+	11649965	11650177	MSTRG.17852.1	1	213	MSTRG.17852	LOC_Os05g19954	0	0	5.67136	1.3352	0	0	0	0	0	0	0	0	0.285054	-1.81069	0.461927	0.919863	down	no
49048	u	chr5	+	11895510	11897686	MSTRG.17863.1	1	2177	MSTRG.17863	.	0.570969	0.12969	0	0	3.67478	0.958064	0	0	0	0	0	0	1.87491	0.90682	0.651444	0.953817	up	no
49071	u	chr5	+	12050977	12051454	MSTRG.17874.1	1	478	MSTRG.17874	.	0	0	0	0	4.09205	1.06685	0	0	0	0	0	0	1.53807	0.621125	0.791305	0.953817	up	no
49239	x	chr5	+	13578219	13578421	MSTRG.17926.1	1	203	MSTRG.17926	LOC_Os05g23670	7.43842	1.68956	0	0	0	0	0	0	0	0	0	0	6.4678	2.69327	0.381224	0.919863	up	no
49245	x	chr5	+	13610644	13610923	MSTRG.17931.1	1	280	MSTRG.17931	LOC_Os05g23720	0	0	5.35714	1.26123	1.47857	0.385483	0	0	0	0	0	0	0.362731	-1.46303	0.464048	0.919863	down	no
49246	i	chr5	+	13613116	13613324	MSTRG.17932.1	1	209	MSTRG.17932	LOC_Os05g23720	0	0	0	0	4.30622	1.12269	0	0	0	0	0	0	1.56258	0.64393	0.791305	0.953817	up	no
49383	x	chr5	+	14591066	14591409	MSTRG.17992.1	1	344	MSTRG.17992	LOC_Os05g25180	4.82849	1.09674	0.686047	0.161515	0	0	0	0	0	0	0	0	3.23957	1.6958	0.431049	0.919863	up	no
49442	u	chr5	-	14946973	14947252	MSTRG.18013.1	1	280	MSTRG.18013	.	0	0	0	0	5.96786	1.5559	0	0	0	0	0	0	1.7445	0.802817	0.791305	0.953817	up	no
49544	u	chr5	-	15723408	15723692	MSTRG.18038.1	1	285	MSTRG.18038	.	1.05965	0.240689	0	0	4.13333	1.07761	0	0	0	0	0	0	2.31764	1.21265	0.564613	0.945565	up	no
49634	x	chr5	+	16304660	16304914	MSTRG.18066.1	1	255	MSTRG.18066	LOC_Os05g27940	0	0	4.73726	1.11529	0	0	0	0	0	0	0	0	0.329986	-1.59952	0.461927	0.919863	down	no
49752	x	chr5	-	16970579	16970843	MSTRG.18108.1	1	265	MSTRG.18108	LOC_Os05g28940	0	0	4.55849	1.0732	0	0	0	0	0	0	0	0	0.339947	-1.55662	0.461927	0.919863	down	no
49760	x	chr5	-	16984643	16987111	MSTRG.18111.2	5	752	MSTRG.18111	LOC_Os05g28970	0	0	2.03176	0.478334	0	0	0	0	0	0	0	0	0.560736	-0.834607	0.461927	0.919863	down	no
50166	i	chr5	+	19125542	19127337	MSTRG.18253.1	1	1796	MSTRG.18253	LOC_Os05g32670	0	0	0	0	4.08853	1.06593	0	0	0	0	0	0	1.53767	0.620745	0.791305	0.953817	up	no
50304	x	chr5	+	19723204	19723487	MSTRG.18315.1	1	284	MSTRG.18315	LOC_Os05g33570	0	0	5.11268	1.20367	0	0	0	0	0	0	0	0	0.310589	-1.68692	0.461927	0.919863	down	no
50311	i	chr5	+	19732454	19733281	MSTRG.18322.1	1	828	MSTRG.18322	LOC_Os05g33570	3.91063	0.88826	0.810386	0.190788	0	0	0	0	0	0	0	0	2.56253	1.35757	0.455686	0.919863	up	no
50330	x	chr5	-	19779036	19779332	MSTRG.18334.1	1	297	MSTRG.18334	LOC_Os05g33620	0	0	4.99327	1.17556	0	0	0	0	0	0	0	0	0.316547	-1.65951	0.461927	0.919863	down	no
50393	x	chr5	-	20129592	20129802	MSTRG.18361.1	1	211	MSTRG.18361	LOC_Os05g34070	0	0	0	0	4.30332	1.12193	0	0	0	0	0	0	1.56225	0.643626	0.791305	0.953817	up	no
50489	i	chr5	-	20630346	20630560	MSTRG.18402.1	1	215	MSTRG.18402	LOC_Os05g34770	5.23721	1.18958	0	0	0	0	0	0	0	0	0	0	4.38751	2.1334	0.381224	0.919863	up	no
50586	u	chr5	+	20989152	20989371	MSTRG.18434.1	1	220	MSTRG.18434	.	0	0	4.80455	1.13113	0	0	0	0	0	0	0	0	0.326362	-1.61546	0.461927	0.919863	down	no
50791	i	chr5	-	21850621	21850871	MSTRG.18514.1	1	251	MSTRG.18514	LOC_Os05g37350	5.41434	1.22981	0	0	0	0	0	0	0	0	0	0	4.54088	2.18297	0.381224	0.919863	up	no
50861	x	chr5	-	22186467	22186706	MSTRG.18536.1	1	240	MSTRG.18536	LOC_Os05g37880	0	0	5.6625	1.33312	0	0	0	0	0	0	0	0	0.285431	-1.80879	0.461927	0.919863	down	no
50909	x	chr5	+	22390038	22390316	MSTRG.18559.1	1	279	MSTRG.18559	LOC_Os05g38170	0	0	4.87097	1.14677	0	0	0	0	0	0	0	0	0.32285	-1.63106	0.461927	0.919863	down	no
50934	x	chr5	-	22450116	22450366	MSTRG.18568.1	1	251	MSTRG.18568	LOC_Os05g38280	0	0	0	0	4.80478	1.25267	0	0	0	0	0	0	1.61863	0.694776	0.791305	0.953817	up	no
51086	x	chr5	-	23001362	23001572	MSTRG.18624.1	1	211	MSTRG.18624	LOC_Os05g39230	0	0	12.1659	2.8642	0	0	0	0	0	0	0	0	0.135278	-2.886	0.461927	0.919863	down	no
51196	u	chr5	-	23585646	23585914	MSTRG.18655.1	1	269	MSTRG.18655	.	0	0	5.05204	1.1894	0	0	0	0	0	0	0	0	0.313591	-1.67305	0.461927	0.919863	down	no
51207	x	chr5	-	23633177	23633395	MSTRG.18663.1	1	219	MSTRG.18663	LOC_Os05g40230	0	0	4.82648	1.13629	0	0	0	0	0	0	0	0	0.325195	-1.62062	0.461927	0.919863	down	no
51365	x	chr5	+	24129989	24130189	MSTRG.18724.1	1	201	MSTRG.18724	LOC_Os05g41200	0	0	0	0	4.50746	1.17515	0	0	0	0	0	0	1.58537	0.664819	0.791305	0.953817	up	no
51429	i	chr5	-	24372985	24373198	MSTRG.18752.1	1	214	MSTRG.18752	LOC_Os05g41610	6.34579	1.44138	0	0	0	0	0	0	0	0	0	0	5.38792	2.42973	0.381224	0.919863	up	no
51565	u	chr5	+	25085192	25085435	MSTRG.18806.1	1	244	MSTRG.18806	.	4.95082	1.12453	0	0	0	0	0	0	0	0	0	0	4.1448	2.0513	0.381224	0.919863	up	no
51754	x	chr5	+	25778112	25778359	MSTRG.18880.1	1	248	MSTRG.18880	LOC_Os05g44300	0.927419	0.210654	6.08871	1.43346	0	0	0	0	0	0	0	0	0.384668	-1.37831	0.563921	0.945386	down	no
51766	x	chr5	-	25800132	25800338	MSTRG.18884.1	1	207	MSTRG.18884	LOC_Os05g44330	0	0	5.83575	1.3739	0	0	0	0	0	0	0	0	0.278203	-1.84579	0.461927	0.919863	down	no
51828	u	chr5	+	26068214	26068429	MSTRG.18901.1	1	216	MSTRG.18901	.	0	0	0	0	4.16667	1.08631	0	0	0	0	0	0	1.54664	0.62914	0.791305	0.953817	up	no
51981	i	chr5	-	26628973	26629290	MSTRG.18968.1	1	318	MSTRG.18968	LOC_Os05g45950	0.949686	0.215712	8.07233	1.90046	0	0	0	0	0	0	0	0	0.299001	-1.74178	0.545908	0.940486	down	no
52067	x	chr5	+	26917324	26917580	MSTRG.19006.1	1	257	MSTRG.19006	LOC_Os05g46460	0	0	4.70039	1.10661	1.76265	0.459545	0	0	0	0	0	0	0.415449	-1.26726	0.4844	0.921479	down	no
52162	x	chr5	+	27246280	27246610	MSTRG.19037.1	1	331	MSTRG.19037	LOC_Os05g47560	0	0	4.56193	1.07401	0	0	0	0	0	0	0	0	0.339751	-1.55745	0.461927	0.919863	down	no
52188	x	chr5	+	27383112	27383499	MSTRG.19051.1	1	388	MSTRG.19051	LOC_Os05g47790	5.83763	1.32596	0	0	0	0	0	0	0	0	0	0	4.91737	2.29789	0.381224	0.919863	up	no
52902	u	chr5	+	29840163	29840374	MSTRG.19343.1	1	212	MSTRG.19343	.	0	0	0	0	4.24528	1.1068	0	0	0	0	0	0	1.55563	0.637503	0.791305	0.953817	up	no
52991	x	chr6	+	370732	370936	MSTRG.19381.1	1	205	MSTRG.19381	LOC_Os06g01630	0	0	5.89268	1.38731	0	0	0	0	0	0	0	0	0.275895	-1.85781	0.461927	0.919863	down	no
53056	i	chr6	+	581152	581399	MSTRG.19412.1	1	248	MSTRG.19412	LOC_Os06g02019	0	0	7.15323	1.68407	0	0	0	0	0	0	0	0	0.231973	-2.10797	0.461927	0.919863	down	no
53087	u	chr6	+	682914	683133	MSTRG.19421.1	1	220	MSTRG.19421	.	6.71818	1.52597	0	0	0	0	0	0	0	0	0	0	5.74555	2.52244	0.381224	0.919863	up	no
53113	x	chr6	+	815546	816458	MSTRG.19437.1	1	913	MSTRG.19437	LOC_Os06g02380	4.61665	1.04862	0	0	1.81161	0.472311	0	0	0	0	0	0	4.86759	2.28321	0.23254	0.919863	up	no
53539	x	chr6	+	2261871	2262576	MSTRG.19616.1	1	706	MSTRG.19616	LOC_Os06g05120	0	0	2.35127	0.553558	4.93768	1.28732	0	0	0	0	0	0	0.851019	-0.232737	0.917542	0.984489	down	no
53581	i	chr6	+	2412285	2412527	MSTRG.19626.1	1	243	MSTRG.19626	LOC_Os06g05359	0	0	6.21399	1.46295	0	0	0	0	0	0	0	0	0.263448	-1.92441	0.461927	0.919863	down	no
53775	i	chr6	+	2960814	2961136	MSTRG.19706.1	1	323	MSTRG.19706	LOC_Os06g06360	0	0	4.67492	1.10061	0	0	0	0	0	0	0	0	0.333403	-1.58466	0.461927	0.919863	down	no
53807	x	chr6	+	3084874	3085089	MSTRG.19720.1	1	216	MSTRG.19720	LOC_Os06g06560	0	0	0	0	5.19444	1.35426	0	0	0	0	0	0	1.66153	0.732513	0.791305	0.953817	up	no
53830	u	chr6	+	3153122	3153560	MSTRG.19728.1	1	439	MSTRG.19728	.	4.81549	1.09379	0	0	0	0	0	0	0	0	0	0	4.03238	2.01163	0.381224	0.919863	up	no
53837	x	chr6	+	3180804	3181009	MSTRG.19731.1	1	206	MSTRG.19731	LOC_Os06g06760	5.86408	1.33197	0	0	0	0	0	0	0	0	0	0	4.94136	2.30491	0.381224	0.919863	up	no
53871	u	chr6	+	3290745	3290948	MSTRG.19749.1	1	204	MSTRG.19749	.	0	0	1.30392	0.306981	4.44118	1.15787	0	0	0	0	0	0	1.06173	0.0864114	0.968121	0.992486	up	no
54280	i	chr6	+	5056234	5056442	MSTRG.19913.1	1	209	MSTRG.19913	LOC_Os06g09910	0	0	5.7799	1.36075	0	0	0	0	0	0	0	0	0.280499	-1.83393	0.461927	0.919863	down	no
54362	x	chr6	-	5425029	5425266	MSTRG.19941.1	1	238	MSTRG.19941	LOC_Os06g10520	0	0	0	0	6.34454	1.6541	0	0	0	0	0	0	1.78395	0.835073	0.791305	0.953817	up	no
54653	x	chr6	-	6762901	6763108	MSTRG.20063.1	1	208	MSTRG.20063	LOC_Os06g12460	0	0	7.13462	1.67969	0	0	0	0	0	0	0	0	0.232535	-2.10448	0.461927	0.919863	down	no
54945	u	chr6	-	8291714	8291950	MSTRG.20169.1	1	237	MSTRG.20169	.	5.09705	1.15774	0	0	0	0	0	0	0	0	0	0	4.26792	2.09353	0.381224	0.919863	up	no
55208	i	chr6	+	10356662	10356863	MSTRG.20249.1	1	202	MSTRG.20249	LOC_Os06g17840	0	0	0	0	5.73267	1.49458	0	0	0	0	0	0	1.71956	0.782043	0.791305	0.953817	up	no
55215	u	chr6	+	10386250	10386738	MSTRG.20247.1	1	489	MSTRG.20247	.	4.79755	1.08971	0	0	0.306748	0.079973	0	0	0	0	0	0	4.20512	2.07215	0.340444	0.919863	up	no
55216	x	chr6	-	10387504	10387777	MSTRG.20250.1	1	274	MSTRG.20250	LOC_Os06g17900	0	0	4.94526	1.16426	0	0	0	0	0	0	0	0	0.318997	-1.64839	0.461927	0.919863	down	no
55240	u	chr6	-	10534029	10534235	MSTRG.20260.1	1	207	MSTRG.20260	.	5.83575	1.32553	0	0	0	0	0	0	0	0	0	0	4.91566	2.29739	0.381224	0.919863	up	no
55242	u	chr6	-	10551629	10551847	MSTRG.20261.1	1	219	MSTRG.20261	.	0	0	5.51598	1.29862	0	0	0	0	0	0	0	0	0.291793	-1.77699	0.461927	0.919863	down	no
55266	x	chr6	+	10742256	10742662	MSTRG.20272.1	2	295	MSTRG.20272	LOC_Os06g18900	0	0	8.91356	2.09851	10.0542	2.62127	0	0	0	0	0	0	0.402308	-1.31363	0.717421	0.953817	down	no
55292	u	chr6	-	10915593	10915833	MSTRG.20283.1	1	241	MSTRG.20283	.	5.01245	1.13853	0	0	0.622407	0.16227	0	0	0	0	0	0	4.58789	2.19783	0.307373	0.919863	up	no
55536	i	chr6	+	12367190	12367491	MSTRG.20373.1	1	302	MSTRG.20373	LOC_Os06g21410	0.25	0.056785	0	0	4.18874	1.09206	0	0	0	0	0	0	1.71933	0.781846	0.734385	0.953817	up	no
55552	u	chr6	-	12451089	12451356	MSTRG.20386.1	1	268	MSTRG.20386	.	0	0	0	0	5.63433	1.46894	0	0	0	0	0	0	1.70906	0.773205	0.791305	0.953817	up	no
55638	u	chr6	-	13007043	13007298	MSTRG.20412.1	1	256	MSTRG.20412	.	0	0	0	0	5.625	1.46651	0	0	0	0	0	0	1.70806	0.772362	0.791305	0.953817	up	no
55722	i	chr6	+	13479038	13479366	MSTRG.20444.1	1	329	MSTRG.20444	LOC_Os06g23114	0	0	5.96657	1.4047	0	0	0	0	0	0	0	0	0.272947	-1.87331	0.461927	0.919863	down	no
55761	i	chr6	+	13680289	13680573	MSTRG.20458.1	1	285	MSTRG.20458	LOC_Os06g23430	5.82807	1.32379	0	0	0	0	0	0	0	0	0	0	4.90871	2.29534	0.381224	0.919863	up	no
55821	u	chr6	-	14038854	14039322	MSTRG.20472.1	1	469	MSTRG.20472	.	0	0	4.50746	1.06119	0	0	0	0	0	0	0	0	0.342883	-1.54421	0.461927	0.919863	down	no
55864	u	chr6	+	14453163	14453479	MSTRG.20483.1	1	317	MSTRG.20483	.	4.66877	1.06046	0.952681	0.224288	0	0	0	0	0	0	0	0	2.89972	1.53592	0.457608	0.919863	up	no
55870	u	chr6	+	14523182	14523408	MSTRG.20487.1	1	227	MSTRG.20487	.	6.01762	1.36684	0	0	0	0	0	0	0	0	0	0	5.08173	2.34532	0.381224	0.919863	up	no
55891	u	chr6	-	14664844	14665068	MSTRG.20495.1	1	225	MSTRG.20495	.	0	0	8.22667	1.93679	0	0	0	0	0	0	0	0	0.203052	-2.30008	0.461927	0.919863	down	no
55961	i	chr6	-	15341575	15341805	MSTRG.20528.1	1	231	MSTRG.20528	LOC_Os06g26234	0	0	5.12554	1.2067	0	0	0	0	0	0	0	0	0.309958	-1.68985	0.461927	0.919863	down	no
55980	u	chr6	+	15518921	15519206	MSTRG.20540.1	1	286	MSTRG.20540	.	6.6014	1.49944	0	0	0	0	0	0	0	0	0	0	5.63223	2.49371	0.381224	0.919863	up	no
55982	i	chr6	+	15528551	15528829	MSTRG.20543.1	1	279	MSTRG.20543	LOC_Os06g27440	0	0	5.41219	1.27418	0	0	0	0	0	0	0	0	0.296444	-1.75417	0.461927	0.919863	down	no
55986	u	chr6	+	15539846	15540088	MSTRG.20546.1	1	243	MSTRG.20546	.	4.97119	1.12916	0	0	0	0	0	0	0	0	0	0	4.16186	2.05723	0.381224	0.919863	up	no
55989	u	chr6	-	15579968	15580175	MSTRG.20548.1	1	208	MSTRG.20548	.	5.04808	1.14662	0	0	0	0	0	0	0	0	0	0	4.2265	2.07946	0.381224	0.919863	up	no
56073	i	chr6	-	16019345	16019604	MSTRG.20581.1	1	260	MSTRG.20581	LOC_Os06g28194	6.87692	1.56202	0	0	0	0	0	0	0	0	0	0	5.90127	2.56103	0.381224	0.919863	up	no
56099	u	chr6	-	16234340	16234610	MSTRG.20589.1	1	271	MSTRG.20589	.	4.8524	1.10217	0	0	0	0	0	0	0	0	0	0	4.06289	2.02251	0.381224	0.919863	up	no
56114	u	chr6	+	16301229	16301488	MSTRG.20597.1	1	260	MSTRG.20597	.	0	0	4.6	1.08297	0	0	0	0	0	0	0	0	0.33759	-1.56666	0.461927	0.919863	down	no
56133	i	chr6	-	16421298	16421589	MSTRG.20607.1	1	292	MSTRG.20607	LOC_Os06g28820	0	0	4.59589	1.08201	0	0	0	0	0	0	0	0	0.337822	-1.56567	0.461927	0.919863	down	no
56143	u	chr6	-	16457661	16457902	MSTRG.20604.1	1	242	MSTRG.20604	.	4.68595	1.06437	0	0	0	0	0	0	0	0	0	0	3.92612	1.9731	0.381224	0.919863	up	no
56195	u	chr6	+	16802148	16802367	MSTRG.20628.1	1	220	MSTRG.20628	.	0	0	5.49091	1.29272	0	0	0	0	0	0	0	0	0.292905	-1.7715	0.461927	0.919863	down	no
56277	u	chr6	+	17364196	17364581	MSTRG.20659.1	1	386	MSTRG.20659	.	5.47668	1.24397	0	0	0	0	0	0	0	0	0	0	4.59544	2.2002	0.381224	0.919863	up	no
56281	u	chr6	+	17400999	17401383	MSTRG.20662.1	1	385	MSTRG.20662	.	0	0	6.66753	1.56973	0	0	0	0	0	0	0	0	0.247411	-2.01502	0.461927	0.919863	down	no
56387	u	chr6	-	18023155	18023411	MSTRG.20695.1	1	257	MSTRG.20695	.	0	0	8.22568	1.93656	0	0	0	0	0	0	0	0	0.203075	-2.29991	0.461927	0.919863	down	no
56443	u	chr6	-	18819836	18820051	MSTRG.20709.1	1	216	MSTRG.20709	.	5.38889	1.22403	0	0	0	0	0	0	0	0	0	0	4.51869	2.1759	0.381224	0.919863	up	no
56514	u	chr6	+	19386211	19386667	MSTRG.20738.1	1	457	MSTRG.20738	.	0	0	0	0	4.51422	1.17692	0	0	0	0	0	0	1.58613	0.665512	0.791305	0.953817	up	no
56516	u	chr6	+	19393331	19393653	MSTRG.20739.1	1	323	MSTRG.20739	.	2.33746	0.530931	4.67492	1.10061	0	0	0	0	0	0	0	0	0.74466	-0.425347	0.830619	0.963829	down	no
56796	u	chr6	-	21276345	21276630	MSTRG.20837.1	1	286	MSTRG.20837	.	0	0	5.27972	1.243	0	0	0	0	0	0	0	0	0.302564	-1.72469	0.461927	0.919863	down	no
56855	i	chr6	+	21680325	21680588	MSTRG.20855.1	1	264	MSTRG.20855	LOC_Os06g36800	0	0	6.18182	1.45538	0	0	0	0	0	0	0	0	0.264651	-1.91783	0.461927	0.919863	down	no
56892	u	chr6	+	21929476	21929695	MSTRG.20877.1	1	220	MSTRG.20877	.	0	0	4.80455	1.13113	0	0	0	0	0	0	0	0	0.326362	-1.61546	0.461927	0.919863	down	no
57306	x	chr6	-	24270885	24271119	MSTRG.21032.1	1	235	MSTRG.21032	LOC_Os06g40710	0	0	5.14043	1.2102	0	0	0	0	0	0	0	0	0.309232	-1.69324	0.461927	0.919863	down	no
57308	x	chr6	+	24275817	24276017	MSTRG.21034.1	1	201	MSTRG.21034	LOC_Os06g40720	1.12438	0.255391	4.50746	1.06119	0	0	0	0	0	0	0	0	0.52666	-0.925057	0.627706	0.953817	down	no
57320	u	chr6	+	24299844	24300111	MSTRG.21040.1	1	268	MSTRG.21040	.	0	0	0	0	5.04478	1.31524	0	0	0	0	0	0	1.64515	0.718215	0.791305	0.953817	up	no
57351	u	chr6	-	24408283	24408506	MSTRG.21050.1	1	224	MSTRG.21050	.	5.39286	1.22493	0	0	0	0	0	0	0	0	0	0	4.52214	2.17701	0.381224	0.919863	up	no
57476	u	chr6	+	25154532	25154732	MSTRG.21088.1	1	201	MSTRG.21088	.	0	0	0	0	4.48756	1.16997	0	0	0	0	0	0	1.58313	0.662776	0.791305	0.953817	up	no
57500	u	chr6	+	25248661	25248866	MSTRG.21099.1	1	206	MSTRG.21099	.	0	0	11.3786	2.67886	0	0	0	0	0	0	0	0	0.145484	-2.78106	0.461927	0.919863	down	no
57614	u	chr6	+	25910821	25911024	MSTRG.21144.1	1	204	MSTRG.21144	.	0	0	7.40196	1.74263	0	0	0	0	0	0	0	0	0.224681	-2.15405	0.461927	0.919863	down	no
57771	x	chr6	-	26529390	26529605	MSTRG.21211.1	1	216	MSTRG.21211	LOC_Os06g44030	5.35185	1.21562	0	0	0	0	0	0	0	0	0	0	4.48649	2.16559	0.381224	0.919863	up	no
57793	x	chr6	+	26647039	26647328	MSTRG.21220.1	1	290	MSTRG.21220	LOC_Os06g44160	0	0	7.12414	1.67723	0.734483	0.191489	0	0	0	0	0	0	0.258346	-1.95263	0.4513	0.919863	down	no
57962	x	chr6	-	27440340	27440571	MSTRG.21292.1	1	232	MSTRG.21292	LOC_Os06g45380	0	0	0	0	6.37069	1.66092	0	0	0	0	0	0	1.78666	0.837268	0.791305	0.953817	up	no
58046	i	chr6	+	27820796	27821018	MSTRG.21332.1	1	223	MSTRG.21332	LOC_Os06g45940	1.35426	0.307606	5.41704	1.27533	0	0	0	0	0	0	0	0	0.491358	-1.02515	0.635904	0.953817	down	no
58051	i	chr6	+	27870253	27870496	MSTRG.21334.1	1	244	MSTRG.21334	LOC_Os06g45980	0.465176	0.10566	0	0	4.76229	1.24159	0	0	0	0	0	0	1.95069	0.963982	0.695903	0.953817	up	no
58147	u	chr6	+	28254468	28254850	MSTRG.21365.1	1	383	MSTRG.21365	.	0	0	5.51958	1.29947	0	0	0	0	0	0	0	0	0.291633	-1.77777	0.461927	0.919863	down	no
58272	u	chr6	-	28678759	28679420	MSTRG.21401.1	1	662	MSTRG.21401	.	0	0	6.3293	1.4901	0	0	0	0	0	0	0	0	0.259209	-1.94781	0.461927	0.919863	down	no
58456	i	chr6	+	29425866	29426222	MSTRG.21486.1	1	357	MSTRG.21486	LOC_Os06g48640	7.0028	1.59061	0.845938	0.199158	0	0	0	0	0	0	0	0	4.60589	2.20348	0.427512	0.919863	up	no
58596	x	chr6	-	29952520	29952720	MSTRG.21534.1	1	201	MSTRG.21534	LOC_Os06g49430	0	0	4.50746	1.06119	0	0	0	0	0	0	0	0	0.342883	-1.54421	0.461927	0.919863	down	no
58644	u	chr6	+	30065344	30065562	MSTRG.21551.1	1	219	MSTRG.21551	.	0	0	0.689498	0.162328	5.50685	1.43571	0	0	0	0	0	0	1.35703	0.440452	0.868713	0.972064	up	no
58675	x	chr6	+	30188184	30188384	MSTRG.21566.1	1	201	MSTRG.21566	LOC_Os06g49870	0	0	5.27363	1.24157	0	0	0	0	0	0	0	0	0.302851	-1.72332	0.461927	0.919863	down	no
58698	u	chr6	-	30326588	30326900	MSTRG.21572.1	1	313	MSTRG.21572	.	0	0	0	0	4.95847	1.29274	0	0	0	0	0	0	1.63564	0.709859	0.791305	0.953817	up	no
58902	x	chr6	+	31029044	31029279	MSTRG.21659.1	1	236	MSTRG.21659	LOC_Os06g51260	0	0	0	0	4.47881	1.16769	0	0	0	0	0	0	1.58214	0.661877	0.791305	0.953817	up	no
58947	i	chr6	-	31163789	31163993	MSTRG.21677.1	1	205	MSTRG.21677	LOC_Os06g51450	0	0	0	0	2.21456	0.577365	0	0	0	0	0	0	1.31031	0.389905	0.791305	0.953817	up	no
59025	x	chr7	-	190911	191192	MSTRG.21699.1	1	282	MSTRG.21699	LOC_Os07g01310	5.89007	1.33787	1.07092	0.252126	0.531915	0.138677	0	0	0	0	0	0	3.84465	1.94285	0.368858	0.919863	up	no
59080	i	chr7	-	452863	453109	MSTRG.21724.1	1	247	MSTRG.21724	LOC_Os07g01770	0	0	0	0	4.89069	1.27507	0	0	0	0	0	0	1.62816	0.70324	0.791305	0.953817	up	no
59403	i	chr7	-	1948441	1948747	MSTRG.21847.1	1	307	MSTRG.21847	LOC_Os07g04390	4.64495	1.05505	0.775244	0.182515	0	0	0	0	0	0	0	0	3.03749	1.60288	0.440953	0.919863	up	no
59453	u	chr7	+	2107979	2108537	MSTRG.21856.1	1	559	MSTRG.21856	.	2.70125	0.613562	0	0	0	0	0	0	0	0	0	0	2.46641	1.30241	0.381224	0.919863	up	no
59454	u	chr7	+	2109351	2110024	MSTRG.21857.1	1	674	MSTRG.21857	.	0	0	5.08923	1.19815	2.39466	0.624319	0	0	0	0	0	0	0.415648	-1.26657	0.514304	0.929939	down	no
59867	x	chr7	+	3728719	3728962	MSTRG.22016.1	1	244	MSTRG.22016	LOC_Os07g07490	5.4959	1.24834	0	0	0	0	0	0	0	0	0	0	4.61232	2.20549	0.381224	0.919863	up	no
60058	u	chr7	-	4523250	4523502	MSTRG.22093.1	1	253	MSTRG.22093	.	5.30435	1.20483	0	0	0	0	0	0	0	0	0	0	4.44535	2.1523	0.381224	0.919863	up	no
60150	u	chr7	+	4985879	4986122	MSTRG.22128.1	1	244	MSTRG.22128	.	0	0	5.95082	1.40099	0	0	0	0	0	0	0	0	0.273571	-1.87001	0.461927	0.919863	down	no
60154	i	chr7	+	4996660	4997643	MSTRG.22131.1	1	984	MSTRG.22131	LOC_Os07g09460	0	0	0	0	5.91463	1.54202	0	0	0	0	0	0	1.73888	0.79816	0.791305	0.953817	up	no
60177	i	chr7	-	5117877	5118147	MSTRG.22141.1	1	271	MSTRG.22141	LOC_Os07g09630	0	0	0	0	5.47602	1.42767	0	0	0	0	0	0	1.69206	0.758782	0.791305	0.953817	up	no
60286	u	chr7	-	5651308	5651509	MSTRG.22185.1	1	202	MSTRG.22185	.	7.13861	1.62146	0	0	0	0	0	0	0	0	0	0	6.16227	2.62346	0.381224	0.919863	up	no
60328	x	chr7	-	5787783	5788078	MSTRG.22196.1	1	296	MSTRG.22196	LOC_Os07g10660	0	0	0	0	4.07432	1.06223	0	0	0	0	0	0	1.53603	0.61921	0.791305	0.953817	up	no
60386	u	chr7	-	6013529	6013819	MSTRG.22211.1	1	291	MSTRG.22211	.	1.0378	0.235726	5.27491	1.24187	0	0	0	0	0	0	0	0	0.451427	-1.14743	0.592908	0.953817	down	no
60496	i	chr7	+	6794006	6794326	MSTRG.22237.1	1	321	MSTRG.22237	LOC_Os07g12140	0	0	0	0	7.33333	1.9119	0	0	0	0	0	0	1.88475	0.914377	0.791305	0.953817	up	no
60729	i	chr7	+	8162808	8163396	MSTRG.22313.1	1	589	MSTRG.22313	LOC_Os07g14310	0.512733	0.116462	4.58064	1.07841	0	0	0	0	0	0	0	0	0.416939	-1.26209	0.528283	0.934142	down	no
60865	i	chr7	-	9106359	9106572	MSTRG.22359.1	1	214	MSTRG.22359	LOC_Os07g15680	0	0	5.64486	1.32896	0	0	0	0	0	0	0	0	0.286185	-1.80498	0.461927	0.919863	down	no
60866	x	chr7	+	9108562	9108808	MSTRG.22360.1	1	247	MSTRG.22360	LOC_Os07g15680	5.7247	1.30031	3.61134	0.850212	0	0	0	0	0	0	0	0	1.93727	0.954029	0.695762	0.953817	up	no
60907	u	chr7	-	9541535	9541745	MSTRG.22368.1	1	211	MSTRG.22368	.	0	0	0	0	9.27014	2.41685	0	0	0	0	0	0	2.07223	1.05118	0.791305	0.953817	up	no
60925	u	chr7	-	9689349	9689685	MSTRG.22378.1	1	337	MSTRG.22378	.	5.22849	1.1876	0	0	0.890208	0.232089	0	0	0	0	0	0	4.95709	2.30949	0.28591	0.919863	up	no
60989	x	chr7	-	10276689	10276902	MSTRG.22403.1	1	214	MSTRG.22403	LOC_Os07g17400	0	0	5.38318	1.26736	0	0	0	0	0	0	0	0	0.297767	-1.74775	0.461927	0.919863	down	no
61026	i	chr7	+	10725276	10725516	MSTRG.22412.1	1	241	MSTRG.22412	LOC_Os07g18120	0	0	0	0	5.01245	1.30681	0	0	0	0	0	0	1.64159	0.715094	0.791305	0.953817	up	no
61065	u	chr7	-	11077367	11077571	MSTRG.22420.1	1	205	MSTRG.22420	.	0	0	0	0	4.39024	1.14459	0	0	0	0	0	0	1.57212	0.652714	0.791305	0.953817	up	no
61089	u	chr7	+	11302799	11303065	MSTRG.22427.1	1	267	MSTRG.22427	.	2.14981	0.488308	5.65543	1.33145	0	0	0	0	0	0	0	0	0.605076	-0.724812	0.745016	0.953817	down	no
61147	u	chr7	+	11639370	11639632	MSTRG.22445.1	1	263	MSTRG.22445	.	5.1673	1.1737	0	0	0	0	0	0	0	0	0	0	4.32767	2.11359	0.381224	0.919863	up	no
61155	i	chr7	-	11678946	11679146	MSTRG.22451.1	1	201	MSTRG.22451	LOC_Os07g20260	0	0	1.50249	0.353729	4.60531	1.20066	0	0	0	0	0	0	1.01972	0.0281797	0.989765	0.99744	up	no
61164	u	chr7	+	11755706	11755913	MSTRG.22455.1	1	208	MSTRG.22455	.	5.80769	1.31916	0	0	0	0	0	0	0	0	0	0	4.89028	2.28992	0.381224	0.919863	up	no
61234	x	chr7	+	12678692	12678892	MSTRG.22471.1	1	201	MSTRG.22471	LOC_Os07g22534	0	0	5.11443	1.20408	0.746269	0.194562	0	0	0	0	0	0	0.345025	-1.53523	0.451116	0.919863	down	no
61267	u	chr7	+	12839375	12839618	MSTRG.22477.1	1	244	MSTRG.22477	.	0	0	0	0	4.30328	1.12192	0	0	0	0	0	0	1.56225	0.643622	0.791305	0.953817	up	no
61286	i	chr7	+	12927756	12928025	MSTRG.22483.1	1	270	MSTRG.22483	LOC_Os07g22950	0	0	0	0	6.47778	1.68884	0	0	0	0	0	0	1.79776	0.846197	0.791305	0.953817	up	no
61347	u	chr7	-	13309320	13309851	MSTRG.22507.1	1	532	MSTRG.22507	.	0	0	4.54135	1.06916	0	0	0	0	0	0	0	0	0.340928	-1.55246	0.461927	0.919863	down	no
61431	u	chr7	+	13817660	13817903	MSTRG.22538.1	1	244	MSTRG.22538	.	4.95082	1.12453	0.618852	0.145696	0	0	0	0	0	0	0	0	3.38913	1.76092	0.424403	0.919863	up	no
61433	u	chr7	-	13824995	13825246	MSTRG.22540.1	1	252	MSTRG.22540	.	0	0	0	0	7.19048	1.87465	0	0	0	0	0	0	1.87042	0.903364	0.791305	0.953817	up	no
61465	u	chr7	-	14392754	14392954	MSTRG.22548.1	1	201	MSTRG.22548	.	0	0	7.51244	1.76864	0	0	0	0	0	0	0	0	0.221565	-2.1742	0.461927	0.919863	down	no
61557	i	chr7	-	15184802	15185062	MSTRG.22574.1	1	261	MSTRG.22574	LOC_Os07g26420	0	0	0	0	4.62835	1.20667	0	0	0	0	0	0	1.59895	0.677127	0.791305	0.953817	up	no
61650	i	chr7	-	15777401	15777813	MSTRG.22601.1	1	413	MSTRG.22601	LOC_Os07g27180	0	0	4.72881	1.1133	0	0	0	0	0	0	0	0	0.330445	-1.59752	0.461927	0.919863	down	no
61757	i	chr7	-	16439716	16439921	MSTRG.22634.1	1	206	MSTRG.22634	LOC_Os07g28160	0	0	0	0	7.3301	1.91105	0	0	0	0	0	0	1.88443	0.914129	0.791305	0.953817	up	no
61894	x	chr7	+	17272481	17272697	MSTRG.22684.1	1	217	MSTRG.22684	LOC_Os07g29420	0	0	0	0	4.17511	1.08851	0	0	0	0	0	0	1.54761	0.630043	0.791305	0.953817	up	no
61901	u	chr7	-	17299814	17300250	MSTRG.22686.1	1	437	MSTRG.22686	.	4.95423	1.1253	4.83753	1.13889	0	0	0	0	0	0	0	0	1.34637	0.429077	0.860294	0.970165	up	no
61920	x	chr7	+	17424497	17424830	MSTRG.22699.1	1	334	MSTRG.22699	LOC_Os07g29630	6.07784	1.38052	0	0	0	0	0	0	0	0	0	0	5.13728	2.36101	0.381224	0.919863	up	no
61955	u	chr7	-	17629151	17629492	MSTRG.22710.1	1	342	MSTRG.22710	.	0	0	4.85672	1.14341	0	0	0	0	0	0	0	0	0.323598	-1.62773	0.461927	0.919863	down	no
62042	x	chr7	+	18245174	18245533	MSTRG.22740.1	1	360	MSTRG.22740	LOC_Os07g30820	6.4	1.45369	0	0	0	0	0	0	0	0	0	0	5.4393	2.44342	0.381224	0.919863	up	no
62260	i	chr7	+	19439343	19439659	MSTRG.22816.1	1	317	MSTRG.22816	LOC_Os07g32600	0	0	4.76341	1.12144	1.43849	0.375032	0	0	0	0	0	0	0.396868	-1.33327	0.4677	0.919863	down	no
62610	u	chr7	-	21483230	21483942	MSTRG.22914.1	2	633	MSTRG.22914	.	8.40758	1.9097	4.62559	1.089	1.81675	0.47365	0	0	0	0	0	0	3.17405	1.66632	0.401905	0.919863	up	no
62692	i	chr7	-	21784401	21785152	MSTRG.22947.1	1	752	MSTRG.22947	LOC_Os07g36410	1.77792	0.403838	0	0	2.68351	0.699627	0	0	0	0	0	0	2.59757	1.37716	0.354365	0.919863	up	no
62695	u	chr7	+	21795729	21796258	MSTRG.22949.1	1	530	MSTRG.22949	.	6.97736	1.58484	0	0	3.59245	0.9366	0	0	0	0	0	0	8.88022	3.1506	0.226367	0.919863	up	no
62698	u	chr7	-	21805845	21806377	MSTRG.22952.1	1	533	MSTRG.22952	.	0	0	4.68105	1.10205	0	0	0	0	0	0	0	0	0.333064	-1.58613	0.461927	0.919863	down	no
62734	i	chr7	-	22008292	22008492	MSTRG.22964.1	1	201	MSTRG.22964	LOC_Os07g36740	0	0	6.00995	1.41491	0	0	0	0	0	0	0	0	0.27124	-1.88236	0.461927	0.919863	down	no
62758	i	chr7	+	22084784	22085340	MSTRG.22976.1	1	557	MSTRG.22976	LOC_Os07g36870	0	0	4.65889	1.09684	0	0	0	0	0	0	0	0	0.334292	-1.58082	0.461927	0.919863	down	no
62814	x	chr7	-	22334203	22334638	MSTRG.22997.1	1	436	MSTRG.22997	LOC_Os07g37270	5.11238	1.16123	0	0	0	0	0	0	0	0	0	0	4.28093	2.09792	0.381224	0.919863	up	no
62991	i	chr7	-	23088806	23089288	MSTRG.23078.1	1	483	MSTRG.23078	LOC_Os07g38420	0	0	0	0	4.6646	1.21612	0	0	0	0	0	0	1.60301	0.680782	0.791305	0.953817	up	no
63166	i	chr7	-	23809938	23810233	MSTRG.23142.1	1	296	MSTRG.23142	LOC_Os07g39730	0	0	5.68919	1.3394	0	0	0	0	0	0	0	0	0.284297	-1.81453	0.461927	0.919863	down	no
63271	i	chr7	+	24257069	24257284	MSTRG.23183.1	1	216	MSTRG.23183	LOC_Os07g40480	0	0	0	0	4.16667	1.08631	0	0	0	0	0	0	1.54664	0.62914	0.791305	0.953817	up	no
63284	i	chr7	+	24342618	24343130	MSTRG.23188.1	1	513	MSTRG.23188	LOC_Os07g40620	5.90838	1.34203	0	0	1.40351	0.365913	0	0	0	0	0	0	5.9935	2.5834	0.260121	0.919863	up	no
63480	u	chr7	+	25127262	25127464	MSTRG.23262.1	1	203	MSTRG.23262	.	0	0	0	0	4.46305	1.16358	0	0	0	0	0	0	1.58036	0.660253	0.791305	0.953817	up	no
63531	x	chr7	-	25349830	25350081	MSTRG.23281.1	1	252	MSTRG.23281	LOC_Os07g42370	1.58333	0.359638	0	0	4.14682	1.08113	0	0	0	0	0	0	2.75743	1.46332	0.476816	0.919863	up	no
63552	x	chr7	+	25415210	25415464	MSTRG.23292.1	1	255	MSTRG.23292	LOC_Os07g42450	5.29412	1.2025	0	0	0	0	0	0	0	0	0	0	4.43651	2.14943	0.381224	0.919863	up	no
63715	x	chr7	+	26024335	26024634	MSTRG.23354.1	1	300	MSTRG.23354	LOC_Os07g43470	0.873333	0.198369	6.5	1.53029	4.02667	1.04981	0	0	0	0	0	0	0.545124	-0.875345	0.640446	0.953817	down	no
63874	i	chr7	-	26702288	26702594	MSTRG.23413.1	1	307	MSTRG.23413	LOC_Os07g44730	5.92182	1.34508	2.95114	0.694783	0	0	0	0	0	0	0	0	2.28761	1.19384	0.623354	0.953817	up	no
64041	x	chr7	-	27628243	27628476	MSTRG.23479.1	1	234	MSTRG.23479	LOC_Os07g46320	0	0	5.16239	1.21538	0	0	0	0	0	0	0	0	0.308164	-1.69823	0.461927	0.919863	down	no
64131	x	chr7	+	27901452	27901725	MSTRG.23531.1	1	274	MSTRG.23531	LOC_Os07g46680	0	0	0	0	4.37956	1.14181	0	0	0	0	0	0	1.57091	0.651603	0.791305	0.953817	up	no
64202	i	chr7	-	28121840	28122052	MSTRG.23556.1	1	213	MSTRG.23556	LOC_Os07g47040	4.96244	1.12717	0	0	0	0	0	0	0	0	0	0	4.15453	2.05468	0.381224	0.919863	up	no
64302	u	chr7	+	28417290	28417548	MSTRG.23591.1	1	259	MSTRG.23591	.	0	0	0	0	4.11969	1.07406	0	0	0	0	0	0	1.54125	0.624103	0.791305	0.953817	up	no
64436	i	chr7	-	28891164	28891426	MSTRG.23637.1	1	263	MSTRG.23637	LOC_Os07g48340	0	0	6.31559	1.48687	2.06844	0.53927	0	0	0	0	0	0	0.335398	-1.57605	0.476917	0.919863	down	no
64562	x	chr7	+	29354762	29355068	MSTRG.23687.1	1	307	MSTRG.23687	LOC_Os07g49030	4.91857	1.1172	0	0	0	0	0	0	0	0	0	0	4.11788	2.0419	0.381224	0.919863	up	no
64575	u	chr7	-	29408840	29409057	MSTRG.23695.1	1	218	MSTRG.23695	.	0	0	5.54129	1.30458	0	0	0	0	0	0	0	0	0.290677	-1.78251	0.461927	0.919863	down	no
64669	u	chr8	+	18543	18840	MSTRG.23724.1	1	298	MSTRG.23724	.	0	0	0	0	4.30201	1.12159	0	0	0	0	0	0	1.5621	0.643488	0.791305	0.953817	up	no
64795	x	chr8	-	388121	388348	MSTRG.23771.1	1	228	MSTRG.23771	LOC_Os08g01660	4.91228	1.11577	0	0	0	0	0	0	0	0	0	0	4.11264	2.04006	0.381224	0.919863	up	no
64805	x	chr8	-	445907	446119	MSTRG.23775.1	1	213	MSTRG.23775	LOC_Os08g01740	9.7277	2.20955	0	0	0	0	0	0	0	0	0	0	9.02811	3.17442	0.381224	0.919863	up	no
64815	x	chr8	+	462426	463072	MSTRG.23780.1	1	647	MSTRG.23780	LOC_Os08g01770	1.73416	0.393896	0	0	0	0	0	0	0	0	0	0	1.87131	0.904046	0.381224	0.919863	up	no
64887	i	chr8	-	744503	744703	MSTRG.23812.1	1	201	MSTRG.23812	LOC_Os08g02190	0	0	2.31946	0.546066	7.51244	1.95859	0	0	0	0	0	0	0.998432	-0.00226432	0.999399	0.999848	down	no
64943	i	chr8	-	1054027	1054272	MSTRG.23840.1	1	246	MSTRG.23840	LOC_Os08g02550	0	0	0	0	4.26829	1.1128	0	0	0	0	0	0	1.55826	0.639936	0.791305	0.953817	up	no
65134	x	chr8	-	2011698	2011949	MSTRG.23893.1	1	252	MSTRG.23893	LOC_Os08g04130	4.79365	1.08883	2.39683	0.564282	0	0	0	0	0	0	0	0	2.07041	1.04991	0.616606	0.953817	up	no
65143	x	chr8	-	2029922	2030184	MSTRG.23898.1	1	263	MSTRG.23898	LOC_Os08g04180	0	0	4.58175	1.07868	0	0	0	0	0	0	0	0	0.338623	-1.56225	0.461927	0.919863	down	no
65260	u	chr8	-	2590479	2590695	MSTRG.23932.1	1	217	MSTRG.23932	.	6.54378	1.48635	0	0	0	0	0	0	0	0	0	0	5.57671	2.47941	0.381224	0.919863	up	no
65261	x	chr8	-	2592377	2592767	MSTRG.23934.1	1	391	MSTRG.23934	LOC_Os08g05050	0	0	0	0	7.64194	1.99236	0	0	0	0	0	0	1.91547	0.937695	0.791305	0.953817	up	no
65336	x	chr8	-	3050395	3050614	MSTRG.23959.1	1	220	MSTRG.23959	LOC_Os08g05690	5.47273	1.24307	0	0	0	0	0	0	0	0	0	0	4.59197	2.19911	0.381224	0.919863	up	no
65429	x	chr8	+	3437298	3437673	MSTRG.24001.1	1	376	MSTRG.24001	LOC_Os08g06230	4.67021	1.06079	0.675532	0.15904	0	0	0	0	0	0	0	0	3.14547	1.65328	0.431642	0.919863	up	no
65487	x	chr8	-	3695908	3696145	MSTRG.24022.1	1	238	MSTRG.24022	LOC_Os08g06530	6.82773	1.55085	0	0	0	0	0	0	0	0	0	0	5.85281	2.54913	0.381224	0.919863	up	no
65650	i	chr8	+	4441004	4441253	MSTRG.24070.1	1	250	MSTRG.24070	LOC_Os08g07890	5.968	1.35557	0	0	0	0	0	0	0	0	0	0	5.03616	2.33232	0.381224	0.919863	up	no
65655	i	chr8	-	4466432	4466685	MSTRG.24074.1	1	254	MSTRG.24074	LOC_Os08g07930	5.24803	1.19204	0	0	0	0	0	0	0	0	0	0	4.39681	2.13646	0.381224	0.919863	up	no
65785	i	chr8	+	5125196	5125438	MSTRG.24116.1	1	243	MSTRG.24116	LOC_Os08g08830	6.09054	1.3834	0	0	0	0	0	0	0	0	0	0	5.14903	2.3643	0.381224	0.919863	up	no
65858	x	chr8	+	5421885	5422380	MSTRG.24145.1	1	496	MSTRG.24145	LOC_Os08g09350	0	0	6.08871	1.43346	0.604839	0.15769	0	0	0	0	0	0	0.292515	-1.77342	0.451586	0.919863	down	no
66031	j	chr8	+	6255971	6256344	MSTRG.24208.2	2	260	MSTRG.24208	LOC_Os08g10620	4.70385	1.06843	0	0	0.019231	0.005014	0	0	0	0	0	0	3.95243	1.98274	0.378447	0.919863	up	no
66053	u	chr8	-	6558386	6558587	MSTRG.24221.1	1	202	MSTRG.24221	.	0	0	0	0	4.48515	1.16934	0	0	0	0	0	0	1.58285	0.662528	0.791305	0.953817	up	no
66118	u	chr8	+	7296056	7296291	MSTRG.24239.1	1	236	MSTRG.24239	.	5.11864	1.16265	0	0	0	0	0	0	0	0	0	0	4.28624	2.09971	0.381224	0.919863	up	no
66172	u	chr8	-	7597990	7598241	MSTRG.24255.1	1	252	MSTRG.24255	.	0	0	0	0	4.79365	1.24977	0	0	0	0	0	0	1.6174	0.693673	0.791305	0.953817	up	no
66299	u	chr8	+	8362197	8362412	MSTRG.24309.1	1	216	MSTRG.24309	.	4.89352	1.11151	0	0	0	0	0	0	0	0	0	0	4.09702	2.03458	0.381224	0.919863	up	no
66318	u	chr8	+	8484529	8484767	MSTRG.24317.1	1	239	MSTRG.24317	.	5.05439	1.14805	1.05439	0.248234	0	0	0	0	0	0	0	0	3.04805	1.60789	0.461386	0.919863	up	no
66370	x	chr8	+	8812735	8812961	MSTRG.24339.1	1	227	MSTRG.24339	LOC_Os08g14660	0	0	5.67401	1.33583	0	0	0	0	0	0	0	0	0.284941	-1.81126	0.461927	0.919863	down	no
66378	i	chr8	-	8884170	8884384	MSTRG.24343.1	1	215	MSTRG.24343	LOC_Os08g14770	0	0	0	0	4.20465	1.09621	0	0	0	0	0	0	1.55099	0.633191	0.791305	0.953817	up	no
66707	x	chr8	-	11102861	11103110	MSTRG.24443.1	1	250	MSTRG.24443	LOC_Os08g18110	5.876	1.33467	0	0	0	0	0	0	0	0	0	0	4.95219	2.30807	0.381224	0.919863	up	no
66708	i	chr8	-	11106491	11106747	MSTRG.24444.1	1	257	MSTRG.24444	LOC_Os08g18110	0	0	5.87549	1.38326	1.75097	0.456502	0	0	0	0	0	0	0.345683	-1.53248	0.469296	0.919863	down	no
66773	i	chr8	-	11488940	11489213	MSTRG.24449.1	1	274	MSTRG.24449	LOC_Os08g19210	5.41606	1.2302	0	0	0	0	0	0	0	0	0	0	4.54237	2.18345	0.381224	0.919863	up	no
66774	i	chr8	-	11490142	11490424	MSTRG.24450.1	1	283	MSTRG.24450	LOC_Os08g19210	0.533569	0.121195	0	0	5.51237	1.43715	0	0	0	0	0	0	2.10456	1.07352	0.692803	0.953817	up	no
66802	x	chr8	-	11691147	11691382	MSTRG.24460.1	1	236	MSTRG.24460	LOC_Os08g19550	5.11864	1.16265	0	0	0.635593	0.165707	0	0	0	0	0	0	4.69423	2.23089	0.307058	0.919863	up	no
66952	u	chr8	+	12878520	12878929	MSTRG.24509.1	1	410	MSTRG.24509	.	0	0	7.17073	1.6882	0	0	0	0	0	0	0	0	0.231447	-2.11124	0.461927	0.919863	down	no
66993	u	chr8	-	13434378	13434673	MSTRG.24526.1	1	296	MSTRG.24526	.	0	0	0	0	4.92568	1.28419	0	0	0	0	0	0	1.63203	0.706663	0.791305	0.953817	up	no
66994	u	chr8	-	13436367	13436618	MSTRG.24527.1	1	252	MSTRG.24527	.	0	0	4.79365	1.12856	0	0	0	0	0	0	0	0	0.326944	-1.61288	0.461927	0.919863	down	no
67003	u	chr8	+	13602164	13602473	MSTRG.24531.1	1	310	MSTRG.24531	.	0	0	0	0	4.81935	1.25647	0	0	0	0	0	0	1.62025	0.696218	0.791305	0.953817	up	no
67077	u	chr8	-	14311202	14311548	MSTRG.24564.1	1	347	MSTRG.24564	.	4.76081	1.08137	0	0	0	0	0	0	0	0	0	0	3.98736	1.99543	0.381224	0.919863	up	no
67171	u	chr8	-	14896556	14896769	MSTRG.24583.1	1	214	MSTRG.24583	.	4.84713	1.10098	0	0	0	0	0	0	0	0	0	0	4.05853	2.02096	0.381224	0.919863	up	no
67330	u	chr8	-	16006628	16006833	MSTRG.24625.1	1	206	MSTRG.24625	.	5.86408	1.33197	0	0	0	0	0	0	0	0	0	0	4.94136	2.30491	0.381224	0.919863	up	no
67389	x	chr8	-	16507488	16507720	MSTRG.24636.1	1	233	MSTRG.24636	LOC_Os08g27010	6.93991	1.57633	0	0	0	0	0	0	0	0	0	0	5.96361	2.57619	0.381224	0.919863	up	no
67426	u	chr8	+	16704791	16705026	MSTRG.24652.1	1	236	MSTRG.24652	.	0	0	0	0	4.09322	1.06716	0	0	0	0	0	0	1.53821	0.621252	0.791305	0.953817	up	no
67443	i	chr8	-	16814273	16814536	MSTRG.24659.1	1	264	MSTRG.24659	LOC_Os08g27580	7.35606	1.67085	0	0	0.568182	0.148133	0	0	0	0	0	0	6.92806	2.79245	0.327157	0.919863	up	no
67473	x	chr8	-	16989456	16989752	MSTRG.24672.1	1	297	MSTRG.24672	LOC_Os08g27860	5.01684	1.13952	0	0	0	0	0	0	0	0	0	0	4.20017	2.07045	0.381224	0.919863	up	no
67502	i	chr8	-	17220672	17220909	MSTRG.24678.1	1	238	MSTRG.24678	LOC_Os08g28214	6.34454	1.4411	0	0	0	0	0	0	0	0	0	0	5.38673	2.42941	0.381224	0.919863	up	no
67692	i	chr8	-	18475717	18475922	MSTRG.24744.1	1	206	MSTRG.24744	LOC_Os08g30060	0	0	1.04854	0.246857	4.39806	1.14663	0	0	0	0	0	0	1.13484	0.182489	0.933484	0.986786	up	no
67808	i	chr8	+	19384849	19385216	MSTRG.24783.1	1	368	MSTRG.24783	LOC_Os08g31340	2.46196	0.559209	0	0	4.91576	1.2816	0	0	0	0	0	0	3.7707	1.91483	0.404469	0.919863	up	no
67842	x	chr8	+	19489614	19490070	MSTRG.24785.1	1	457	MSTRG.24785	LOC_Os08g31510	0	0	0	0	3.85996	1.00634	0	0	0	0	0	0	1.51121	0.595705	0.791305	0.953817	up	no
67999	i	chr8	+	20362598	20362814	MSTRG.24836.1	1	217	MSTRG.24836	LOC_Os08g32850	0	0	0	0	4.15668	1.0837	0	0	0	0	0	0	1.5455	0.628072	0.791305	0.953817	up	no
68211	i	chr8	-	21357924	21358188	MSTRG.24929.1	1	265	MSTRG.24929	LOC_Os08g34070	0	0	0	0	5.11698	1.33406	0	0	0	0	0	0	1.65306	0.725142	0.791305	0.953817	up	no
68220	i	chr8	+	21411746	21411965	MSTRG.24935.1	1	220	MSTRG.24935	LOC_Os08g34160	8.60909	1.95547	0	0	0	0	0	0	0	0	0	0	7.72705	2.94992	0.381224	0.919863	up	no
68750	x	chr8	+	24042450	24042650	MSTRG.25108.1	1	201	MSTRG.25108	LOC_Os08g37960	5.71144	1.2973	1.50249	0.353729	0	0	0	0	0	0	0	0	3.06847	1.61752	0.491466	0.923808	up	no
68974	u	chr8	-	24925299	24925599	MSTRG.25182.1	1	301	MSTRG.25182	.	5.98007	1.35831	0	0	0	0	0	0	0	0	0	0	5.04722	2.33549	0.381224	0.919863	up	no
69045	x	chr8	-	25316224	25316588	MSTRG.25218.1	1	365	MSTRG.25218	LOC_Os08g39950	4.70685	1.06911	0	0	0	0	0	0	0	0	0	0	3.94317	1.97936	0.381224	0.919863	up	no
69057	u	chr8	+	25348800	25349013	MSTRG.25221.1	1	214	MSTRG.25221	.	5.38318	1.22273	0	0	0	0	0	0	0	0	0	0	4.51371	2.17431	0.381224	0.919863	up	no
69078	x	chr8	+	25407613	25407833	MSTRG.25233.1	1	221	MSTRG.25233	LOC_Os08g40150	0	0	0.683258	0.160859	5.22172	1.36137	0	0	0	0	0	0	1.33481	0.416635	0.871066	0.972552	up	no
69101	u	chr8	+	25563552	25563761	MSTRG.25242.1	1	210	MSTRG.25242	.	0	0	0	0	4.31429	1.12479	0	0	0	0	0	0	1.5635	0.644778	0.791305	0.953817	up	no
69232	x	chr8	-	26063182	26063417	MSTRG.25298.1	1	236	MSTRG.25298	LOC_Os08g41270	0	0	0	0	5.72458	1.49247	0	0	0	0	0	0	1.7187	0.781319	0.791305	0.953817	up	no
69460	i	chr8	-	26949059	26949326	MSTRG.25387.1	1	268	MSTRG.25387	LOC_Os08g42640	0	0	0	0	6.5	1.69464	0	0	0	0	0	0	1.80005	0.848039	0.791305	0.953817	up	no
69647	x	chr8	-	27685357	27685573	MSTRG.25461.1	1	217	MSTRG.25461	LOC_Os08g43940	0	0	0.695853	0.163824	4.86175	1.26752	0	0	0	0	0	0	1.29818	0.376494	0.877083	0.974041	up	no
69702	i	chr8	+	27857576	27857905	MSTRG.25483.1	1	330	MSTRG.25483	LOC_Os08g44250	0	0	0	0	4.55758	1.18822	0	0	0	0	0	0	1.59101	0.669943	0.791305	0.953817	up	no
69726	i	chr8	+	27925635	27925949	MSTRG.25502.1	1	315	MSTRG.25502	LOC_Os08g44370	0	0	0	0	4.71746	1.2299	0	0	0	0	0	0	1.60891	0.686086	0.791305	0.953817	up	no
70039	i	chr9	+	1222092	1222302	MSTRG.25609.1	1	211	MSTRG.25609	LOC_Os09g02710	0	0	1.43128	0.336964	5.20379	1.3567	0	0	0	0	0	0	1.08177	0.11339	0.962572	0.991837	up	no
70047	u	chr9	+	1254796	1255007	MSTRG.25616.1	1	212	MSTRG.25616	.	0	0	0.712264	0.167687	5.49528	1.43269	0	0	0	0	0	0	1.34683	0.429571	0.871468	0.972552	up	no
70067	u	chr9	-	1424017	1424271	MSTRG.25621.1	1	255	MSTRG.25621	.	2.95967	0.67226	6.41503	1.51028	5.93333	1.5469	0	0	0	0	0	0	1.17644	0.234433	0.845725	0.967262	up	no
70108	i	chr9	-	1794016	1794393	MSTRG.25638.1	1	378	MSTRG.25638	LOC_Os09g03610	5.13227	1.16574	0	0	0	0	0	0	0	0	0	0	4.29783	2.10361	0.381224	0.919863	up	no
70207	i	chr9	+	2513319	2513544	MSTRG.25669.1	1	226	MSTRG.25669	LOC_Os09g04730	0	0	4.76106	1.12089	0	0	0	0	0	0	0	0	0.328696	-1.60517	0.461927	0.919863	down	no
70292	u	chr9	-	3376268	3376929	MSTRG.25699.1	1	662	MSTRG.25699	.	5.47432	1.24344	0	0	0.228097	0.059468	0	0	0	0	0	0	4.75344	2.24897	0.352941	0.919863	up	no
70349	x	chr9	+	3760549	3760766	MSTRG.25720.1	1	218	MSTRG.25720	LOC_Os09g07510	0	0	4.84862	1.1415	0	0	0	0	0	0	0	0	0.324024	-1.62583	0.461927	0.919863	down	no
70620	x	chr9	+	5871314	5871864	MSTRG.25808.1	1	551	MSTRG.25808	LOC_Os09g10760	5.2069	1.18269	0	0	0	0	0	0	0	0	0	0	4.36152	2.12483	0.381224	0.919863	up	no
70628	i	chr9	+	5918731	5918983	MSTRG.25812.1	1	253	MSTRG.25812	LOC_Os09g10840	4.7747	1.08453	0	0	0	0	0	0	0	0	0	0	3.99878	1.99956	0.381224	0.919863	up	no
70832	u	chr9	-	7568381	7568611	MSTRG.25871.1	1	231	MSTRG.25871	.	5.22944	1.18781	0	0	0	0	0	0	0	0	0	0	4.38084	2.13121	0.381224	0.919863	up	no
70975	u	chr9	+	8834247	8834751	MSTRG.25909.1	1	505	MSTRG.25909	.	1.19604	0.271668	5.08119	1.19626	1.48515	0.387198	0	0	0	0	0	0	0.596458	-0.745507	0.597351	0.953817	down	no
71067	i	chr9	-	9620827	9621100	MSTRG.25942.1	1	274	MSTRG.25942	LOC_Os09g15750	0	0	4.95985	1.16769	0	0	0	0	0	0	0	0	0.318248	-1.65177	0.461927	0.919863	down	no
71192	u	chr9	-	10476430	10476722	MSTRG.25963.1	1	293	MSTRG.25963	.	6.11604	1.3892	0	0	0	0	0	0	0	0	0	0	5.17267	2.37091	0.381224	0.919863	up	no
71338	u	chr9	-	11529923	11530133	MSTRG.26007.1	1	211	MSTRG.26007	.	0	0	0	0	4.28436	1.11699	0	0	0	0	0	0	1.56009	0.64163	0.791305	0.953817	up	no
71369	x	chr9	+	11721577	11721833	MSTRG.26024.1	1	257	MSTRG.26024	LOC_Os09g19600	7.05058	1.60147	0	0	0	0	0	0	0	0	0	0	6.07388	2.60262	0.381224	0.919863	up	no
71418	x	chr9	+	11921043	11922042	MSTRG.26045.1	1	1000	MSTRG.26045	LOC_Os09g19930	0	0	0	0	2.106	0.549062	0	0	0	0	0	0	1.29631	0.374415	0.791305	0.953817	up	no
71539	u	chr9	+	12575791	12576047	MSTRG.26078.1	1	257	MSTRG.26078	.	6.32296	1.4362	0	0	0	0	0	0	0	0	0	0	5.36634	2.42394	0.381224	0.919863	up	no
71565	x	chr9	-	12725195	12725469	MSTRG.26093.1	1	275	MSTRG.26093	LOC_Os09g21100	5.79273	1.31576	0	0	0	0	0	0	0	0	0	0	4.87676	2.28592	0.381224	0.919863	up	no
71567	u	chr9	-	12728056	12728265	MSTRG.26088.1	1	210	MSTRG.26088	.	2.15714	0.489973	7.90952	1.86213	3.69524	0.963397	0	0	0	0	0	0	0.667847	-0.58241	0.704463	0.953817	down	no
71725	u	chr9	-	13620950	13621262	MSTRG.26144.1	1	313	MSTRG.26144	.	5.30671	1.20537	0.964856	0.227155	0	0	0	0	0	0	0	0	3.28508	1.71593	0.449956	0.919863	up	no
71729	u	chr9	+	13645586	13645949	MSTRG.26151.1	1	364	MSTRG.26151	.	10.6781	2.42542	8.99143	2.11684	4.9478	1.28996	0	0	0	0	0	0	3.10227	1.63332	0.227908	0.919863	up	no
71737	x	chr9	+	13696762	13696968	MSTRG.26156.1	1	207	MSTRG.26156	LOC_Os09g23150	0	0	6.00483	1.41371	0	0	0	0	0	0	0	0	0.27144	-1.88129	0.461927	0.919863	down	no
71788	u	chr9	+	14013492	14013816	MSTRG.26174.1	1	325	MSTRG.26174	.	0	0	0	0	4.15385	1.08296	0	0	0	0	0	0	1.54517	0.627768	0.791305	0.953817	up	no
71789	u	chr9	+	14015115	14015923	MSTRG.26175.1	1	809	MSTRG.26175	.	0.746601	0.169583	2.16564	0.509853	0	0	0	0	0	0	0	0	0.730408	-0.453225	0.675129	0.953817	down	no
71818	u	chr9	+	14132849	14133067	MSTRG.26188.1	1	219	MSTRG.26188	.	0	0	6.24201	1.46955	0	0	0	0	0	0	0	0	0.262407	-1.93012	0.461927	0.919863	down	no
71992	u	chr9	+	15067385	15067585	MSTRG.26255.1	1	201	MSTRG.26255	.	0	0	0.751244	0.176864	4.50746	1.17515	0	0	0	0	0	0	1.24585	0.317127	0.889786	0.977073	up	no
72102	u	chr9	+	15570022	15570240	MSTRG.26296.1	1	219	MSTRG.26296	.	0	0	0	0	4.10959	1.07142	0	0	0	0	0	0	1.54009	0.623016	0.791305	0.953817	up	no
72129	u	chr9	+	15710554	15710766	MSTRG.26309.1	1	213	MSTRG.26309	.	0	0	0	0	4.25352	1.10895	0	0	0	0	0	0	1.55658	0.638375	0.791305	0.953817	up	no
72183	i	chr9	-	15989245	15989494	MSTRG.26336.1	1	250	MSTRG.26336	LOC_Os09g26460	0	0	2.716	0.639424	4.228	1.1023	0	0	0	0	0	0	0.74755	-0.419758	0.83508	0.964842	down	no
72191	i	chr9	-	16032516	16032753	MSTRG.26340.1	1	238	MSTRG.26340	LOC_Os09g26530	0	0	5.07563	1.19495	0	0	0	0	0	0	0	0	0.312417	-1.67845	0.461927	0.919863	down	no
72317	i	chr9	-	16559350	16560040	MSTRG.26387.1	1	691	MSTRG.26387	LOC_Os09g27240	5.79884	1.31715	0	0	0	0	0	0	0	0	0	0	4.88228	2.28756	0.381224	0.919863	up	no
72397	x	chr9	+	16856944	16857208	MSTRG.26410.1	1	265	MSTRG.26410	LOC_Os09g27700	0	0	0	0	4.89434	1.27602	0	0	0	0	0	0	1.62856	0.703598	0.791305	0.953817	up	no
72456	x	chr9	+	17033258	17033482	MSTRG.26429.1	1	225	MSTRG.26429	LOC_Os09g28060	0	0	0	0	5.95111	1.55153	0	0	0	0	0	0	1.74274	0.801354	0.791305	0.953817	up	no
72472	u	chr9	+	17121428	17121656	MSTRG.26435.1	1	229	MSTRG.26435	.	0	0	6.59389	1.55239	0	0	0	0	0	0	0	0	0.249902	-2.00056	0.461927	0.919863	down	no
72580	u	chr9	+	17640519	17640741	MSTRG.26480.1	1	223	MSTRG.26480	.	4.73991	1.07662	0	0	0	0	0	0	0	0	0	0	3.97022	1.98922	0.381224	0.919863	up	no
72586	i	chr9	-	17660294	17660507	MSTRG.26485.1	1	214	MSTRG.26485	LOC_Os09g29080	0	0	5.64486	1.32896	0.739583	0.192819	0	0	0	0	0	0	0.317727	-1.65414	0.451027	0.919863	down	no
72680	i	chr9	-	18108221	18108484	MSTRG.26527.1	1	264	MSTRG.26527	LOC_Os09g29790	0	0	4.57576	1.07726	0.228698	0.059625	0	0	0	0	0	0	0.350806	-1.51125	0.455564	0.919863	down	no
72747	x	chr9	+	18314962	18315228	MSTRG.26552.1	1	267	MSTRG.26552	LOC_Os09g30130	0	0	0	0	6.78652	1.76933	0	0	0	0	0	0	1.82948	0.871432	0.791305	0.953817	up	no
72754	x	chr9	+	18332410	18332848	MSTRG.26556.1	1	439	MSTRG.26556	LOC_Os09g30140	0	0	5.30296	1.24847	0	0	0	0	0	0	0	0	0.301475	-1.72989	0.461927	0.919863	down	no
72819	x	chr9	-	18577273	18577588	MSTRG.26585.1	1	316	MSTRG.26585	LOC_Os09g30478	0	0	4.71202	1.10935	0	0	0	0	0	0	0	0	0.331362	-1.59352	0.461927	0.919863	down	no
72857	i	chr9	+	18753038	18753255	MSTRG.26606.1	1	218	MSTRG.26606	LOC_Os09g31180	8.09174	1.83796	0	0	0	0	0	0	0	0	0	0	7.15758	2.83947	0.381224	0.919863	up	no
72921	u	chr9	-	18939977	18940289	MSTRG.26624.1	1	313	MSTRG.26624	.	2.9051	0.659865	7.72562	1.81883	0	0	0	0	0	0	0	0	0.561313	-0.833124	0.7606	0.953817	down	no
72996	i	chr9	-	19202999	19203467	MSTRG.26656.1	1	469	MSTRG.26656	LOC_Os09g32180	0	0	0	0	4.18124	1.0901	0	0	0	0	0	0	1.54831	0.630696	0.791305	0.953817	up	no
73106	i	chr9	+	19539627	19539832	MSTRG.26697.1	1	206	MSTRG.26697	LOC_Os09g32750	6.59709	1.49846	0	0	0	0	0	0	0	0	0	0	5.62806	2.49264	0.381224	0.919863	up	no
73191	u	chr9	+	19859156	19859567	MSTRG.26735.1	1	412	MSTRG.26735	.	0	0	5.22087	1.22914	0	0	0	0	0	0	0	0	0.305351	-1.71146	0.461927	0.919863	down	no
73220	i	chr9	+	19924278	19924516	MSTRG.26743.1	1	239	MSTRG.26743	LOC_Os09g33740	0	0	0	0	5.05439	1.31775	0	0	0	0	0	0	1.6462	0.719141	0.791305	0.953817	up	no
73263	i	chr9	+	20048579	20048933	MSTRG.26762.1	1	355	MSTRG.26762	LOC_Os09g33960	0	0	4.7831	1.12608	0	0	0	0	0	0	0	0	0.32751	-1.61039	0.461927	0.919863	down	no
73281	x	chr9	+	20089861	20090189	MSTRG.26770.1	1	329	MSTRG.26770	LOC_Os09g34040	8.72036	1.98074	0	0	0	0	0	0	0	0	0	0	7.8522	2.9731	0.381224	0.919863	up	no
73296	x	chr9	+	20125599	20125849	MSTRG.26779.1	1	251	MSTRG.26779	LOC_Os09g34100	0	0	5.68128	1.33753	0	0	0	0	0	0	0	0	0.284633	-1.81283	0.461927	0.919863	down	no
73586	x	chr9	-	21153616	21153822	MSTRG.26893.1	1	207	MSTRG.26893	LOC_Os09g36670	5.68116	1.29042	0	0	0	0	0	0	0	0	0	0	4.77655	2.25597	0.381224	0.919863	up	no
73593	x	chr9	+	21165801	21166134	MSTRG.26898.1	1	334	MSTRG.26898	LOC_Os09g36700	1.80838	0.410756	0	0	0	0	0	0	0	0	0	0	1.91424	0.936775	0.381224	0.919863	up	no
73912	x	chr9	+	22353562	22353778	MSTRG.27007.1	1	217	MSTRG.27007	LOC_Os09g38920	0	0	0	0	4.84332	1.26272	0	0	0	0	0	0	1.62291	0.698583	0.791305	0.953817	up	no
73945	x	chr9	+	22505367	22505722	MSTRG.27015.1	1	356	MSTRG.27015	LOC_Os09g39180	6.41011	1.45599	0	0	0.842697	0.219702	0	0	0	0	0	0	6.12997	2.61588	0.299829	0.919863	up	no
74027	i	chr9	-	22768955	22769202	MSTRG.27050.1	1	248	MSTRG.27050	LOC_Os09g39680	8.67742	1.97099	0	0	0	0	0	0	0	0	0	0	7.80379	2.96418	0.381224	0.919863	up	no

## Sheet: Meaning of column headers
Terms	Meaning
t_id	The ID number for StringTie to assemble the lncRNA.This ID is automatically generated by the software StringTie and is not an ID from a known database
class_code	Class code classification, class code i, o, u, x, j.
Known/Novel	Known or unknown lncRNA classification
CPC_Score	CPC score
CNCI_Score	CNCI score
chr	chromosome number
strand	sense strand (+) or antisense strand (-)
start	The initiation site on chromosome
end	The termination site on chromosome
t_name	Transcription name generated by StringTie
num_exons	The exons number of this lncRNA sequence
length	The length of lncRNA
gene_id	The gene ID generated by StringTie
gene_name	The name of the closest transcript to the lncRNA
cov.A	Coverage of sample A
FPKM.A	FPKM value of sample A
fc	fold change of gene expression
log2(fc)	logarithmic of gene expression fold change
pval	P value
qval	Q value of FDR correction
regulation	up-regulated or down-regulated
significant	Whether the threshold of significant difference is satisfied
