# Supplementary material for: Identification and integrated analysis of glyphosate stress-responsive microRNAs, lncRNAs, and mRNAs in rice using genome-wide high-throughput sequencing
Source: BMC Genomics. 2020 Mar 17;21:238. doi: 10.1186/s12864-020-6637-6 (PMC7076996; doi:10.1186/s12864-020-6637-6)
Supplement: Supplementary file 7 — Additional file 7 : Table S5 mRNA-lncRNA interaction analysis. [file 12864_2020_6637_MOESM7_ESM.xlsx]

## Sheet: Sheet1
	Number(diff)	CisRegulation(diff)	TransRegulation(diff)	Number(all)	CisRegulation(all)	TransRegulation(all)
lncRNA	131	37	0	3691	3245	0
mRNA	1403	45	0	35848	16221	0
