# Supplementary material for: Identification and integrated analysis of glyphosate stress-responsive microRNAs, lncRNAs, and mRNAs in rice using genome-wide high-throughput sequencing
Source: BMC Genomics. 2020 Mar 17;21:238. doi: 10.1186/s12864-020-6637-6 (PMC7076996; doi:10.1186/s12864-020-6637-6)
Supplement: Supplementary file 8 — Additional file 8 : Table S6 Length distribution of unique miRNAs. [file 12864_2020_6637_MOESM8_ESM.xlsx]

## Sheet: Sheet1
Length distribution of unique miRs.
Length	Unique miRNA	%
18	4	0.84
19	10	2.09
20	24	5.01
21	201	41.96
22	70	14.61
23	22	4.59
24	140	29.23
25	8	1.67
all	479	100
