# Supplementary material for: Identification and integrated analysis of glyphosate stress-responsive microRNAs, lncRNAs, and mRNAs in rice using genome-wide high-throughput sequencing
Source: BMC Genomics. 2020 Mar 17;21:238. doi: 10.1186/s12864-020-6637-6 (PMC7076996; doi:10.1186/s12864-020-6637-6)
Supplement: Supplementary file 9 — Additional file 9 : Table S7 Summary of known and predicted miRNAs. [file 12864_2020_6637_MOESM9_ESM.xlsx]

## Sheet: Summary_of_Known_and_Predicted_
		Total		CK1		CK2		CK3		GLY1		GLY2		GLY3
Groups:	Criteria	Pre-miRNA	Unique miRNA	Pre-miRNA	Unique miRNA	Pre-miRNA	Unique miRNA	Pre-miRNA	Unique miRNA	Pre-miRNA	Unique miRNA	Pre-miRNA	Unique miRNA	Pre-miRNA	Unique miRNA
gp1	Reads map to specific miRNAs/pre-miRNAs in miRbase and the pre-miRNAs further map to the genome & EST.	278	335	218	243	229	245	248	275	229	246	213	252	196	198
gp2	Reads map to selected miRNAs/pre-miRNAs in miRbase. The mapped pre-miRNAs do not map to the genome, but the reads (and of course the miRNAs of the pre-miRNAs) map to genome. The extended genome sequences from the genome loci may form hairpins.	32	30	21	20	18	19	27	26	21	20	14	15	18	17
gp3	Reads map to slected miRNAs/pre-miRNAs in miRbase. The mapped pre-miRNAs do not map to the genome, and the reads do not map to the genome.	21	20	15	14	13	11	11	11	11	10	15	14	12	11
gp4	Reads do not map to selected pre-miRNAs in miRbase. But the reads map to genome & the extended genome sequences from genome may form hairpins.	98	94	63	60	53	51	64	58	52	47	85	81	36	32
