# Supplementary material for: Identification and integrated analysis of glyphosate stress-responsive microRNAs, lncRNAs, and mRNAs in rice using genome-wide high-throughput sequencing
Source: BMC Genomics. 2020 Mar 17;21:238. doi: 10.1186/s12864-020-6637-6 (PMC7076996; doi:10.1186/s12864-020-6637-6)
Supplement: Supplementary file 10 — Additional file 10 : Table S8 Venn analysis of detected miRNAs. [file 12864_2020_6637_MOESM10_ESM.xls]

## Sheet: Sheet1
miR_name	CK	GLY
osa-miR156a_L+1	1	1
osa-miR156f-3p	2	2
ata-miR156d-3p_1ss21GC	3	3
osa-miR156a	4	4
osa-miR156c-3p	5	5
osa-MIR156a-p3_1ss21CA	NA	NA
osa-MIR156e-p3	NA	NA
zma-miR156i-3p_1ss13AG	8	8
osa-miR156k_R-1	NA	NA
osa-miR156j-3p_L+1R-1	10	10
osa-MIR159f-p5	11	11
osa-miR159f_R-1	12	12
osa-MIR159c-p5	NA	NA
osa-MIR159c-p3	14	14
osa-MIR159e-p5	NA	15
osa-miR159e_R-1	NA	NA
osa-MIR159a-p5	17	17
osa-miR159a.1	18	18
osa-MIR159d-p5	NA	19
osa-miR159d_R-1	NA	NA
osa-MIR159b-p5	NA	NA
osa-miR160a-5p	22	22
osa-miR160a-3p	NA	NA
osa-miR160f-5p	24	24
osa-MIR160f-p3	25	NA
osa-miR160e-5p	26	26
osa-MIR162a-p5	27	27
osa-miR162a	28	28
osa-MIR162b-p5	29	29
osa-miR162b	30	30
osa-miR164a_L+1	31	31
osa-miR164d	32	32
osa-MIR164d-p3	NA	NA
osa-miR164a	34	34
osa-MIR164a-p3	NA	NA
osa-MIR164b-p3	NA	NA
osa-MIR164f-p3	37	NA
osa-miR164e	NA	38
osa-miR166i-5p	NA	NA
osa-miR166i-3p_L+2R-2	40	40
osa-miR166g-3p_L+2R-2	41	41
osa-miR166k-3p	42	42
osa-miR166a-3p	43	43
osa-miR166m_R-1	44	44
osa-miR166d-5p	45	45
osa-MIR166c-p5	NA	NA
osa-MIR166b-p5	47	47
osa-miR166g-3p	48	48
osa-miR166l-5p_L-1R+4	49	NA
osa-miR166a-5p	50	50
osa-miR166j-5p	51	51
osa-miR166e-3p	52	NA
osa-miR167d-5p_R+1	53	53
osa-MIR167f-p3	NA	54
osa-miR167h-3p	55	55
osa-MIR167g-p3	56	56
osa-miR167d-3p	57	57
osa-miR167a-5p	58	58
osa-MIR167b-p3	59	NA
osa-miR167a-3p_R-1	60	60
osa-MIR167c-p3	61	NA
osa-miR167d-5p	62	62
osa-miR167e-3p	63	63
osa-MIR167j-p3	64	64
osa-miR168a-5p	65	65
osa-miR168a-3p_L-3	66	66
osa-miR169r-5p_R+1	67	67
osa-miR169r-3p	68	68
osa-MIR169a-p5	69	69
osa-MIR169a-p3	70	70
osa-miR169n	71	71
osa-MIR169o-p3	72	NA
osa-MIR169n-p3	73	NA
osa-miR169f.1	74	74
osa-MIR169g-p3	75	75
osa-miR169b	76	76
osa-MIR169b-p3	NA	NA
osa-MIR169c-p3	NA	NA
osa-miR169e_L-1R+1	79	NA
osa-miR169h	80	80
osa-miR169i-3p	81	81
osa-MIR169f-p3	NA	NA
osa-MIR169j-p3	83	83
osa-MIR169k-p3	84	NA
osa-MIR169m-p3	85	85
osa-MIR169h-p3	86	86
osa-MIR169l-p3	87	87
osa-MIR171h-p5	NA	NA
osa-miR171h_L-1R+1	89	NA
osa-MIR171g-p3	NA	90
osa-MIR171b-p5	NA	NA
osa-miR171b	92	92
osa-miR171a_1ss12CT	93	93
osa-miR171c-5p	NA	NA
osa-MIR171i-p5	NA	NA
osa-MIR171i-p3	96	96
osa-miR171e-5p	NA	NA
osa-miR171d-5p	NA	NA
osa-miR172d-5p_R+1	99	99
osa-miR172a	100	100
osa-miR172b_L-1	101	NA
osa-MIR319b-p5	102	102
osa-miR319a-3p.2-3p_L+1R+1	103	103
osa-miR319a-3p.2-3p_R+1	104	104
osa-miR390-5p	105	105
osa-miR390-3p_L+3	106	NA
osa-miR393a	107	107
osa-miR393b-3p	108	108
osa-miR394	109	109
osa-MIR394-p3	110	110
osa-miR395b_L-1	NA	NA
osa-miR396d_1ss21GA	NA	NA
osa-miR396a-5p	113	113
osa-miR396e-5p	114	114
osa-MIR396f-p3	115	NA
osa-miR396e-3p	116	NA
osa-miR396c-5p	117	117
osa-miR396c-3p_L-1R+1	118	118
osa-MIR397b-p5	119	119
osa-MIR397b-p3	120	120
osa-MIR397a-p5	121	121
osa-MIR398a-p5	NA	122
osa-miR398a	NA	123
osa-miR398b	NA	124
osa-MIR399d-p5	125	NA
osa-miR399d_R-1	126	126
osa-miR399e_R-1_1ss13TG	127	NA
osa-MIR399j-p5	NA	NA
osa-miR399j_R-1	129	129
osa-miR399h_R-1_1ss13CG	130	NA
osa-miR399a	131	131
osa-miR408-5p_L+1R-1	132	132
osa-miR408-3p	133	133
osa-miR437_R+3	134	134
osa-MIR439h-p5	135	135
osa-MIR439h-p3	136	136
osa-MIR439d-p5	137	137
osa-miR439a_L+1	NA	NA
osa-MIR439e-p5	139	139
osa-MIR439e-p3	140	140
osa-MIR439g-p5	141	141
osa-miR528-5p	142	142
osa-miR528-3p	143	143
osa-miR529b	144	144
osa-MIR529b-p3	NA	145
osa-MIR529a-p5	146	146
osa-miR530-5p_R+1	147	147
osa-miR530-3p	148	148
osa-miR535-5p	149	149
osa-miR535-3p	150	150
osa-miR810a	NA	NA
osa-MIR810b-p5	152	152
osa-MIR810b-p3	153	153
osa-miR812v_L-1R-2_1ss15AG	NA	NA
osa-miR812p	155	155
osa-miR812k	156	NA
osa-miR812n-5p	157	157
osa-miR814a_L+3R-1	NA	NA
osa-MIR818a-p5_1ss3CT	NA	NA
osa-miR820a_R+3	160	160
osa-MIR820b-p3	161	161
osa-MIR820a-p3	162	162
osa-MIR820c-p3	163	163
osa-MIR827-p5	NA	NA
osa-miR827	165	165
osa-miR1320-5p_L-1R+1	NA	166
osa-miR1320-3p_L-1R+1	167	167
osa-miR1423-5p	168	168
osa-miR1423-3p_R+3_1ss8AG	169	169
osa-miR1425-5p	170	170
osa-miR1425-3p	171	NA
osa-MIR1427-p5_1ss11GA	NA	NA
osa-miR1427	NA	NA
osa-miR1428e-5p	NA	NA
osa-miR1428e-3p	NA	NA
osa-miR1429-5p_R+3	176	176
osa-MIR1430-p5	177	177
osa-miR1430_1ss13CA	NA	NA
osa-miR1432-5p_R+1	179	179
osa-MIR1437b-p5	180	180
osa-MIR1437b-p3	181	181
osa-MIR1437a-p5	182	182
osa-miR1437a_R-1	183	183
osa-MIR1440a-p5_1ss17CT	NA	NA
osa-MIR1440a-p3_1ss16TC	NA	NA
osa-miR1846a-5p	186	186
osa-miR1846a-3p	187	187
osa-miR1846e_L-1R+4	188	188
osa-MIR1846e-p3	NA	NA
osa-miR1846d-5p	190	190
osa-miR1846d-3p_L+1	191	191
osa-MIR1847-p5	NA	NA
osa-MIR1847-p5_1ss15GC	NA	193
osa-MIR1847-p3_2ss5CA20AG	194	NA
osa-MIR1849-p3	195	NA
osa-miR1850.2_L+3	196	NA
osa-MIR1851-p5_1ss1CT	197	NA
osa-MIR1851-p3_1ss11AG	198	NA
osa-miR1856	NA	NA
osa-MIR1857-p5	200	200
osa-miR1857-3p	201	201
osa-MIR1860-p5	202	202
osa-MIR1860-p3	203	NA
osa-miR1861e	NA	NA
osa-miR1862a_L+1R-1	NA	NA
osa-miR1862a	206	206
osa-MIR1862d-p5	207	207
osa-miR1862a_1ss6GA	NA	NA
osa-MIR1862g-p3_2ss4GA17GA	209	NA
osa-miR1862d	210	210
osa-MIR1863c-p5	NA	NA
osa-miR1863c	212	NA
osa-MIR1863b-p5	NA	NA
osa-miR1863b.2_L+1	214	NA
osa-MIR1863a-p5	215	215
osa-miR1863a	216	NA
osa-MIR1864-p5	NA	NA
osa-miR1865-3p_L-1	NA	NA
osa-MIR1869-p3	NA	NA
osa-MIR1870-p5	220	NA
osa-miR1870-3p	NA	NA
osa-MIR1871-p5	222	NA
osa-miR1871	223	223
osa-MIR1873-p5	224	224
osa-MIR1873-p3	225	NA
osa-miR1874-3p	NA	NA
osa-MIR1875-p5	NA	NA
osa-miR1875_R-1	NA	NA
osa-MIR1876-p5	NA	NA
osa-miR1876	230	230
osa-miR1878	NA	NA
osa-MIR1878-p3	232	NA
osa-miR1879	233	233
osa-MIR1881-p5_1ss1CA	NA	NA
osa-MIR1881-p3	NA	NA
osa-miR1883a	236	236
osa-MIR1883a-p3	237	237
osa-MIR1883b-p3_2ss10AT24CT	NA	NA
osa-MIR2055-p5_2ss13TA18CG	239	239
osa-miR2055	240	240
osa-MIR2096-p5	NA	NA
osa-miR2106_L+1R+1_1ss3CG	NA	NA
osa-MIR2118e-p5_2ss13TA19CT	243	243
osa-miR2118e	244	NA
osa-miR2118o_1ss1CT	245	NA
osa-miR2118d_1ss17TA	246	NA
osa-miR2121a	247	NA
osa-MIR2122-p5_1ss15CT	248	248
osa-MIR2122-p3_1ss24AC	NA	NA
osa-miR2863c	NA	NA
osa-miR2863b_R+3	NA	NA
osa-miR2863a	NA	NA
osa-miR2864.1_L-2R+2	253	253
osa-MIR2866-p3	NA	NA
osa-MIR2869-p5	255	255
osa-MIR2869-p3	NA	NA
osa-miR2870	NA	257
osa-MIR2871b-p5	NA	NA
osa-miR2871a-3p	259	259
osa-MIR5794-p3	260	260
osa-miR2871a-5p_R-3	261	261
osa-MIR2873a-p5	NA	NA
osa-miR2873a	263	263
osa-MIR2874-p5_1ss24TG	NA	NA
osa-miR2874	265	NA
osa-miR2876-5p	NA	NA
osa-miR2876-3p_L-1R+4	267	NA
osa-MIR2877-p5	NA	NA
osa-miR2877	269	269
osa-miR2878-5p	270	270
osa-MIR2878-p3	271	NA
osa-miR2879	272	NA
osa-miR2880	273	NA
osa-miR3980a-5p	274	274
osa-miR3980a-3p	275	275
osa-MIR3981-p3_2ss17TC24AG	276	NA
osa-MIR3982-p5	NA	NA
osa-miR3982-3p_L+1R-1	278	278
osa-miR5072_L-4	279	NA
osa-miR5073_R+1_1ss20AT	NA	NA
osa-miR5077_L-1_1ss5GA	281	281
osa-MIR5081-p5_1ss15TC	NA	NA
osa-miR5082_L-1R-1	NA	NA
osa-MIR5083-p5	NA	NA
osa-MIR5083-p3	285	285
osa-miR5143a	286	NA
osa-miR5147	NA	NA
osa-MIR5148a-p5_1ss15GC	NA	NA
osa-MIR5148c-p5_1ss15GC	NA	NA
osa-MIR5148b-p5_1ss15GC	NA	NA
osa-miR5150-5p	291	291
osa-miR5150-3p_L-1R+1	292	292
osa-MIR5151-p5	NA	NA
osa-MIR5151-p3	NA	NA
osa-miR5152-3p	NA	NA
osa-MIR5154-p3_1ss11AG	296	NA
osa-miR5155	NA	NA
osa-MIR5155-p3	NA	NA
osa-MIR5156-p5	NA	NA
osa-MIR5156-p3	NA	NA
osa-miR5159	301	301
osa-MIR5339-p3	NA	NA
osa-miR5493_R+2	NA	NA
osa-miR5501	NA	NA
osa-miR5504_R+2	NA	NA
osa-miR5508	306	306
osa-MIR5508-p3	NA	NA
osa-miR5510	NA	NA
osa-MIR5510-p3	NA	NA
osa-miR5513	310	310
osa-miR5532_L+1R-3	311	NA
osa-miR5540	NA	NA
osa-miR5542_R+1	313	313
osa-MIR5542-p3	NA	NA
osa-miR5788	315	315
osa-MIR5788-p3_1ss20AG	316	NA
osa-miR5802_1ss11CT	NA	NA
osa-miR5807	NA	NA
osa-miR5809_R+1	319	NA
osa-MIR5810-p3_2ss3TC17AC	320	NA
osa-miR5810_R-3_1ss13TC	321	NA
osa-miR5813	NA	NA
osa-miR5814	323	NA
osa-miR5830_L+2R-2	NA	NA
osa-MIR6249a-p5_1ss21CT	NA	NA
osa-miR6251	326	326
osa-MIR6251-p3	327	327
osa-MIR7692-p5	NA	NA
osa-MIR7692-p3	NA	329
osa-MIR7693-p5	NA	NA
osa-miR7693-3p_L+3R-1	NA	NA
osa-MIR7694-p5_1ss13CT	332	NA
osa-miR7694-5p	NA	NA
osa-MIR7695-p5	334	334
osa-MIR7695-p3	NA	NA
bdi-miR156b-5p_R+3	336	NA
stu-miR156f-5p_L-1R+1	NA	NA
bdi-miR156b-5p_L+2	338	338
sbi-miR156e_R+1_1ss14CT	339	339
bdi-miR156b-5p_R+1	340	340
ath-miR156g	NA	NA
zma-miR164a-5p_L+1	342	342
bdi-miR164a-3p	NA	NA
gma-miR166p_R+1	344	344
stu-miR166b_L+1R-1	345	NA
gma-miR166m_L+1_1ss21CA	346	346
bdi-miR167c-5p_1ss22AT	347	347
sbi-miR167c_R+1	348	348
bdi-miR167a_R+1	NA	NA
bdi-miR167a_R+1_1ss21AT	350	NA
bdi-miR167c-5p_1ss21GT	351	NA
bdi-MIR169f-p5	352	352
bdi-MIR169f-p3	353	353
ath-miR169h_R+1	354	NA
ata-MIR171c-p3	NA	NA
mtr-miR171a	NA	NA
ath-miR396b-5p_R+1	357	NA
bdi-MIR528-p5_1ss4GA	NA	NA
bdi-miR530a_R+1	NA	NA
mdm-miR535a_1ss21CT	NA	NA
bdi-miR827-3p_L-2R+2	NA	NA
ppe-MIR858-p5_2ss12AT18AC	NA	NA
ppe-MIR858-p5_2ss11AT17AC	NA	NA
sbi-miR1432_R+1_1ss1CA	NA	NA
sbi-MIR6232b-p3_2ss6CA18TA	NA	NA
mes-miR156a_L+5	366	366
zma-miR156a-3p	NA	NA
lus-miR159b_R+1_1ss21CT	368	368
gma-miR164a_R+3	369	NA
mdm-miR167h_R-1_1ss19CT	370	370
aly-miR168a-5p	NA	NA
vvi-miR172d_L-1_1ss2GA	NA	NA
aly-miR390a-5p_R+1	NA	NA
gma-miR408a-3p_L-1R+3	NA	NA
mdm-miR408a_L-1R+3	NA	NA
bdi-miR530a_R+2	376	NA
gma-miR530a_R+1	NA	NA
ptc-miR1448_L+1R+1	NA	NA
gma-miR2118a-3p_R+1	NA	NA
zma-miR2275b-5p_1ss12CG	NA	NA
peu-miR2916_R-1_2ss6AG21TG	381	381
gma-miR4995_L+1R+3	382	382
rgl-miR5139_L+3	NA	NA
gma-miR5368_L+3R+2	384	384
ath-miR8175_L+3_1ss5AT	385	385
PC-5p-74414_51	NA	NA
PC-3p-92566_22	NA	NA
PC-5p-550_3155	388	388
PC-3p-79829_40	NA	NA
PC-5p-98566_17	NA	NA
PC-3p-59169_99	391	391
PC-5p-67057_71	392	392
PC-3p-71905_57	393	393
PC-5p-84396_32	NA	NA
PC-5p-1509_1252	395	395
PC-5p-86072_30	NA	NA
PC-5p-76230_47	397	NA
PC-3p-70790_60	398	398
PC-5p-7586_652	399	399
PC-3p-83655_34	NA	NA
PC-3p-102850_14	NA	NA
PC-5p-88531_27	NA	402
PC-5p-93589_21	NA	NA
PC-3p-31301_269	404	404
PC-5p-83972_33	405	NA
PC-3p-81410_37	406	NA
PC-5p-68713_66	407	NA
PC-3p-73449_53	408	408
PC-5p-46207_163	409	409
PC-3p-85951_30	NA	NA
PC-5p-81294_37	NA	NA
PC-3p-38949_210	412	412
PC-3p-61558_90	413	NA
PC-5p-9790_581	414	414
PC-3p-90983_24	NA	NA
PC-3p-92040_23	NA	NA
PC-5p-91179_24	NA	NA
PC-5p-71463_58	418	NA
PC-3p-40698_198	419	419
PC-5p-41768_191	420	420
PC-5p-111163_9	NA	NA
PC-5p-105625_13	NA	NA
PC-5p-88906_26	423	NA
PC-5p-72793_55	NA	NA
PC-5p-42207_188	425	425
PC-3p-88098_27	NA	426
PC-5p-77677_44	NA	NA
PC-5p-13602_493	428	428
PC-3p-98340_17	NA	NA
PC-3p-103567_14	NA	NA
PC-3p-80483_39	431	NA
PC-5p-87922_28	NA	NA
PC-3p-85077_31	433	NA
PC-5p-107691_12	NA	NA
PC-5p-95372_20	NA	NA
PC-5p-124013_7	NA	NA
PC-3p-93371_22	NA	NA
PC-5p-71055_59	438	NA
PC-3p-57695_105	439	NA
PC-3p-50616_139	440	440
PC-5p-111880_9	NA	NA
PC-3p-78542_42	NA	NA
PC-3p-83997_33	NA	NA
PC-3p-59910_96	444	NA
PC-3p-92374_23	NA	NA
PC-5p-98047_17	NA	NA
PC-5p-76732_46	NA	NA
PC-5p-76566_46	NA	NA
PC-3p-50074_142	449	449
PC-5p-97308_18	NA	NA
PC-3p-57058_107	451	NA
PC-3p-99460_16	NA	NA
PC-5p-61144_91	453	453
PC-3p-54008_121	454	454
PC-5p-93196_22	455	NA
PC-3p-102007_15	NA	NA
PC-3p-60607_93	457	NA
PC-5p-111165_9	NA	NA
PC-5p-93729_21	NA	NA
PC-5p-92850_22	NA	NA
PC-5p-106058_13	NA	461
PC-3p-94929_20	NA	NA
PC-3p-76711_46	463	NA
PC-3p-21243_374	464	464
PC-5p-109380_10	NA	NA
PC-3p-83009_35	466	NA
PC-3p-88268_27	NA	NA
PC-5p-120521_7	NA	NA
PC-3p-45844_165	469	469
PC-5p-60000_95	470	NA
PC-3p-97388_18	NA	NA
PC-5p-106625_12	NA	NA
PC-3p-81398_37	NA	NA
PC-3p-81324_37	NA	NA
PC-3p-12124_523	475	475
PC-3p-108497_11	NA	NA
PC-5p-83317_34	NA	NA
PC-5p-65879_74	478	NA
PC-5p-54159_121	NA	NA
