# Supplementary material for: Identification and integrated analysis of glyphosate stress-responsive microRNAs, lncRNAs, and mRNAs in rice using genome-wide high-throughput sequencing
Source: BMC Genomics. 2020 Mar 17;21:238. doi: 10.1186/s12864-020-6637-6 (PMC7076996; doi:10.1186/s12864-020-6637-6)
Supplement: Supplementary file 11 — Additional file 11 : Table S9 Statistics of differentially expressed miRNAs. [file 12864_2020_6637_MOESM11_ESM.xlsx]

## Sheet: 52 DEMs
red is pvalue<=0.001,orange is pvalue <=0.01,blue is pvalue<=0.05,green is pvalue <=0.1.
Index	miR_name	miR_seq	up/down	fold_change(GLY(mean)/CK(mean))	log2(fold_change)	pvalue(t_test)	CK(mean)	GLY(mean)	CK/CK1(norm)	CK/CK2(norm)	CK/CK3(norm)	GLY/GLY1(norm)	GLY/GLY2(norm)	GLY/GLY3(norm)	CK/CK1(raw)	CK/CK2(raw)	CK/CK3(raw)	GLY/GLY1(raw)	GLY/GLY2(raw)	GLY/GLY3(raw)	Expression level
1	bdi-MIR169f-p3	AAGTTTGTCCTTGGCTACACCTTG	down	0.250695	-1.996	0.00245519	455.401	114.167	474.902	405.915	485.385	60.6778	183.75	98.0722	539	463	898	69	123	57	middle
2	osa-MIR160f-p3	TTGAGGGAGTCATGCAGGGTT	down	0.111365	-3.16664	0.00398739	15.793	1.75878	14.0973	14.904	18.3776	5.27633	0	0	16	17	34	6	0	0	middle
3	osa-miR6251	TGTGTAGCCACATTGTAAGGG	up	1.45161	0.537657	0.00441274	121.819	176.834	129.519	107.835	128.103	183.792	164.329	182.38	147	123	237	209	110	106	middle
4	osa-MIR167c-p3	TCTTGTGGTCATGCCTTGCTA	down	-inf	-inf	0.00590391	18.568	0	19.3837	15.7807	20.5397	0	0	0	22	18	38	0	0	0	middle
5	osa-miR160f-5p	TGCCTGGCTCCCTGAATGCCA	down	0.311603	-1.68222	0.00740084	1396.67	435.208	1287.17	1223.36	1679.5	588.838	260.835	455.95	1460.9	1395.4	3107.2	669.6	174.6	265	high
6	osa-miR169h	TAGCCAAGGATGACTTGCCTG	down	0.255606	-1.96801	0.00767818	420.507	107.484	490.365	364.461	406.697	84.1501	108.208	130.094	556.55	415.717	752.419	95.6917	72.4333	75.6111	middle
7	osa-miR169r-5p_R+1	TAGCCAAGGATGATTTGCCTGT	down	0.166129	-2.58962	0.00881654	147.554	24.513	125.113	147.287	170.263	19.3465	28.3841	25.8085	142	168	315	22	19	15	middle
8	bdi-miR156b-5p_L+2	CTTGACAGAAGAGAGTGAGCAC	up	1.59345	0.672154	0.00952508	89.8451	143.164	85.4647	77.5885	106.482	134.986	156.86	137.645	97	88.5	197	153.5	105	80	middle
9	osa-miR2118o_1ss1CT	TTCCTGATGCCTCCCAAGCCTA	down	-inf	-inf	0.00960772	8.47398	0	10.1324	7.452	7.83752	0	0	0	11.5	8.5	14.5	0	0	0	middle
10	osa-miR2118d_1ss17TA	TTCCTGATGCCTCCCAAGCCTA	down	-inf	-inf	0.00960772	8.47398	0	10.1324	7.452	7.83752	0	0	0	11.5	8.5	14.5	0	0	0	middle
11	osa-miR169n	TAGCCAAGAATGACTTGCCTA	down	0.415644	-1.26658	0.0097327	36.1188	15.0126	34.8026	31.1231	42.4307	17.1481	8.96341	18.9262	39.5	35.5	78.5	19.5	6	11	middle
12	osa-MIR1437a-p5	TGCGGCACCGGAGCTCGCCAG	down	0.526858	-0.924514	0.0108256	93.9953	49.5222	108.373	87.6706	85.9424	57.1602	55.2744	36.1319	123	100	159	65	37	21	middle
13	PC-3p-12124_523	TGGCTGCATCCCGTTCTCCTC	down	0.609349	-0.71466	0.0114114	139.973	85.2925	128.638	139.396	151.886	101.13	68.7195	86.0282	146	159	281	115	46	50	middle
14	osa-miR172a	AGAATCTTGATGATGCTGCAT	down	0.498517	-1.00429	0.0117419	721	359.431	634.818	728.397	799.787	470.179	253.963	354.149	720.5	830.833	1479.67	534.667	170	205.833	high
15	osa-miR1432-5p_R+1	ATCAGGAGAGATGACACCGACA	up	10.5107	3.39379	0.0120803	1010.68	10622.9	1028.22	885.473	1118.33	12752	9846.31	9270.4	1167	1010	2069	14501	6591	5388	high
16	osa-miR169i-3p	TGAGTCGCTCTTATCACTCATG	down	0.381217	-1.39132	0.0122481	506.931	193.251	451.868	475.175	593.752	166.204	115.03	298.518	512.857	542	1098.49	189	77	173.5	high
17	bdi-MIR169f-p5	AGGATGCAGCCAAGGATGACT	down	0.532065	-0.910327	0.013905	149.344	79.4608	147.14	130.629	170.263	83.5419	56.7683	98.0722	167	149	315	95	38	57	middle
18	osa-MIR810b-p3	TAGTGAACACCGATATGCGTC	up	3.31668	1.72974	0.0152294	221.434	734.426	207.054	197.259	259.989	828.384	588.598	786.298	235	225	481	942	394	457	high
19	osa-miR408-5p_L+1R-1	ACAGGGATGAGGCAGAGCATG	up	10.8408	3.4384	0.0167782	11.4688	124.331	8.81079	6.13694	19.4587	144.22	91.128	137.645	10	7	36	164	61	80	middle
20	osa-miR166i-3p_L+2R-2	TCTCGGATCAGGCTTCATTCC	down	0.435373	-1.19968	0.0171647	103.639	45.1217	93.3944	91.4279	126.095	54.8989	31.7988	48.6674	106	104.286	233.286	62.4286	21.2857	28.2857	middle
21	osa-MIR169k-p3	GGCAGTCTCCTTGGCTAGT	down	0.198421	-2.33337	0.0172674	174.485	34.6215	161.993	181.478	179.985	29.0198	0	74.8445	183.857	207	332.986	33	0	43.5	middle
22	osa-miR390-3p_L+3	AGGCGCTATCTATCCTGAGCTCC	down	-inf	-inf	0.0188232	18.5681	0	22.027	20.1642	13.513	0	0	0	25	23	25	0	0	0	middle
23	osa-miR535-3p	GTGCTTTCTCCCGTTGTCACT	up	2.64152	1.40137	0.0188644	151.203	399.407	86.3458	154.3	212.964	408.915	388.415	400.891	98	176	394	465	260	233	middle
24	osa-miR528-5p	TGGAAGGGGCATGCAGAGGAG	up	4.87971	2.2868	0.0207476	782.902	3820.34	789.447	724.159	835.101	4399.58	2935.52	4125.91	896	826	1545	5003	1965	2398	high
25	osa-miR166g-3p_L+2R-2	TCTCGGACCAGGCTTCATTCC	down	0.443664	-1.17246	0.0212012	1761.69	781.597	1419.36	1743.17	2122.53	961.076	533.468	850.246	1610.94	1988.31	3926.84	1092.89	357.097	494.167	high
26	osa-miR167h-3p	AGGTCATGCTGTAGTTTCATC	up	1.58922	0.668318	0.02139	204.135	324.415	204.41	160.437	247.557	308.665	303.262	361.319	232	183	458	351	203	210	middle
27	osa-miR156f-3p	GCTCACTTCTCTTTCTGTCAGC	up	5.4388	2.44329	0.021829	39.8707	216.849	24.2297	46.4654	48.9169	156.971	250.976	242.6	27.5	53	90.5	178.5	168	141	middle
28	osa-MIR6251-p3	CTTGCAGCGTGGCTACATGTG	up	3.50745	1.81042	0.0218434	10.0699	35.3198	7.92971	8.76706	13.513	36.0549	26.8902	43.0141	9	10	25	41	18	25	middle
29	osa-miR171b	TGATTGAGCCGTGCCAATATC	down	0.583988	-0.775989	0.0235716	377.203	220.282	331.066	357.185	443.36	212.006	183.874	264.967	375.75	407.417	820.25	241.083	123.083	154	middle
30	osa-miR171a_1ss12CT	TGATTGAGCCGTGCCAATATC	down	0.583988	-0.775989	0.0235716	377.203	220.282	331.066	357.185	443.36	212.006	183.874	264.967	375.75	407.417	820.25	241.083	123.083	154	middle
31	osa-miR5810_R-3_1ss13TC	ACGGAACCCTAACGGCGATGG	down	0.147467	-2.76154	0.024404	8.94493	1.31908	9.25133	9.20541	8.37803	3.95725	0	0	10.5	10.5	15.5	4.5	0	0	low
32	osa-miR2118e	TTCCCAATGCCTCCCATGCCTA	down	-inf	-inf	0.025896	6.37928	0	8.37025	4.82188	5.9457	0	0	0	9.5	5.5	11	0	0	0	low
33	osa-MIR2122-p5_1ss15CT	GAACTTAGACACCTTAGCGCC	up	4.25585	2.08945	0.0272002	27.6061	117.487	10.573	26.3012	45.9441	112.562	153.872	86.0282	12	30	85	128	103	50	middle
34	osa-MIR167f-p3	AGATCATCTGGCAGTTTCATC	up	54.0231	5.7555	0.0277567	3.06294	165.469	0	0	9.18881	109.044	191.22	196.144	0	0	17	124	128	114	middle
35	osa-miR2871a-5p_R-3	GACCGTAGAAACTAGCATAGA	down	0.406899	-1.29726	0.0280058	68.7085	27.9574	62.1161	56.9859	87.0235	16.7084	33.6128	33.551	70.5	65	161	19	22.5	19.5	middle
36	osa-MIR397b-p5	TTGAGTGCAGCGTTGATGAACC	up	4.6882	2.22903	0.0291871	421.349	1975.37	401.772	373.915	488.358	1884.09	2497.8	1544.21	456	426.5	903.5	2142.5	1672	897.5	high
37	ath-miR396b-5p_R+1	TTCCACAGCTTTCTTGAACTTT	down	-inf	-inf	0.0296373	7.34315	0	5.28648	7.01365	9.72933	0	0	0	6	8	18	0	0	0	low
38	osa-MIR159c-p3	TTTGCATGACCCGGGAGATGA	up	5.05306	2.33716	0.0309386	9.59677	48.4931	6.16755	6.13694	16.4858	62.1434	32.8659	50.4699	7	7	30.5	70.6667	22	29.3333	middle
39	osa-miR171h_L-1R+1	TGAGCCGAACCAATATCACTC	down	0.183254	-2.44809	0.0324824	9.5975	1.75878	7.92971	7.89035	12.9724	5.27633	0	0	9	9	24	6	0	0	middle
40	osa-MIR171i-p3	TTGAGCCGCGTCAATATCTCT	down	0.396249	-1.33552	0.033118	350.739	138.98	254.632	406.792	390.795	170.601	100.091	146.248	289	464	723	194	67	85	middle
41	osa-miR396c-3p_L-1R+1	GTCAAGAAAGCTGTGGGAAGA	down	0.491415	-1.02499	0.0334879	127.223	62.5194	148.902	105.205	127.562	53.6427	92.622	41.2935	169	120	236	61	62	24	middle
42	osa-MIR1851-p3_1ss11AG	ACGGAGGAAGGAGAAGAGCC	down	-inf	-inf	0.0350313	28.022	0	20.2648	25.4245	38.3768	0	0	0	23	29	71	0	0	0	middle
43	osa-miR5508	TAGATGGCTGATCTGGTGTGG	up	1.61149	0.688393	0.0359007	9.91536	15.9785	11.454	9.64377	8.64829	14.0702	14.939	18.9262	13	11	16	16	10	11	middle
44	PC-3p-83009_35	AGGGACTTATATTTTTGTGAGAGG	down	0.155023	-2.68945	0.0401473	19.2733	2.9878	27.3135	17.5341	12.9724	0	8.96341	0	31	20	24	0	6	0	middle
45	PC-3p-40698_198	AATAGCGATCAAGGCGGACGG	down	0.510576	-0.969802	0.0406107	64.1777	32.7676	76.6539	51.2873	64.5919	36.9343	32.1189	29.2496	87	58.5	119.5	42	21.5	17	middle
46	PC-3p-88098_27	TTGCTATGTTTTGGGACGGAG	up	inf	inf	0.0419904	0	12.1523	0	0	0	8.79388	10.4573	17.2056	0	0	0	10	7	10	middle
47	osa-miR2871a-3p	TATTTTAGTTTCTATGGTCAC	down	0.492875	-1.02071	0.0425519	28.9624	14.2749	29.9567	26.3012	30.6294	20.5191	7.96748	14.338	34	30	56.6667	23.3333	5.33333	8.33333	middle
48	osa-miR529b	AGAAGAGAGAGAGTACAGCTT	up	9.33521	3.22268	0.0427373	14.8665	138.782	13.2162	18.4108	12.9724	178.516	88.1402	149.689	15	21	24	203	59	87	middle
49	osa-miR3980a-3p	CTGGCCGAGGCCGTCGATTCT	down	0.323196	-1.62952	0.0443257	53.34	17.2393	39.6486	51.7257	68.6458	19.3465	13.4451	18.9262	45	59	127	22	9	11	middle
50	osa-miR169r-3p	TGGCAAGTCTCCTCGGCTACC	down	0.0623714	-4.00297	0.0443853	210.556	13.1327	142.735	198.136	290.799	14.9496	8.96341	15.4851	162	226	538	17	6	9	middle
51	osa-miR398b	TGTGTTCTCAGGTCGCCCCTG	up	10.039	3.32754	0.0444621	6.40708	64.3207	10.573	0	8.64829	74.748	37.3476	80.8665	12	0	16	85	25	47	middle
52	osa-MIR529b-p3	GCTGTACGCTCCCTCTTCTTC	up	inf	inf	0.0495763	0	22.1898	0	0	0	13.1908	22.4085	30.9702	0	0	0	15	15	18	middle

## Sheet: 37 known rice DEMs
Index	miR_name	miR_seq	up/down	fold_change(GLY(mean)/CK(mean))	log2(fold_change)	pvalue(t_test)	CK(mean)	GLY(mean)	CK/CK1(norm)	CK/CK2(norm)	CK/CK3(norm)	GLY/GLY1(norm)	GLY/GLY2(norm)	GLY/GLY3(norm)	CK/CK1(raw)	CK/CK2(raw)	CK/CK3(raw)	GLY/GLY1(raw)	GLY/GLY2(raw)	GLY/GLY3(raw)	Expression level
1	bdi-MIR169f-p3	AAGTTTGTCCTTGGCTACACCTTG	down	0.250695	-1.996	0.00245519	455.401	114.167	474.902	405.915	485.385	60.6778	183.75	98.0722	539	463	898	69	123	57	middle
2	osa-MIR160f-p3	TTGAGGGAGTCATGCAGGGTT	down	0.111365	-3.16664	0.00398739	15.793	1.75878	14.0973	14.904	18.3776	5.27633	0	0	16	17	34	6	0	0	middle
3	osa-miR6251	TGTGTAGCCACATTGTAAGGG	up	1.45161	0.537657	0.00441274	121.819	176.834	129.519	107.835	128.103	183.792	164.329	182.38	147	123	237	209	110	106	middle
4	osa-MIR167c-p3	TCTTGTGGTCATGCCTTGCTA	down	-inf	-inf	0.00590391	18.568	0	19.3837	15.7807	20.5397	0	0	0	22	18	38	0	0	0	middle
5	osa-miR160f-5p	TGCCTGGCTCCCTGAATGCCA	down	0.311603	-1.68222	0.00740084	1396.67	435.208	1287.17	1223.36	1679.5	588.838	260.835	455.95	1460.9	1395.4	3107.2	669.6	174.6	265	high
6	osa-miR169h	TAGCCAAGGATGACTTGCCTG	down	0.255606	-1.96801	0.00767818	420.507	107.484	490.365	364.461	406.697	84.1501	108.208	130.094	556.55	415.717	752.419	95.6917	72.4333	75.6111	middle
7	osa-miR169r-5p_R+1	TAGCCAAGGATGATTTGCCTGT	down	0.166129	-2.58962	0.00881654	147.554	24.513	125.113	147.287	170.263	19.3465	28.3841	25.8085	142	168	315	22	19	15	middle
8	bdi-miR156b-5p_L+2	CTTGACAGAAGAGAGTGAGCAC	up	1.59345	0.672154	0.00952508	89.8451	143.164	85.4647	77.5885	106.482	134.986	156.86	137.645	97	88.5	197	153.5	105	80	middle
9	osa-miR2118o_1ss1CT	TTCCTGATGCCTCCCAAGCCTA	down	-inf	-inf	0.00960772	8.47398	0	10.1324	7.452	7.83752	0	0	0	11.5	8.5	14.5	0	0	0	middle
10	osa-miR2118d_1ss17TA	TTCCTGATGCCTCCCAAGCCTA	down	-inf	-inf	0.00960772	8.47398	0	10.1324	7.452	7.83752	0	0	0	11.5	8.5	14.5	0	0	0	middle
11	osa-miR169n	TAGCCAAGAATGACTTGCCTA	down	0.415644	-1.26658	0.0097327	36.1188	15.0126	34.8026	31.1231	42.4307	17.1481	8.96341	18.9262	39.5	35.5	78.5	19.5	6	11	middle
12	osa-MIR1437a-p5	TGCGGCACCGGAGCTCGCCAG	down	0.526858	-0.924514	0.0108256	93.9953	49.5222	108.373	87.6706	85.9424	57.1602	55.2744	36.1319	123	100	159	65	37	21	middle
13	PC-3p-12124_523	TGGCTGCATCCCGTTCTCCTC	down	0.609349	-0.71466	0.0114114	139.973	85.2925	128.638	139.396	151.886	101.13	68.7195	86.0282	146	159	281	115	46	50	middle
14	osa-miR172a	AGAATCTTGATGATGCTGCAT	down	0.498517	-1.00429	0.0117419	721	359.431	634.818	728.397	799.787	470.179	253.963	354.149	720.5	830.833	1479.67	534.667	170	205.833	high
15	osa-miR1432-5p_R+1	ATCAGGAGAGATGACACCGACA	up	10.5107	3.39379	0.0120803	1010.68	10622.9	1028.22	885.473	1118.33	12752	9846.31	9270.4	1167	1010	2069	14501	6591	5388	high
16	osa-miR169i-3p	TGAGTCGCTCTTATCACTCATG	down	0.381217	-1.39132	0.0122481	506.931	193.251	451.868	475.175	593.752	166.204	115.03	298.518	512.857	542	1098.49	189	77	173.5	high
17	bdi-MIR169f-p5	AGGATGCAGCCAAGGATGACT	down	0.532065	-0.910327	0.013905	149.344	79.4608	147.14	130.629	170.263	83.5419	56.7683	98.0722	167	149	315	95	38	57	middle
18	osa-MIR810b-p3	TAGTGAACACCGATATGCGTC	up	3.31668	1.72974	0.0152294	221.434	734.426	207.054	197.259	259.989	828.384	588.598	786.298	235	225	481	942	394	457	high
19	osa-miR408-5p_L+1R-1	ACAGGGATGAGGCAGAGCATG	up	10.8408	3.4384	0.0167782	11.4688	124.331	8.81079	6.13694	19.4587	144.22	91.128	137.645	10	7	36	164	61	80	middle
20	osa-miR166i-3p_L+2R-2	TCTCGGATCAGGCTTCATTCC	down	0.435373	-1.19968	0.0171647	103.639	45.1217	93.3944	91.4279	126.095	54.8989	31.7988	48.6674	106	104.286	233.286	62.4286	21.2857	28.2857	middle
21	osa-MIR169k-p3	GGCAGTCTCCTTGGCTAGT	down	0.198421	-2.33337	0.0172674	174.485	34.6215	161.993	181.478	179.985	29.0198	0	74.8445	183.857	207	332.986	33	0	43.5	middle
22	osa-miR390-3p_L+3	AGGCGCTATCTATCCTGAGCTCC	down	-inf	-inf	0.0188232	18.5681	0	22.027	20.1642	13.513	0	0	0	25	23	25	0	0	0	middle
23	osa-miR535-3p	GTGCTTTCTCCCGTTGTCACT	up	2.64152	1.40137	0.0188644	151.203	399.407	86.3458	154.3	212.964	408.915	388.415	400.891	98	176	394	465	260	233	middle
24	osa-miR528-5p	TGGAAGGGGCATGCAGAGGAG	up	4.87971	2.2868	0.0207476	782.902	3820.34	789.447	724.159	835.101	4399.58	2935.52	4125.91	896	826	1545	5003	1965	2398	high
25	osa-miR166g-3p_L+2R-2	TCTCGGACCAGGCTTCATTCC	down	0.443664	-1.17246	0.0212012	1761.69	781.597	1419.36	1743.17	2122.53	961.076	533.468	850.246	1610.94	1988.31	3926.84	1092.89	357.097	494.167	high
26	osa-miR167h-3p	AGGTCATGCTGTAGTTTCATC	up	1.58922	0.668318	0.02139	204.135	324.415	204.41	160.437	247.557	308.665	303.262	361.319	232	183	458	351	203	210	middle
27	osa-miR156f-3p	GCTCACTTCTCTTTCTGTCAGC	up	5.4388	2.44329	0.021829	39.8707	216.849	24.2297	46.4654	48.9169	156.971	250.976	242.6	27.5	53	90.5	178.5	168	141	middle
28	osa-MIR6251-p3	CTTGCAGCGTGGCTACATGTG	up	3.50745	1.81042	0.0218434	10.0699	35.3198	7.92971	8.76706	13.513	36.0549	26.8902	43.0141	9	10	25	41	18	25	middle
29	osa-miR171b	TGATTGAGCCGTGCCAATATC	down	0.583988	-0.775989	0.0235716	377.203	220.282	331.066	357.185	443.36	212.006	183.874	264.967	375.75	407.417	820.25	241.083	123.083	154	middle
30	osa-miR171a_1ss12CT	TGATTGAGCCGTGCCAATATC	down	0.583988	-0.775989	0.0235716	377.203	220.282	331.066	357.185	443.36	212.006	183.874	264.967	375.75	407.417	820.25	241.083	123.083	154	middle
31	osa-miR5810_R-3_1ss13TC	ACGGAACCCTAACGGCGATGG	down	0.147467	-2.76154	0.024404	8.94493	1.31908	9.25133	9.20541	8.37803	3.95725	0	0	10.5	10.5	15.5	4.5	0	0	low
32	osa-miR2118e	TTCCCAATGCCTCCCATGCCTA	down	-inf	-inf	0.025896	6.37928	0	8.37025	4.82188	5.9457	0	0	0	9.5	5.5	11	0	0	0	low
33	osa-MIR2122-p5_1ss15CT	GAACTTAGACACCTTAGCGCC	up	4.25585	2.08945	0.0272002	27.6061	117.487	10.573	26.3012	45.9441	112.562	153.872	86.0282	12	30	85	128	103	50	middle
34	osa-MIR167f-p3	AGATCATCTGGCAGTTTCATC	up	54.0231	5.7555	0.0277567	3.06294	165.469	0	0	9.18881	109.044	191.22	196.144	0	0	17	124	128	114	middle
35	osa-miR2871a-5p_R-3	GACCGTAGAAACTAGCATAGA	down	0.406899	-1.29726	0.0280058	68.7085	27.9574	62.1161	56.9859	87.0235	16.7084	33.6128	33.551	70.5	65	161	19	22.5	19.5	middle
36	osa-MIR397b-p5	TTGAGTGCAGCGTTGATGAACC	up	4.6882	2.22903	0.0291871	421.349	1975.37	401.772	373.915	488.358	1884.09	2497.8	1544.21	456	426.5	903.5	2142.5	1672	897.5	high
37	ath-miR396b-5p_R+1	TTCCACAGCTTTCTTGAACTTT	down	-inf	-inf	0.0296373	7.34315	0	5.28648	7.01365	9.72933	0	0	0	6	8	18	0	0	0	low
38	osa-MIR159c-p3	TTTGCATGACCCGGGAGATGA	up	5.05306	2.33716	0.0309386	9.59677	48.4931	6.16755	6.13694	16.4858	62.1434	32.8659	50.4699	7	7	30.5	70.6667	22	29.3333	middle
39	osa-miR171h_L-1R+1	TGAGCCGAACCAATATCACTC	down	0.183254	-2.44809	0.0324824	9.5975	1.75878	7.92971	7.89035	12.9724	5.27633	0	0	9	9	24	6	0	0	middle
40	osa-MIR171i-p3	TTGAGCCGCGTCAATATCTCT	down	0.396249	-1.33552	0.033118	350.739	138.98	254.632	406.792	390.795	170.601	100.091	146.248	289	464	723	194	67	85	middle
41	osa-miR396c-3p_L-1R+1	GTCAAGAAAGCTGTGGGAAGA	down	0.491415	-1.02499	0.0334879	127.223	62.5194	148.902	105.205	127.562	53.6427	92.622	41.2935	169	120	236	61	62	24	middle
42	osa-MIR1851-p3_1ss11AG	ACGGAGGAAGGAGAAGAGCC	down	-inf	-inf	0.0350313	28.022	0	20.2648	25.4245	38.3768	0	0	0	23	29	71	0	0	0	middle
43	osa-miR5508	TAGATGGCTGATCTGGTGTGG	up	1.61149	0.688393	0.0359007	9.91536	15.9785	11.454	9.64377	8.64829	14.0702	14.939	18.9262	13	11	16	16	10	11	middle
44	PC-3p-83009_35	AGGGACTTATATTTTTGTGAGAGG	down	0.155023	-2.68945	0.0401473	19.2733	2.9878	27.3135	17.5341	12.9724	0	8.96341	0	31	20	24	0	6	0	middle
45	PC-3p-40698_198	AATAGCGATCAAGGCGGACGG	down	0.510576	-0.969802	0.0406107	64.1777	32.7676	76.6539	51.2873	64.5919	36.9343	32.1189	29.2496	87	58.5	119.5	42	21.5	17	middle
46	PC-3p-88098_27	TTGCTATGTTTTGGGACGGAG	up	inf	inf	0.0419904	0	12.1523	0	0	0	8.79388	10.4573	17.2056	0	0	0	10	7	10	middle
47	osa-miR2871a-3p	TATTTTAGTTTCTATGGTCAC	down	0.492875	-1.02071	0.0425519	28.9624	14.2749	29.9567	26.3012	30.6294	20.5191	7.96748	14.338	34	30	56.6667	23.3333	5.33333	8.33333	middle
48	osa-miR529b	AGAAGAGAGAGAGTACAGCTT	up	9.33521	3.22268	0.0427373	14.8665	138.782	13.2162	18.4108	12.9724	178.516	88.1402	149.689	15	21	24	203	59	87	middle
49	osa-miR3980a-3p	CTGGCCGAGGCCGTCGATTCT	down	0.323196	-1.62952	0.0443257	53.34	17.2393	39.6486	51.7257	68.6458	19.3465	13.4451	18.9262	45	59	127	22	9	11	middle
50	osa-miR169r-3p	TGGCAAGTCTCCTCGGCTACC	down	0.0623714	-4.00297	0.0443853	210.556	13.1327	142.735	198.136	290.799	14.9496	8.96341	15.4851	162	226	538	17	6	9	middle
51	osa-miR398b	TGTGTTCTCAGGTCGCCCCTG	up	10.039	3.32754	0.0444621	6.40708	64.3207	10.573	0	8.64829	74.748	37.3476	80.8665	12	0	16	85	25	47	middle
52	osa-MIR529b-p3	GCTGTACGCTCCCTCTTCTTC	up	inf	inf	0.0495763	0	22.1898	0	0	0	13.1908	22.4085	30.9702	0	0	0	15	15	18	middle
