# Supplementary material for: Identification and integrated analysis of glyphosate stress-responsive microRNAs, lncRNAs, and mRNAs in rice using genome-wide high-throughput sequencing
Source: BMC Genomics. 2020 Mar 17;21:238. doi: 10.1186/s12864-020-6637-6 (PMC7076996; doi:10.1186/s12864-020-6637-6)
Supplement: Supplementary file 12 — Additional file 12 : Table S10 Significant degradome results. [file 12864_2020_6637_MOESM12_ESM.xlsx]

## Sheet: Significant degradome results
SmallRNA	SmallRNA_seq	Transcript	Transcript Annotation	GO_Term	KEGG_pathways	KOG_Description	Symbol	AlignmentScore	AlignmentRange	DegradomeDetection	CA_TPB	DegradomeCleavageSite	CA_DegradomeReadNumber_Raw	CA_DegradomeReadNumber_Normalized	CA_DegradomeCategory	CA_Degradome_Pvalue	CA_Tplot_file_path
osa-miR1425-5p	TAGGATTCAATCCTTGCTGCT	LOC_Os10g35436.1	sp|Q76C99|RF1_ORYSI Protein Rf1, mitochondrial OS=Oryza sativa subsp. indica GN=Rf1 PE=2 SV=1	GO:0005739(mitochondrion);GO:0005488(binding)	-	[R] General function prediction only	Rf1	3	1308-1328	Y	883.161	1319	11	11	0	0.00474335	.\4_T_Plot\CA\LOC_Os10g35436.1--1319--osa-miR1425-5p_degradome.jpg
osa-MIR1430-p5	TAGCCAAGAATGGCTTGCCTATC	LOC_Os12g42400.2	sp|Q8LFU0|NFYAA_ARATH Nuclear transcription factor Y subunit A-10 OS=Arabidopsis thaliana GN=NFYA10 PE=2 SV=2	GO:0016602(CCAAT-binding factor complex);GO:0003677(DNA binding);GO:0003700(sequence-specific DNA binding transcription factor activity)	ko04612(Antigen processing and presentation)	[K] Transcription	NFYA10	4	1200-1222	Y	535.249	1213	20	6.66667	0	0.00553172	.\4_T_Plot\CA\LOC_Os12g42400.2--1213--osa-MIR1430-p5_degradome.jpg
osa-MIR1430-p5	TAGCCAAGAATGGCTTGCCTATC	LOC_Os12g42400.3	sp|Q8LFU0|NFYAA_ARATH Nuclear transcription factor Y subunit A-10 OS=Arabidopsis thaliana GN=NFYA10 PE=2 SV=2	GO:0016602(CCAAT-binding factor complex);GO:0003677(DNA binding);GO:0003700(sequence-specific DNA binding transcription factor activity)	ko04612(Antigen processing and presentation)	[K] Transcription	NFYA10	4	1245-1267	Y	535.249	1258	20	6.66667	0	0.00553172	.\4_T_Plot\CA\LOC_Os12g42400.3--1258--osa-MIR1430-p5_degradome.jpg
osa-MIR1430-p5	TAGCCAAGAATGGCTTGCCTATC	LOC_Os12g42400.1	sp|Q8LFU0|NFYAA_ARATH Nuclear transcription factor Y subunit A-10 OS=Arabidopsis thaliana GN=NFYA10 PE=2 SV=2	GO:0016602(CCAAT-binding factor complex);GO:0003677(DNA binding);GO:0003700(sequence-specific DNA binding transcription factor activity)	ko04612(Antigen processing and presentation)	[K] Transcription	NFYA10	4	1254-1276	Y	535.249	1267	20	6.66667	0	0.00553172	.\4_T_Plot\CA\LOC_Os12g42400.1--1267--osa-MIR1430-p5_degradome.jpg
osa-miR156a	TGACAGAAGAGAGTGAGCAC	LOC_Os12g25490.1	sp|P47917|ZRP4_MAIZE O-methyltransferase ZRP4 OS=Zea mays GN=ZRP4 PE=2 SV=1	GO:0008171(O-methyltransferase activity);GO:0046983(protein dimerization activity)	-	[R] General function prediction only	ZRP4	4	254-272	Y	802.873	264	10	10	0	0.021944	.\4_T_Plot\CA\LOC_Os12g25490.1--264--osa-miR156a_degradome.jpg
osa-miR156a	TGACAGAAGAGAGTGAGCAC	LOC_Os09g32944.1	sp|Q0J0K1|SPL18_ORYSJ Squamosa promoter-binding-like protein 18 OS=Oryza sativa subsp. japonica GN=SPL18 PE=2 SV=1	GO:0005634(nucleus);GO:0003677(DNA binding);GO:0046872(metal ion binding);GO:0006355(regulation of transcription, DNA-dependent);GO:0006351(transcription, DNA-dependent)	-	-	SPL18	1	1034-1053	Y	160.575	1044	2	2	1	0.0489855	.\4_T_Plot\CA\LOC_Os09g32944.1--1044--osa-miR156a_degradome.jpg
osa-miR156a_L+1	TTGACAGAAGAGAGTGAGCAC	LOC_Os06g49010.3	sp|Q5Z818|SPL12_ORYSJ Squamosa promoter-binding-like protein 12 OS=Oryza sativa subsp. japonica GN=SPL12 PE=2 SV=1	GO:0005634(nucleus);GO:0003677(DNA binding);GO:0046872(metal ion binding);GO:0006355(regulation of transcription, DNA-dependent);GO:0006351(transcription, DNA-dependent)	-	-	SPL12	1	1439-1459	Y	66.9061	1450	5	0.833333	0	0.0270973	.\4_T_Plot\CA\LOC_Os06g49010.3--1450--osa-miR156a_L+1_degradome.jpg
osa-miR156a_L+1	TTGACAGAAGAGAGTGAGCAC	LOC_Os06g49010.2	sp|Q5Z818|SPL12_ORYSJ Squamosa promoter-binding-like protein 12 OS=Oryza sativa subsp. japonica GN=SPL12 PE=2 SV=1	GO:0005634(nucleus);GO:0003677(DNA binding);GO:0046872(metal ion binding);GO:0006355(regulation of transcription, DNA-dependent);GO:0006351(transcription, DNA-dependent)	-	-	SPL12	1	1494-1514	Y	66.9061	1505	5	0.833333	0	0.0270973	.\4_T_Plot\CA\LOC_Os06g49010.2--1505--osa-miR156a_L+1_degradome.jpg
osa-miR156a_L+1	TTGACAGAAGAGAGTGAGCAC	LOC_Os06g49010.4	sp|Q5Z818|SPL12_ORYSJ Squamosa promoter-binding-like protein 12 OS=Oryza sativa subsp. japonica GN=SPL12 PE=2 SV=1	GO:0005634(nucleus);GO:0003677(DNA binding);GO:0046872(metal ion binding);GO:0006355(regulation of transcription, DNA-dependent);GO:0006351(transcription, DNA-dependent)	-	-	SPL12	1	1638-1658	Y	66.9061	1649	5	0.833333	0	0.0270973	.\4_T_Plot\CA\LOC_Os06g49010.4--1649--osa-miR156a_L+1_degradome.jpg
osa-miR156a_L+1	TTGACAGAAGAGAGTGAGCAC	LOC_Os06g49010.1	sp|Q5Z818|SPL12_ORYSJ Squamosa promoter-binding-like protein 12 OS=Oryza sativa subsp. japonica GN=SPL12 PE=2 SV=1	GO:0005634(nucleus);GO:0003677(DNA binding);GO:0046872(metal ion binding);GO:0006355(regulation of transcription, DNA-dependent);GO:0006351(transcription, DNA-dependent)	-	-	SPL12	1	1686-1706	Y	66.9061	1697	5	0.833333	0	0.0270973	.\4_T_Plot\CA\LOC_Os06g49010.1--1697--osa-miR156a_L+1_degradome.jpg
osa-miR156a_L+1	TTGACAGAAGAGAGTGAGCAC	LOC_Os06g49010.6	sp|Q5Z818|SPL12_ORYSJ Squamosa promoter-binding-like protein 12 OS=Oryza sativa subsp. japonica GN=SPL12 PE=2 SV=1	GO:0005634(nucleus);GO:0003677(DNA binding);GO:0046872(metal ion binding);GO:0006355(regulation of transcription, DNA-dependent);GO:0006351(transcription, DNA-dependent)	-	-	SPL12	1	1842-1862	Y	66.9061	1853	5	0.833333	0	0.0270973	.\4_T_Plot\CA\LOC_Os06g49010.6--1853--osa-miR156a_L+1_degradome.jpg
osa-miR156a_L+1	TTGACAGAAGAGAGTGAGCAC	LOC_Os06g49010.5	sp|Q5Z818|SPL12_ORYSJ Squamosa promoter-binding-like protein 12 OS=Oryza sativa subsp. japonica GN=SPL12 PE=2 SV=1	GO:0005634(nucleus);GO:0003677(DNA binding);GO:0046872(metal ion binding);GO:0006355(regulation of transcription, DNA-dependent);GO:0006351(transcription, DNA-dependent)	-	-	SPL12	1	2018-2038	Y	66.9061	2029	5	0.833333	0	0.0270973	.\4_T_Plot\CA\LOC_Os06g49010.5--2029--osa-miR156a_L+1_degradome.jpg
osa-miR156a_L+1	TTGACAGAAGAGAGTGAGCAC	LOC_Os08g41940.1	sp|Q6YZE8|SPL16_ORYSJ Squamosa promoter-binding-like protein 16 OS=Oryza sativa subsp. japonica GN=SPL16 PE=2 SV=1	GO:0005634(nucleus);GO:0003677(DNA binding);GO:0046872(metal ion binding);GO:0006355(regulation of transcription, DNA-dependent);GO:0006351(transcription, DNA-dependent)	-	-	SPL16	1.5	1054-1074	Y	321.149	1065	4	4	0	0.0094642	.\4_T_Plot\CA\LOC_Os08g41940.1--1065--osa-miR156a_L+1_degradome.jpg
osa-miR156a_L+1	TTGACAGAAGAGAGTGAGCAC	LOC_Os02g04680.2	sp|A2X0Q6|SPL3_ORYSI Squamosa promoter-binding-like protein 3 OS=Oryza sativa subsp. indica GN=SPL3 PE=2 SV=1	GO:0005634(nucleus);GO:0003677(DNA binding);GO:0046872(metal ion binding);GO:0006355(regulation of transcription, DNA-dependent);GO:0006351(transcription, DNA-dependent)	-	-	SPL3	2	1962-1982	Y	2810.06	1973	70	35	0	0.0201338	.\4_T_Plot\CA\LOC_Os02g04680.2--1973--osa-miR156a_L+1_degradome.jpg
osa-miR156a_L+1	TTGACAGAAGAGAGTGAGCAC	LOC_Os02g04680.1	sp|A2X0Q6|SPL3_ORYSI Squamosa promoter-binding-like protein 3 OS=Oryza sativa subsp. indica GN=SPL3 PE=2 SV=1	GO:0005634(nucleus);GO:0003677(DNA binding);GO:0046872(metal ion binding);GO:0006355(regulation of transcription, DNA-dependent);GO:0006351(transcription, DNA-dependent)	-	-	SPL3	2	1965-1985	Y	2810.06	1976	70	35	0	0.0201338	.\4_T_Plot\CA\LOC_Os02g04680.1--1976--osa-miR156a_L+1_degradome.jpg
osa-miR159a.1	TTTGGATTGAAGGGAGCTCTG	LOC_Os01g59660.1	sp|Q0JIC2|GAM1_ORYSJ Transcription factor GAMYB OS=Oryza sativa subsp. japonica GN=GAM1 PE=2 SV=1	GO:0005634(nucleus);GO:0003677(DNA binding);GO:0030154(cell differentiation);GO:0009908(flower development);GO:0006355(regulation of transcription, DNA-dependent);GO:0006351(transcription, DNA-dependent)	-	[K] Transcription	GAM1	3.5	1260-1280	Y	1103.95	1271	55	13.75	0	0.0167633	.\4_T_Plot\CA\LOC_Os01g59660.1--1271--osa-miR159a.1_degradome.jpg
osa-miR159a.1	TTTGGATTGAAGGGAGCTCTG	LOC_Os01g59660.4	sp|Q0JIC2|GAM1_ORYSJ Transcription factor GAMYB OS=Oryza sativa subsp. japonica GN=GAM1 PE=2 SV=1	GO:0005634(nucleus);GO:0003677(DNA binding);GO:0030154(cell differentiation);GO:0009908(flower development);GO:0006355(regulation of transcription, DNA-dependent);GO:0006351(transcription, DNA-dependent)	-	[K] Transcription	GAM1	3.5	1180-1200	Y	1103.95	1191	55	13.75	0	0.0167633	.\4_T_Plot\CA\LOC_Os01g59660.4--1191--osa-miR159a.1_degradome.jpg
osa-miR159a.1	TTTGGATTGAAGGGAGCTCTG	LOC_Os01g59660.3	sp|Q0JIC2|GAM1_ORYSJ Transcription factor GAMYB OS=Oryza sativa subsp. japonica GN=GAM1 PE=2 SV=1	GO:0005634(nucleus);GO:0003677(DNA binding);GO:0030154(cell differentiation);GO:0009908(flower development);GO:0006355(regulation of transcription, DNA-dependent);GO:0006351(transcription, DNA-dependent)	-	[K] Transcription	GAM1	3.5	1258-1278	Y	1103.95	1269	55	13.75	0	0.0167633	.\4_T_Plot\CA\LOC_Os01g59660.3--1269--osa-miR159a.1_degradome.jpg
osa-miR159a.1	TTTGGATTGAAGGGAGCTCTG	LOC_Os01g59660.2	sp|Q0JIC2|GAM1_ORYSJ Transcription factor GAMYB OS=Oryza sativa subsp. japonica GN=GAM1 PE=2 SV=1	GO:0005634(nucleus);GO:0003677(DNA binding);GO:0030154(cell differentiation);GO:0009908(flower development);GO:0006355(regulation of transcription, DNA-dependent);GO:0006351(transcription, DNA-dependent)	-	[K] Transcription	GAM1	3.5	1348-1368	Y	1103.95	1359	55	13.75	0	0.0167633	.\4_T_Plot\CA\LOC_Os01g59660.2--1359--osa-miR159a.1_degradome.jpg
osa-miR159d_R-1	ATTGGATTGAAGGGAGCTCC	LOC_Os01g59660.1	sp|Q0JIC2|GAM1_ORYSJ Transcription factor GAMYB OS=Oryza sativa subsp. japonica GN=GAM1 PE=2 SV=1	GO:0005634(nucleus);GO:0003677(DNA binding);GO:0030154(cell differentiation);GO:0009908(flower development);GO:0006355(regulation of transcription, DNA-dependent);GO:0006351(transcription, DNA-dependent)	-	[K] Transcription	GAM1	3	1261-1280	Y	1103.95	1271	55	13.75	0	0.0165035	.\4_T_Plot\CA\LOC_Os01g59660.1--1271--osa-miR159d_R-1_degradome.jpg
osa-miR159d_R-1	ATTGGATTGAAGGGAGCTCC	LOC_Os01g59660.4	sp|Q0JIC2|GAM1_ORYSJ Transcription factor GAMYB OS=Oryza sativa subsp. japonica GN=GAM1 PE=2 SV=1	GO:0005634(nucleus);GO:0003677(DNA binding);GO:0030154(cell differentiation);GO:0009908(flower development);GO:0006355(regulation of transcription, DNA-dependent);GO:0006351(transcription, DNA-dependent)	-	[K] Transcription	GAM1	3	1181-1200	Y	1103.95	1191	55	13.75	0	0.0165035	.\4_T_Plot\CA\LOC_Os01g59660.4--1191--osa-miR159d_R-1_degradome.jpg
osa-miR159d_R-1	ATTGGATTGAAGGGAGCTCC	LOC_Os01g59660.3	sp|Q0JIC2|GAM1_ORYSJ Transcription factor GAMYB OS=Oryza sativa subsp. japonica GN=GAM1 PE=2 SV=1	GO:0005634(nucleus);GO:0003677(DNA binding);GO:0030154(cell differentiation);GO:0009908(flower development);GO:0006355(regulation of transcription, DNA-dependent);GO:0006351(transcription, DNA-dependent)	-	[K] Transcription	GAM1	3	1259-1278	Y	1103.95	1269	55	13.75	0	0.0165035	.\4_T_Plot\CA\LOC_Os01g59660.3--1269--osa-miR159d_R-1_degradome.jpg
osa-miR159d_R-1	ATTGGATTGAAGGGAGCTCC	LOC_Os01g59660.2	sp|Q0JIC2|GAM1_ORYSJ Transcription factor GAMYB OS=Oryza sativa subsp. japonica GN=GAM1 PE=2 SV=1	GO:0005634(nucleus);GO:0003677(DNA binding);GO:0030154(cell differentiation);GO:0009908(flower development);GO:0006355(regulation of transcription, DNA-dependent);GO:0006351(transcription, DNA-dependent)	-	[K] Transcription	GAM1	3	1349-1368	Y	1103.95	1359	55	13.75	0	0.0165035	.\4_T_Plot\CA\LOC_Os01g59660.2--1359--osa-miR159d_R-1_degradome.jpg
osa-miR159e_R-1	ATTGGATTGAAGGGAGCTCC	LOC_Os01g59660.1	sp|Q0JIC2|GAM1_ORYSJ Transcription factor GAMYB OS=Oryza sativa subsp. japonica GN=GAM1 PE=2 SV=1	GO:0005634(nucleus);GO:0003677(DNA binding);GO:0030154(cell differentiation);GO:0009908(flower development);GO:0006355(regulation of transcription, DNA-dependent);GO:0006351(transcription, DNA-dependent)	-	[K] Transcription	GAM1	3	1261-1280	Y	1103.95	1271	55	13.75	0	0.0165035	.\4_T_Plot\CA\LOC_Os01g59660.1--1271--osa-miR159e_R-1_degradome.jpg
osa-miR159e_R-1	ATTGGATTGAAGGGAGCTCC	LOC_Os01g59660.4	sp|Q0JIC2|GAM1_ORYSJ Transcription factor GAMYB OS=Oryza sativa subsp. japonica GN=GAM1 PE=2 SV=1	GO:0005634(nucleus);GO:0003677(DNA binding);GO:0030154(cell differentiation);GO:0009908(flower development);GO:0006355(regulation of transcription, DNA-dependent);GO:0006351(transcription, DNA-dependent)	-	[K] Transcription	GAM1	3	1181-1200	Y	1103.95	1191	55	13.75	0	0.0165035	.\4_T_Plot\CA\LOC_Os01g59660.4--1191--osa-miR159e_R-1_degradome.jpg
osa-miR159e_R-1	ATTGGATTGAAGGGAGCTCC	LOC_Os01g59660.3	sp|Q0JIC2|GAM1_ORYSJ Transcription factor GAMYB OS=Oryza sativa subsp. japonica GN=GAM1 PE=2 SV=1	GO:0005634(nucleus);GO:0003677(DNA binding);GO:0030154(cell differentiation);GO:0009908(flower development);GO:0006355(regulation of transcription, DNA-dependent);GO:0006351(transcription, DNA-dependent)	-	[K] Transcription	GAM1	3	1259-1278	Y	1103.95	1269	55	13.75	0	0.0165035	.\4_T_Plot\CA\LOC_Os01g59660.3--1269--osa-miR159e_R-1_degradome.jpg
osa-miR159e_R-1	ATTGGATTGAAGGGAGCTCC	LOC_Os01g59660.2	sp|Q0JIC2|GAM1_ORYSJ Transcription factor GAMYB OS=Oryza sativa subsp. japonica GN=GAM1 PE=2 SV=1	GO:0005634(nucleus);GO:0003677(DNA binding);GO:0030154(cell differentiation);GO:0009908(flower development);GO:0006355(regulation of transcription, DNA-dependent);GO:0006351(transcription, DNA-dependent)	-	[K] Transcription	GAM1	3	1349-1368	Y	1103.95	1359	55	13.75	0	0.0165035	.\4_T_Plot\CA\LOC_Os01g59660.2--1359--osa-miR159e_R-1_degradome.jpg
osa-miR159f_R-1	CTTGGATTGAAGGGAGCTCT	LOC_Os01g59660.1	sp|Q0JIC2|GAM1_ORYSJ Transcription factor GAMYB OS=Oryza sativa subsp. japonica GN=GAM1 PE=2 SV=1	GO:0005634(nucleus);GO:0003677(DNA binding);GO:0030154(cell differentiation);GO:0009908(flower development);GO:0006355(regulation of transcription, DNA-dependent);GO:0006351(transcription, DNA-dependent)	-	[K] Transcription	GAM1	2.5	1261-1280	Y	1103.95	1271	55	13.75	0	0.0157239	.\4_T_Plot\CA\LOC_Os01g59660.1--1271--osa-miR159f_R-1_degradome.jpg
osa-miR159f_R-1	CTTGGATTGAAGGGAGCTCT	LOC_Os01g59660.4	sp|Q0JIC2|GAM1_ORYSJ Transcription factor GAMYB OS=Oryza sativa subsp. japonica GN=GAM1 PE=2 SV=1	GO:0005634(nucleus);GO:0003677(DNA binding);GO:0030154(cell differentiation);GO:0009908(flower development);GO:0006355(regulation of transcription, DNA-dependent);GO:0006351(transcription, DNA-dependent)	-	[K] Transcription	GAM1	2.5	1181-1200	Y	1103.95	1191	55	13.75	0	0.0157239	.\4_T_Plot\CA\LOC_Os01g59660.4--1191--osa-miR159f_R-1_degradome.jpg
osa-miR159f_R-1	CTTGGATTGAAGGGAGCTCT	LOC_Os01g59660.3	sp|Q0JIC2|GAM1_ORYSJ Transcription factor GAMYB OS=Oryza sativa subsp. japonica GN=GAM1 PE=2 SV=1	GO:0005634(nucleus);GO:0003677(DNA binding);GO:0030154(cell differentiation);GO:0009908(flower development);GO:0006355(regulation of transcription, DNA-dependent);GO:0006351(transcription, DNA-dependent)	-	[K] Transcription	GAM1	2.5	1259-1278	Y	1103.95	1269	55	13.75	0	0.0157239	.\4_T_Plot\CA\LOC_Os01g59660.3--1269--osa-miR159f_R-1_degradome.jpg
osa-miR159f_R-1	CTTGGATTGAAGGGAGCTCT	LOC_Os01g59660.2	sp|Q0JIC2|GAM1_ORYSJ Transcription factor GAMYB OS=Oryza sativa subsp. japonica GN=GAM1 PE=2 SV=1	GO:0005634(nucleus);GO:0003677(DNA binding);GO:0030154(cell differentiation);GO:0009908(flower development);GO:0006355(regulation of transcription, DNA-dependent);GO:0006351(transcription, DNA-dependent)	-	[K] Transcription	GAM1	2.5	1349-1368	Y	1103.95	1359	55	13.75	0	0.0157239	.\4_T_Plot\CA\LOC_Os01g59660.2--1359--osa-miR159f_R-1_degradome.jpg
osa-miR160a-5p	TGCCTGGCTCCCTGTATGCCA	LOC_Os10g33940.1	sp|Q9AV47|ARFV_ORYSJ Auxin response factor 22 OS=Oryza sativa subsp. japonica GN=ARF22 PE=2 SV=1	GO:0005634(nucleus);GO:0003677(DNA binding);GO:0046983(protein dimerization activity);GO:0009734(auxin mediated signaling pathway);GO:0006355(regulation of transcription, DNA-dependent);GO:0006351(transcription, DNA-dependent)	-	-	ARF22	1	1635-1655	Y	21677.6	1646	270	270	0	0.0270973	.\4_T_Plot\CA\LOC_Os10g33940.1--1646--osa-miR160a-5p_degradome.jpg
osa-miR160a-5p	TGCCTGGCTCCCTGTATGCCA	LOC_Os02g41800.1	sp|Q6K223|ARFH_ORYSJ Auxin response factor 8 OS=Oryza sativa subsp. japonica GN=ARF8 PE=2 SV=1	GO:0005634(nucleus);GO:0003677(DNA binding);GO:0046983(protein dimerization activity);GO:0009734(auxin mediated signaling pathway);GO:0006355(regulation of transcription, DNA-dependent);GO:0006351(transcription, DNA-dependent)	-	-	ARF8	1	1484-1504	Y	5860.98	1495	148	73	0	0.0270973	.\4_T_Plot\CA\LOC_Os02g41800.1--1495--osa-miR160a-5p_degradome.jpg
osa-miR160a-5p	TGCCTGGCTCCCTGTATGCCA	LOC_Os02g41800.2	sp|Q6K223|ARFH_ORYSJ Auxin response factor 8 OS=Oryza sativa subsp. japonica GN=ARF8 PE=2 SV=1	GO:0005634(nucleus);GO:0003677(DNA binding);GO:0046983(protein dimerization activity);GO:0009734(auxin mediated signaling pathway);GO:0006355(regulation of transcription, DNA-dependent);GO:0006351(transcription, DNA-dependent)	-	-	ARF8	1	1484-1504	Y	5860.98	1495	148	73	0	0.0270973	.\4_T_Plot\CA\LOC_Os02g41800.2--1495--osa-miR160a-5p_degradome.jpg
osa-miR160a-5p	TGCCTGGCTCCCTGTATGCCA	LOC_Os06g47150.3	sp|Q653H7|ARFR_ORYSJ Auxin response factor 18 OS=Oryza sativa subsp. japonica GN=ARF18 PE=2 SV=1	GO:0005634(nucleus);GO:0003677(DNA binding);GO:0046983(protein dimerization activity);GO:0009734(auxin mediated signaling pathway);GO:0006355(regulation of transcription, DNA-dependent);GO:0006351(transcription, DNA-dependent)	ko00270(Cysteine and methionine metabolism)	-	ARF18	1	1811-1831	Y	14712.7	1822	734	183.25	0	0.0270973	.\4_T_Plot\CA\LOC_Os06g47150.3--1822--osa-miR160a-5p_degradome.jpg
osa-miR160a-5p	TGCCTGGCTCCCTGTATGCCA	LOC_Os06g47150.2	sp|Q653H7|ARFR_ORYSJ Auxin response factor 18 OS=Oryza sativa subsp. japonica GN=ARF18 PE=2 SV=1	GO:0005634(nucleus);GO:0003677(DNA binding);GO:0046983(protein dimerization activity);GO:0009734(auxin mediated signaling pathway);GO:0006355(regulation of transcription, DNA-dependent);GO:0006351(transcription, DNA-dependent)	ko00270(Cysteine and methionine metabolism)	-	ARF18	1	1844-1864	Y	14712.7	1855	734	183.25	0	0.0270973	.\4_T_Plot\CA\LOC_Os06g47150.2--1855--osa-miR160a-5p_degradome.jpg
osa-miR160a-5p	TGCCTGGCTCCCTGTATGCCA	LOC_Os06g47150.1	sp|Q653H7|ARFR_ORYSJ Auxin response factor 18 OS=Oryza sativa subsp. japonica GN=ARF18 PE=2 SV=1	GO:0005634(nucleus);GO:0003677(DNA binding);GO:0046983(protein dimerization activity);GO:0009734(auxin mediated signaling pathway);GO:0006355(regulation of transcription, DNA-dependent);GO:0006351(transcription, DNA-dependent)	-	-	ARF18	1	2042-2062	Y	14712.7	2053	734	183.25	0	0.0270973	.\4_T_Plot\CA\LOC_Os06g47150.1--2053--osa-miR160a-5p_degradome.jpg
osa-miR160a-5p	TGCCTGGCTCCCTGTATGCCA	LOC_Os06g47150.4	sp|Q653H7|ARFR_ORYSJ Auxin response factor 18 OS=Oryza sativa subsp. japonica GN=ARF18 PE=2 SV=1	GO:0005634(nucleus);GO:0003677(DNA binding);GO:0046983(protein dimerization activity);GO:0009734(auxin mediated signaling pathway);GO:0006355(regulation of transcription, DNA-dependent);GO:0006351(transcription, DNA-dependent)	-	-	ARF18	1	1844-1864	Y	14712.7	1855	734	183.25	0	0.0270973	.\4_T_Plot\CA\LOC_Os06g47150.4--1855--osa-miR160a-5p_degradome.jpg
osa-miR160a-5p	TGCCTGGCTCCCTGTATGCCA	LOC_Os04g43910.1	sp|Q01I35|ARFJ_ORYSI Auxin response factor 10 OS=Oryza sativa subsp. indica GN=ARF10 PE=2 SV=2	GO:0005634(nucleus);GO:0003677(DNA binding);GO:0046983(protein dimerization activity);GO:0009734(auxin mediated signaling pathway);GO:0006355(regulation of transcription, DNA-dependent);GO:0006351(transcription, DNA-dependent)	-	-	ARF10	1	1344-1364	Y	2007.18	1355	25	25	0	0.0270973	.\4_T_Plot\CA\LOC_Os04g43910.1--1355--osa-miR160a-5p_degradome.jpg
osa-miR160e-5p	TGCCTGGCTCCCTGTATGCCG	LOC_Os10g33940.1	sp|Q9AV47|ARFV_ORYSJ Auxin response factor 22 OS=Oryza sativa subsp. japonica GN=ARF22 PE=2 SV=1	GO:0005634(nucleus);GO:0003677(DNA binding);GO:0046983(protein dimerization activity);GO:0009734(auxin mediated signaling pathway);GO:0006355(regulation of transcription, DNA-dependent);GO:0006351(transcription, DNA-dependent)	-	-	ARF22	1	1635-1655	Y	21677.6	1646	270	270	0	0.0270973	.\4_T_Plot\CA\LOC_Os10g33940.1--1646--osa-miR160e-5p_degradome.jpg
osa-miR160e-5p	TGCCTGGCTCCCTGTATGCCG	LOC_Os02g41800.1	sp|Q6K223|ARFH_ORYSJ Auxin response factor 8 OS=Oryza sativa subsp. japonica GN=ARF8 PE=2 SV=1	GO:0005634(nucleus);GO:0003677(DNA binding);GO:0046983(protein dimerization activity);GO:0009734(auxin mediated signaling pathway);GO:0006355(regulation of transcription, DNA-dependent);GO:0006351(transcription, DNA-dependent)	-	-	ARF8	1	1484-1504	Y	5860.98	1495	148	73	0	0.0270973	.\4_T_Plot\CA\LOC_Os02g41800.1--1495--osa-miR160e-5p_degradome.jpg
osa-miR160e-5p	TGCCTGGCTCCCTGTATGCCG	LOC_Os02g41800.2	sp|Q6K223|ARFH_ORYSJ Auxin response factor 8 OS=Oryza sativa subsp. japonica GN=ARF8 PE=2 SV=1	GO:0005634(nucleus);GO:0003677(DNA binding);GO:0046983(protein dimerization activity);GO:0009734(auxin mediated signaling pathway);GO:0006355(regulation of transcription, DNA-dependent);GO:0006351(transcription, DNA-dependent)	-	-	ARF8	1	1484-1504	Y	5860.98	1495	148	73	0	0.0270973	.\4_T_Plot\CA\LOC_Os02g41800.2--1495--osa-miR160e-5p_degradome.jpg
osa-miR160e-5p	TGCCTGGCTCCCTGTATGCCG	LOC_Os06g47150.3	sp|Q653H7|ARFR_ORYSJ Auxin response factor 18 OS=Oryza sativa subsp. japonica GN=ARF18 PE=2 SV=1	GO:0005634(nucleus);GO:0003677(DNA binding);GO:0046983(protein dimerization activity);GO:0009734(auxin mediated signaling pathway);GO:0006355(regulation of transcription, DNA-dependent);GO:0006351(transcription, DNA-dependent)	ko00270(Cysteine and methionine metabolism)	-	ARF18	1	1811-1831	Y	14712.7	1822	734	183.25	0	0.0270973	.\4_T_Plot\CA\LOC_Os06g47150.3--1822--osa-miR160e-5p_degradome.jpg
osa-miR160e-5p	TGCCTGGCTCCCTGTATGCCG	LOC_Os06g47150.2	sp|Q653H7|ARFR_ORYSJ Auxin response factor 18 OS=Oryza sativa subsp. japonica GN=ARF18 PE=2 SV=1	GO:0005634(nucleus);GO:0003677(DNA binding);GO:0046983(protein dimerization activity);GO:0009734(auxin mediated signaling pathway);GO:0006355(regulation of transcription, DNA-dependent);GO:0006351(transcription, DNA-dependent)	ko00270(Cysteine and methionine metabolism)	-	ARF18	1	1844-1864	Y	14712.7	1855	734	183.25	0	0.0270973	.\4_T_Plot\CA\LOC_Os06g47150.2--1855--osa-miR160e-5p_degradome.jpg
osa-miR160e-5p	TGCCTGGCTCCCTGTATGCCG	LOC_Os06g47150.1	sp|Q653H7|ARFR_ORYSJ Auxin response factor 18 OS=Oryza sativa subsp. japonica GN=ARF18 PE=2 SV=1	GO:0005634(nucleus);GO:0003677(DNA binding);GO:0046983(protein dimerization activity);GO:0009734(auxin mediated signaling pathway);GO:0006355(regulation of transcription, DNA-dependent);GO:0006351(transcription, DNA-dependent)	-	-	ARF18	1	2042-2062	Y	14712.7	2053	734	183.25	0	0.0270973	.\4_T_Plot\CA\LOC_Os06g47150.1--2053--osa-miR160e-5p_degradome.jpg
osa-miR160e-5p	TGCCTGGCTCCCTGTATGCCG	LOC_Os06g47150.4	sp|Q653H7|ARFR_ORYSJ Auxin response factor 18 OS=Oryza sativa subsp. japonica GN=ARF18 PE=2 SV=1	GO:0005634(nucleus);GO:0003677(DNA binding);GO:0046983(protein dimerization activity);GO:0009734(auxin mediated signaling pathway);GO:0006355(regulation of transcription, DNA-dependent);GO:0006351(transcription, DNA-dependent)	-	-	ARF18	1	1844-1864	Y	14712.7	1855	734	183.25	0	0.0270973	.\4_T_Plot\CA\LOC_Os06g47150.4--1855--osa-miR160e-5p_degradome.jpg
osa-miR160e-5p	TGCCTGGCTCCCTGTATGCCG	LOC_Os04g43910.1	sp|Q01I35|ARFJ_ORYSI Auxin response factor 10 OS=Oryza sativa subsp. indica GN=ARF10 PE=2 SV=2	GO:0005634(nucleus);GO:0003677(DNA binding);GO:0046983(protein dimerization activity);GO:0009734(auxin mediated signaling pathway);GO:0006355(regulation of transcription, DNA-dependent);GO:0006351(transcription, DNA-dependent)	-	-	ARF10	1	1344-1364	Y	2007.18	1355	25	25	0	0.0270973	.\4_T_Plot\CA\LOC_Os04g43910.1--1355--osa-miR160e-5p_degradome.jpg
osa-miR160f-5p	TGCCTGGCTCCCTGAATGCCA	LOC_Os10g33940.1	sp|Q9AV47|ARFV_ORYSJ Auxin response factor 22 OS=Oryza sativa subsp. japonica GN=ARF22 PE=2 SV=1	GO:0005634(nucleus);GO:0003677(DNA binding);GO:0046983(protein dimerization activity);GO:0009734(auxin mediated signaling pathway);GO:0006355(regulation of transcription, DNA-dependent);GO:0006351(transcription, DNA-dependent)	-	-	ARF22	2	1635-1655	Y	21677.6	1646	270	270	0	0.0229768	.\4_T_Plot\CA\LOC_Os10g33940.1--1646--osa-miR160f-5p_degradome.jpg
osa-miR160f-5p	TGCCTGGCTCCCTGAATGCCA	LOC_Os02g41800.1	sp|Q6K223|ARFH_ORYSJ Auxin response factor 8 OS=Oryza sativa subsp. japonica GN=ARF8 PE=2 SV=1	GO:0005634(nucleus);GO:0003677(DNA binding);GO:0046983(protein dimerization activity);GO:0009734(auxin mediated signaling pathway);GO:0006355(regulation of transcription, DNA-dependent);GO:0006351(transcription, DNA-dependent)	-	-	ARF8	2	1484-1504	Y	5860.98	1495	148	73	0	0.0229768	.\4_T_Plot\CA\LOC_Os02g41800.1--1495--osa-miR160f-5p_degradome.jpg
osa-miR160f-5p	TGCCTGGCTCCCTGAATGCCA	LOC_Os02g41800.2	sp|Q6K223|ARFH_ORYSJ Auxin response factor 8 OS=Oryza sativa subsp. japonica GN=ARF8 PE=2 SV=1	GO:0005634(nucleus);GO:0003677(DNA binding);GO:0046983(protein dimerization activity);GO:0009734(auxin mediated signaling pathway);GO:0006355(regulation of transcription, DNA-dependent);GO:0006351(transcription, DNA-dependent)	-	-	ARF8	2	1484-1504	Y	5860.98	1495	148	73	0	0.0229768	.\4_T_Plot\CA\LOC_Os02g41800.2--1495--osa-miR160f-5p_degradome.jpg
osa-miR160f-5p	TGCCTGGCTCCCTGAATGCCA	LOC_Os06g47150.3	sp|Q653H7|ARFR_ORYSJ Auxin response factor 18 OS=Oryza sativa subsp. japonica GN=ARF18 PE=2 SV=1	GO:0005634(nucleus);GO:0003677(DNA binding);GO:0046983(protein dimerization activity);GO:0009734(auxin mediated signaling pathway);GO:0006355(regulation of transcription, DNA-dependent);GO:0006351(transcription, DNA-dependent)	ko00270(Cysteine and methionine metabolism)	-	ARF18	2	1811-1831	Y	14712.7	1822	734	183.25	0	0.0229768	.\4_T_Plot\CA\LOC_Os06g47150.3--1822--osa-miR160f-5p_degradome.jpg
osa-miR160f-5p	TGCCTGGCTCCCTGAATGCCA	LOC_Os06g47150.2	sp|Q653H7|ARFR_ORYSJ Auxin response factor 18 OS=Oryza sativa subsp. japonica GN=ARF18 PE=2 SV=1	GO:0005634(nucleus);GO:0003677(DNA binding);GO:0046983(protein dimerization activity);GO:0009734(auxin mediated signaling pathway);GO:0006355(regulation of transcription, DNA-dependent);GO:0006351(transcription, DNA-dependent)	ko00270(Cysteine and methionine metabolism)	-	ARF18	2	1844-1864	Y	14712.7	1855	734	183.25	0	0.0229768	.\4_T_Plot\CA\LOC_Os06g47150.2--1855--osa-miR160f-5p_degradome.jpg
osa-miR160f-5p	TGCCTGGCTCCCTGAATGCCA	LOC_Os06g47150.1	sp|Q653H7|ARFR_ORYSJ Auxin response factor 18 OS=Oryza sativa subsp. japonica GN=ARF18 PE=2 SV=1	GO:0005634(nucleus);GO:0003677(DNA binding);GO:0046983(protein dimerization activity);GO:0009734(auxin mediated signaling pathway);GO:0006355(regulation of transcription, DNA-dependent);GO:0006351(transcription, DNA-dependent)	-	-	ARF18	2	2042-2062	Y	14712.7	2053	734	183.25	0	0.0229768	.\4_T_Plot\CA\LOC_Os06g47150.1--2053--osa-miR160f-5p_degradome.jpg
osa-miR160f-5p	TGCCTGGCTCCCTGAATGCCA	LOC_Os06g47150.4	sp|Q653H7|ARFR_ORYSJ Auxin response factor 18 OS=Oryza sativa subsp. japonica GN=ARF18 PE=2 SV=1	GO:0005634(nucleus);GO:0003677(DNA binding);GO:0046983(protein dimerization activity);GO:0009734(auxin mediated signaling pathway);GO:0006355(regulation of transcription, DNA-dependent);GO:0006351(transcription, DNA-dependent)	-	-	ARF18	2	1844-1864	Y	14712.7	1855	734	183.25	0	0.0229768	.\4_T_Plot\CA\LOC_Os06g47150.4--1855--osa-miR160f-5p_degradome.jpg
osa-miR160f-5p	TGCCTGGCTCCCTGAATGCCA	LOC_Os04g43910.1	sp|Q01I35|ARFJ_ORYSI Auxin response factor 10 OS=Oryza sativa subsp. indica GN=ARF10 PE=2 SV=2	GO:0005634(nucleus);GO:0003677(DNA binding);GO:0046983(protein dimerization activity);GO:0009734(auxin mediated signaling pathway);GO:0006355(regulation of transcription, DNA-dependent);GO:0006351(transcription, DNA-dependent)	-	-	ARF10	2	1344-1364	Y	2007.18	1355	25	25	0	0.0229768	.\4_T_Plot\CA\LOC_Os04g43910.1--1355--osa-miR160f-5p_degradome.jpg
osa-miR162a	TCGATAAACCTCTGCATCCAG	LOC_Os03g02970.1	sp|Q8LMR2|DCL1_ORYSJ Endoribonuclease Dicer homolog 1 OS=Oryza sativa subsp. japonica GN=DCL1 PE=2 SV=1	GO:0005634(nucleus);GO:0005524(ATP binding);GO:0003725(double-stranded RNA binding);GO:0004386(helicase activity);GO:0046872(metal ion binding);GO:0004525(ribonuclease III activity);GO:0007275(multicellular organismal development);GO:0035196(production of miRNAs involved in gene silencing by miRNA)	-	[A] RNA processing and modification	DCL1	2	2977-2998	Y	883.161	2988	11	11	0	0.00290139	.\4_T_Plot\CA\LOC_Os03g02970.1--2988--osa-miR162a_degradome.jpg
osa-miR162b	TCGATAAGCCTCTGCATCCAG	LOC_Os03g02970.1	sp|Q8LMR2|DCL1_ORYSJ Endoribonuclease Dicer homolog 1 OS=Oryza sativa subsp. japonica GN=DCL1 PE=2 SV=1	GO:0005634(nucleus);GO:0005524(ATP binding);GO:0003725(double-stranded RNA binding);GO:0004386(helicase activity);GO:0046872(metal ion binding);GO:0004525(ribonuclease III activity);GO:0007275(multicellular organismal development);GO:0035196(production of miRNAs involved in gene silencing by miRNA)	-	[A] RNA processing and modification	DCL1	3	2977-2998	Y	883.161	2988	11	11	0	0.00237449	.\4_T_Plot\CA\LOC_Os03g02970.1--2988--osa-miR162b_degradome.jpg
osa-miR164a	TGGAGAAGCAGGGCACGTGCA	LOC_Os08g10080.1	sp|Q84TE6|NAC22_ARATH NAC domain-containing protein 21/22 OS=Arabidopsis thaliana GN=NAC021 PE=1 SV=2	GO:0005634(nucleus);GO:0003677(DNA binding);GO:0003700(sequence-specific DNA binding transcription factor activity);GO:0009734(auxin mediated signaling pathway);GO:0048527(lateral root development);GO:0010072(primary shoot apical meristem specification)	ko00270(Cysteine and methionine metabolism)	-	NAC021	3.5	772-792	Y	3211.49	783	40	40	0	0.00631946	.\4_T_Plot\CA\LOC_Os08g10080.1--783--osa-miR164a_degradome.jpg
osa-miR164a	TGGAGAAGCAGGGCACGTGCA	LOC_Os06g46270.1	sp|Q84TE6|NAC22_ARATH NAC domain-containing protein 21/22 OS=Arabidopsis thaliana GN=NAC021 PE=1 SV=2	GO:0005634(nucleus);GO:0003677(DNA binding);GO:0003700(sequence-specific DNA binding transcription factor activity);GO:0009734(auxin mediated signaling pathway);GO:0048527(lateral root development);GO:0010072(primary shoot apical meristem specification)	-	-	NAC021	2	954-974	Y	401.437	965	5	5	0	0.00867895	.\4_T_Plot\CA\LOC_Os06g46270.1--965--osa-miR164a_degradome.jpg
osa-miR164a	TGGAGAAGCAGGGCACGTGCA	LOC_Os12g41680.1	sp|Q84TE6|NAC22_ARATH NAC domain-containing protein 21/22 OS=Arabidopsis thaliana GN=NAC021 PE=1 SV=2	GO:0005634(nucleus);GO:0003677(DNA binding);GO:0003700(sequence-specific DNA binding transcription factor activity);GO:0009734(auxin mediated signaling pathway);GO:0048527(lateral root development);GO:0010072(primary shoot apical meristem specification)	-	-	NAC021	2	911-931	Y	1124.02	922	14	14	0	0.00867895	.\4_T_Plot\CA\LOC_Os12g41680.1--922--osa-miR164a_degradome.jpg
osa-miR164a	TGGAGAAGCAGGGCACGTGCA	LOC_Os04g38720.1	sp|Q9FLJ2|NC100_ARATH NAC domain-containing protein 100 OS=Arabidopsis thaliana GN=NAC100 PE=2 SV=1	GO:0005634(nucleus);GO:0003677(DNA binding);GO:0006355(regulation of transcription, DNA-dependent);GO:0006351(transcription, DNA-dependent)	-	-	NAC100	3	800-820	Y	722.586	811	9	9	0	0.0165035	.\4_T_Plot\CA\LOC_Os04g38720.1--811--osa-miR164a_degradome.jpg
osa-miR164d	TGGAGAAGCAGGGCACGTGCT	LOC_Os08g10080.1	sp|Q84TE6|NAC22_ARATH NAC domain-containing protein 21/22 OS=Arabidopsis thaliana GN=NAC021 PE=1 SV=2	GO:0005634(nucleus);GO:0003677(DNA binding);GO:0003700(sequence-specific DNA binding transcription factor activity);GO:0009734(auxin mediated signaling pathway);GO:0048527(lateral root development);GO:0010072(primary shoot apical meristem specification)	ko00270(Cysteine and methionine metabolism)	-	NAC021	2.5	772-792	Y	3211.49	783	40	40	0	0.00263798	.\4_T_Plot\CA\LOC_Os08g10080.1--783--osa-miR164d_degradome.jpg
osa-miR164d	TGGAGAAGCAGGGCACGTGCT	LOC_Os06g46270.1	sp|Q84TE6|NAC22_ARATH NAC domain-containing protein 21/22 OS=Arabidopsis thaliana GN=NAC021 PE=1 SV=2	GO:0005634(nucleus);GO:0003677(DNA binding);GO:0003700(sequence-specific DNA binding transcription factor activity);GO:0009734(auxin mediated signaling pathway);GO:0048527(lateral root development);GO:0010072(primary shoot apical meristem specification)	-	-	NAC021	1	954-974	Y	401.437	965	5	5	0	0.0102488	.\4_T_Plot\CA\LOC_Os06g46270.1--965--osa-miR164d_degradome.jpg
osa-miR164d	TGGAGAAGCAGGGCACGTGCT	LOC_Os12g41680.1	sp|Q84TE6|NAC22_ARATH NAC domain-containing protein 21/22 OS=Arabidopsis thaliana GN=NAC021 PE=1 SV=2	GO:0005634(nucleus);GO:0003677(DNA binding);GO:0003700(sequence-specific DNA binding transcription factor activity);GO:0009734(auxin mediated signaling pathway);GO:0048527(lateral root development);GO:0010072(primary shoot apical meristem specification)	-	-	NAC021	1	911-931	Y	1124.02	922	14	14	0	0.0102488	.\4_T_Plot\CA\LOC_Os12g41680.1--922--osa-miR164d_degradome.jpg
osa-miR164d	TGGAGAAGCAGGGCACGTGCT	LOC_Os04g38720.1	sp|Q9FLJ2|NC100_ARATH NAC domain-containing protein 100 OS=Arabidopsis thaliana GN=NAC100 PE=2 SV=1	GO:0005634(nucleus);GO:0003677(DNA binding);GO:0006355(regulation of transcription, DNA-dependent);GO:0006351(transcription, DNA-dependent)	-	-	NAC100	3	800-820	Y	722.586	811	9	9	0	0.0141627	.\4_T_Plot\CA\LOC_Os04g38720.1--811--osa-miR164d_degradome.jpg
osa-miR164e	TGGAGAAGCAGGGCACGTGAG	LOC_Os06g46270.1	sp|Q84TE6|NAC22_ARATH NAC domain-containing protein 21/22 OS=Arabidopsis thaliana GN=NAC021 PE=1 SV=2	GO:0005634(nucleus);GO:0003677(DNA binding);GO:0003700(sequence-specific DNA binding transcription factor activity);GO:0009734(auxin mediated signaling pathway);GO:0048527(lateral root development);GO:0010072(primary shoot apical meristem specification)	-	-	NAC021	3	954-974	Y	401.437	965	5	5	0	0.0211686	.\4_T_Plot\CA\LOC_Os06g46270.1--965--osa-miR164e_degradome.jpg
osa-miR164e	TGGAGAAGCAGGGCACGTGAG	LOC_Os12g41680.1	sp|Q84TE6|NAC22_ARATH NAC domain-containing protein 21/22 OS=Arabidopsis thaliana GN=NAC021 PE=1 SV=2	GO:0005634(nucleus);GO:0003677(DNA binding);GO:0003700(sequence-specific DNA binding transcription factor activity);GO:0009734(auxin mediated signaling pathway);GO:0048527(lateral root development);GO:0010072(primary shoot apical meristem specification)	-	-	NAC021	3	911-931	Y	1124.02	922	14	14	0	0.0211686	.\4_T_Plot\CA\LOC_Os12g41680.1--922--osa-miR164e_degradome.jpg
osa-miR164e	TGGAGAAGCAGGGCACGTGAG	LOC_Os04g38720.1	sp|Q9FLJ2|NC100_ARATH NAC domain-containing protein 100 OS=Arabidopsis thaliana GN=NAC100 PE=2 SV=1	GO:0005634(nucleus);GO:0003677(DNA binding);GO:0006355(regulation of transcription, DNA-dependent);GO:0006351(transcription, DNA-dependent)	-	-	NAC100	3	800-820	Y	722.586	811	9	9	0	0.0211686	.\4_T_Plot\CA\LOC_Os04g38720.1--811--osa-miR164e_degradome.jpg
osa-miR166a-3p	TCGGACCAGGCTTCATTCCCC	LOC_Os10g33960.3	sp|Q9AV49|HOX9_ORYSJ Homeobox-leucine zipper protein HOX9 OS=Oryza sativa subsp. japonica GN=HOX9 PE=2 SV=1	GO:0005634(nucleus);GO:0043565(sequence-specific DNA binding);GO:0003700(sequence-specific DNA binding transcription factor activity)	-	-	HOX9	3	924-944	Y	1277.91	935	95	15.9167	0	0.0327347	.\4_T_Plot\CA\LOC_Os10g33960.3--935--osa-miR166a-3p_degradome.jpg
osa-miR166a-3p	TCGGACCAGGCTTCATTCCCC	LOC_Os10g33960.4	sp|Q9AV49|HOX9_ORYSJ Homeobox-leucine zipper protein HOX9 OS=Oryza sativa subsp. japonica GN=HOX9 PE=2 SV=1	GO:0005634(nucleus);GO:0043565(sequence-specific DNA binding);GO:0003700(sequence-specific DNA binding transcription factor activity)	-	-	HOX9	3	924-944	Y	1277.91	935	95	15.9167	0	0.0327347	.\4_T_Plot\CA\LOC_Os10g33960.4--935--osa-miR166a-3p_degradome.jpg
osa-miR166a-3p	TCGGACCAGGCTTCATTCCCC	LOC_Os10g33960.2	sp|Q9AV49|HOX9_ORYSJ Homeobox-leucine zipper protein HOX9 OS=Oryza sativa subsp. japonica GN=HOX9 PE=2 SV=1	GO:0005634(nucleus);GO:0043565(sequence-specific DNA binding);GO:0003700(sequence-specific DNA binding transcription factor activity)	-	-	HOX9	3	696-716	Y	1277.91	707	95	15.9167	0	0.0327347	.\4_T_Plot\CA\LOC_Os10g33960.2--707--osa-miR166a-3p_degradome.jpg
osa-miR166a-3p	TCGGACCAGGCTTCATTCCCC	LOC_Os10g33960.1	sp|Q9AV49|HOX9_ORYSJ Homeobox-leucine zipper protein HOX9 OS=Oryza sativa subsp. japonica GN=HOX9 PE=2 SV=1	GO:0005634(nucleus);GO:0043565(sequence-specific DNA binding);GO:0003700(sequence-specific DNA binding transcription factor activity)	-	-	HOX9	3	924-944	Y	1277.91	935	95	15.9167	0	0.0327347	.\4_T_Plot\CA\LOC_Os10g33960.1--935--osa-miR166a-3p_degradome.jpg
osa-miR166a-3p	TCGGACCAGGCTTCATTCCCC	LOC_Os03g01890.2	sp|Q6TAQ6|HOX10_ORYSJ Homeobox-leucine zipper protein HOX10 OS=Oryza sativa subsp. japonica GN=HOX10 PE=2 SV=1	GO:0005634(nucleus);GO:0043565(sequence-specific DNA binding);GO:0003700(sequence-specific DNA binding transcription factor activity)	-	-	HOX10	3	1089-1109	Y	1257.83	1100	94	15.6667	0	0.0327347	.\4_T_Plot\CA\LOC_Os03g01890.2--1100--osa-miR166a-3p_degradome.jpg
osa-miR166a-3p	TCGGACCAGGCTTCATTCCCC	LOC_Os12g41860.1	sp|A2ZMN9|HOX33_ORYSI Homeobox-leucine zipper protein HOX33 OS=Oryza sativa subsp. indica GN=HOX33 PE=2 SV=2	GO:0005634(nucleus);GO:0043565(sequence-specific DNA binding);GO:0003700(sequence-specific DNA binding transcription factor activity)	-	-	HOX33	3	877-897	Y	749.348	888	28	9.33333	0	0.0327347	.\4_T_Plot\CA\LOC_Os12g41860.1--888--osa-miR166a-3p_degradome.jpg
osa-miR166g-3p	TCGGACCAGGCTTCATTCCTC	LOC_Os10g33960.3	sp|Q9AV49|HOX9_ORYSJ Homeobox-leucine zipper protein HOX9 OS=Oryza sativa subsp. japonica GN=HOX9 PE=2 SV=1	GO:0005634(nucleus);GO:0043565(sequence-specific DNA binding);GO:0003700(sequence-specific DNA binding transcription factor activity)	-	-	HOX9	3	924-944	Y	1277.91	935	95	15.9167	0	0.0211686	.\4_T_Plot\CA\LOC_Os10g33960.3--935--osa-miR166g-3p_degradome.jpg
osa-miR166g-3p	TCGGACCAGGCTTCATTCCTC	LOC_Os10g33960.4	sp|Q9AV49|HOX9_ORYSJ Homeobox-leucine zipper protein HOX9 OS=Oryza sativa subsp. japonica GN=HOX9 PE=2 SV=1	GO:0005634(nucleus);GO:0043565(sequence-specific DNA binding);GO:0003700(sequence-specific DNA binding transcription factor activity)	-	-	HOX9	3	924-944	Y	1277.91	935	95	15.9167	0	0.0211686	.\4_T_Plot\CA\LOC_Os10g33960.4--935--osa-miR166g-3p_degradome.jpg
osa-miR166g-3p	TCGGACCAGGCTTCATTCCTC	LOC_Os10g33960.2	sp|Q9AV49|HOX9_ORYSJ Homeobox-leucine zipper protein HOX9 OS=Oryza sativa subsp. japonica GN=HOX9 PE=2 SV=1	GO:0005634(nucleus);GO:0043565(sequence-specific DNA binding);GO:0003700(sequence-specific DNA binding transcription factor activity)	-	-	HOX9	3	696-716	Y	1277.91	707	95	15.9167	0	0.0211686	.\4_T_Plot\CA\LOC_Os10g33960.2--707--osa-miR166g-3p_degradome.jpg
osa-miR166g-3p	TCGGACCAGGCTTCATTCCTC	LOC_Os10g33960.1	sp|Q9AV49|HOX9_ORYSJ Homeobox-leucine zipper protein HOX9 OS=Oryza sativa subsp. japonica GN=HOX9 PE=2 SV=1	GO:0005634(nucleus);GO:0043565(sequence-specific DNA binding);GO:0003700(sequence-specific DNA binding transcription factor activity)	-	-	HOX9	3	924-944	Y	1277.91	935	95	15.9167	0	0.0211686	.\4_T_Plot\CA\LOC_Os10g33960.1--935--osa-miR166g-3p_degradome.jpg
osa-miR166g-3p	TCGGACCAGGCTTCATTCCTC	LOC_Os03g01890.2	sp|Q6TAQ6|HOX10_ORYSJ Homeobox-leucine zipper protein HOX10 OS=Oryza sativa subsp. japonica GN=HOX10 PE=2 SV=1	GO:0005634(nucleus);GO:0043565(sequence-specific DNA binding);GO:0003700(sequence-specific DNA binding transcription factor activity)	-	-	HOX10	3	1089-1109	Y	1257.83	1100	94	15.6667	0	0.0211686	.\4_T_Plot\CA\LOC_Os03g01890.2--1100--osa-miR166g-3p_degradome.jpg
osa-miR166g-3p	TCGGACCAGGCTTCATTCCTC	LOC_Os12g41860.1	sp|A2ZMN9|HOX33_ORYSI Homeobox-leucine zipper protein HOX33 OS=Oryza sativa subsp. indica GN=HOX33 PE=2 SV=2	GO:0005634(nucleus);GO:0043565(sequence-specific DNA binding);GO:0003700(sequence-specific DNA binding transcription factor activity)	-	-	HOX33	3	877-897	Y	749.348	888	28	9.33333	0	0.0211686	.\4_T_Plot\CA\LOC_Os12g41860.1--888--osa-miR166g-3p_degradome.jpg
osa-miR166k-3p	TCGGACCAGGCTTCAATCCCT	LOC_Os10g33960.3	sp|Q9AV49|HOX9_ORYSJ Homeobox-leucine zipper protein HOX9 OS=Oryza sativa subsp. japonica GN=HOX9 PE=2 SV=1	GO:0005634(nucleus);GO:0043565(sequence-specific DNA binding);GO:0003700(sequence-specific DNA binding transcription factor activity)	-	-	HOX9	2.5	925-944	Y	1277.91	935	95	15.9167	0	0.0234928	.\4_T_Plot\CA\LOC_Os10g33960.3--935--osa-miR166k-3p_degradome.jpg
osa-miR166k-3p	TCGGACCAGGCTTCAATCCCT	LOC_Os10g33960.4	sp|Q9AV49|HOX9_ORYSJ Homeobox-leucine zipper protein HOX9 OS=Oryza sativa subsp. japonica GN=HOX9 PE=2 SV=1	GO:0005634(nucleus);GO:0043565(sequence-specific DNA binding);GO:0003700(sequence-specific DNA binding transcription factor activity)	-	-	HOX9	2.5	925-944	Y	1277.91	935	95	15.9167	0	0.0234928	.\4_T_Plot\CA\LOC_Os10g33960.4--935--osa-miR166k-3p_degradome.jpg
osa-miR166k-3p	TCGGACCAGGCTTCAATCCCT	LOC_Os10g33960.2	sp|Q9AV49|HOX9_ORYSJ Homeobox-leucine zipper protein HOX9 OS=Oryza sativa subsp. japonica GN=HOX9 PE=2 SV=1	GO:0005634(nucleus);GO:0043565(sequence-specific DNA binding);GO:0003700(sequence-specific DNA binding transcription factor activity)	-	-	HOX9	2.5	697-716	Y	1277.91	707	95	15.9167	0	0.0234928	.\4_T_Plot\CA\LOC_Os10g33960.2--707--osa-miR166k-3p_degradome.jpg
osa-miR166k-3p	TCGGACCAGGCTTCAATCCCT	LOC_Os10g33960.1	sp|Q9AV49|HOX9_ORYSJ Homeobox-leucine zipper protein HOX9 OS=Oryza sativa subsp. japonica GN=HOX9 PE=2 SV=1	GO:0005634(nucleus);GO:0043565(sequence-specific DNA binding);GO:0003700(sequence-specific DNA binding transcription factor activity)	-	-	HOX9	2.5	925-944	Y	1277.91	935	95	15.9167	0	0.0234928	.\4_T_Plot\CA\LOC_Os10g33960.1--935--osa-miR166k-3p_degradome.jpg
osa-miR166k-3p	TCGGACCAGGCTTCAATCCCT	LOC_Os03g01890.2	sp|Q6TAQ6|HOX10_ORYSJ Homeobox-leucine zipper protein HOX10 OS=Oryza sativa subsp. japonica GN=HOX10 PE=2 SV=1	GO:0005634(nucleus);GO:0043565(sequence-specific DNA binding);GO:0003700(sequence-specific DNA binding transcription factor activity)	-	-	HOX10	2.5	1090-1109	Y	1257.83	1100	94	15.6667	0	0.0234928	.\4_T_Plot\CA\LOC_Os03g01890.2--1100--osa-miR166k-3p_degradome.jpg
osa-miR166k-3p	TCGGACCAGGCTTCAATCCCT	LOC_Os12g41860.1	sp|A2ZMN9|HOX33_ORYSI Homeobox-leucine zipper protein HOX33 OS=Oryza sativa subsp. indica GN=HOX33 PE=2 SV=2	GO:0005634(nucleus);GO:0043565(sequence-specific DNA binding);GO:0003700(sequence-specific DNA binding transcription factor activity)	-	-	HOX33	2.5	878-897	Y	749.348	888	28	9.33333	0	0.0234928	.\4_T_Plot\CA\LOC_Os12g41860.1--888--osa-miR166k-3p_degradome.jpg
osa-miR166m_R-1	TCGGACCAGGCTTCATTCCC	LOC_Os10g33960.3	sp|Q9AV49|HOX9_ORYSJ Homeobox-leucine zipper protein HOX9 OS=Oryza sativa subsp. japonica GN=HOX9 PE=2 SV=1	GO:0005634(nucleus);GO:0043565(sequence-specific DNA binding);GO:0003700(sequence-specific DNA binding transcription factor activity)	-	-	HOX9	2	925-944	Y	1277.91	935	95	15.9167	0	0.0258115	.\4_T_Plot\CA\LOC_Os10g33960.3--935--osa-miR166m_R-1_degradome.jpg
osa-miR166m_R-1	TCGGACCAGGCTTCATTCCC	LOC_Os10g33960.4	sp|Q9AV49|HOX9_ORYSJ Homeobox-leucine zipper protein HOX9 OS=Oryza sativa subsp. japonica GN=HOX9 PE=2 SV=1	GO:0005634(nucleus);GO:0043565(sequence-specific DNA binding);GO:0003700(sequence-specific DNA binding transcription factor activity)	-	-	HOX9	2	925-944	Y	1277.91	935	95	15.9167	0	0.0258115	.\4_T_Plot\CA\LOC_Os10g33960.4--935--osa-miR166m_R-1_degradome.jpg
osa-miR166m_R-1	TCGGACCAGGCTTCATTCCC	LOC_Os10g33960.2	sp|Q9AV49|HOX9_ORYSJ Homeobox-leucine zipper protein HOX9 OS=Oryza sativa subsp. japonica GN=HOX9 PE=2 SV=1	GO:0005634(nucleus);GO:0043565(sequence-specific DNA binding);GO:0003700(sequence-specific DNA binding transcription factor activity)	-	-	HOX9	2	697-716	Y	1277.91	707	95	15.9167	0	0.0258115	.\4_T_Plot\CA\LOC_Os10g33960.2--707--osa-miR166m_R-1_degradome.jpg
osa-miR166m_R-1	TCGGACCAGGCTTCATTCCC	LOC_Os10g33960.1	sp|Q9AV49|HOX9_ORYSJ Homeobox-leucine zipper protein HOX9 OS=Oryza sativa subsp. japonica GN=HOX9 PE=2 SV=1	GO:0005634(nucleus);GO:0043565(sequence-specific DNA binding);GO:0003700(sequence-specific DNA binding transcription factor activity)	-	-	HOX9	2	925-944	Y	1277.91	935	95	15.9167	0	0.0258115	.\4_T_Plot\CA\LOC_Os10g33960.1--935--osa-miR166m_R-1_degradome.jpg
osa-miR166m_R-1	TCGGACCAGGCTTCATTCCC	LOC_Os03g01890.2	sp|Q6TAQ6|HOX10_ORYSJ Homeobox-leucine zipper protein HOX10 OS=Oryza sativa subsp. japonica GN=HOX10 PE=2 SV=1	GO:0005634(nucleus);GO:0043565(sequence-specific DNA binding);GO:0003700(sequence-specific DNA binding transcription factor activity)	-	-	HOX10	2	1090-1109	Y	1257.83	1100	94	15.6667	0	0.0258115	.\4_T_Plot\CA\LOC_Os03g01890.2--1100--osa-miR166m_R-1_degradome.jpg
osa-miR166m_R-1	TCGGACCAGGCTTCATTCCC	LOC_Os12g41860.1	sp|A2ZMN9|HOX33_ORYSI Homeobox-leucine zipper protein HOX33 OS=Oryza sativa subsp. indica GN=HOX33 PE=2 SV=2	GO:0005634(nucleus);GO:0043565(sequence-specific DNA binding);GO:0003700(sequence-specific DNA binding transcription factor activity)	-	-	HOX33	2	878-897	Y	749.348	888	28	9.33333	0	0.0258115	.\4_T_Plot\CA\LOC_Os12g41860.1--888--osa-miR166m_R-1_degradome.jpg
osa-miR169b	CAGCCAAGGATGACTTGCCGG	LOC_Os03g07880.3	sp|Q93ZH2|NFYA3_ARATH Nuclear transcription factor Y subunit A-3 OS=Arabidopsis thaliana GN=NFYA3 PE=2 SV=2	GO:0016602(CCAAT-binding factor complex);GO:0003677(DNA binding);GO:0003700(sequence-specific DNA binding transcription factor activity)	ko04612(Antigen processing and presentation)	[K] Transcription	NFYA3	3.5	756-776	Y	321.149	767	12	4	0	0.0291511	.\4_T_Plot\CA\LOC_Os03g07880.3--767--osa-miR169b_degradome.jpg
osa-miR169b	CAGCCAAGGATGACTTGCCGG	LOC_Os03g07880.1	sp|Q9LVJ7|NFYA6_ARATH Nuclear transcription factor Y subunit A-6 OS=Arabidopsis thaliana GN=NFYA6 PE=2 SV=1	GO:0016602(CCAAT-binding factor complex);GO:0003677(DNA binding);GO:0003700(sequence-specific DNA binding transcription factor activity)	ko04612(Antigen processing and presentation)	[K] Transcription	NFYA6	3.5	844-864	Y	321.149	855	12	4	0	0.0291511	.\4_T_Plot\CA\LOC_Os03g07880.1--855--osa-miR169b_degradome.jpg
osa-miR169b	CAGCCAAGGATGACTTGCCGG	LOC_Os03g07880.2	sp|Q93ZH2|NFYA3_ARATH Nuclear transcription factor Y subunit A-3 OS=Arabidopsis thaliana GN=NFYA3 PE=2 SV=2	GO:0016602(CCAAT-binding factor complex);GO:0003677(DNA binding);GO:0003700(sequence-specific DNA binding transcription factor activity)	ko04612(Antigen processing and presentation)	[K] Transcription	NFYA3	3.5	993-1013	Y	321.149	1004	12	4	0	0.0291511	.\4_T_Plot\CA\LOC_Os03g07880.2--1004--osa-miR169b_degradome.jpg
osa-miR169b	CAGCCAAGGATGACTTGCCGG	LOC_Os03g29760.3	sp|Q93ZH2|NFYA3_ARATH Nuclear transcription factor Y subunit A-3 OS=Arabidopsis thaliana GN=NFYA3 PE=2 SV=2	GO:0016602(CCAAT-binding factor complex);GO:0003677(DNA binding);GO:0003700(sequence-specific DNA binding transcription factor activity)	ko04612(Antigen processing and presentation)	[K] Transcription	NFYA3	3.5	1264-1284	Y	374.674	1275	14	4.66667	0	0.0291511	.\4_T_Plot\CA\LOC_Os03g29760.3--1275--osa-miR169b_degradome.jpg
osa-miR169b	CAGCCAAGGATGACTTGCCGG	LOC_Os03g29760.1	sp|Q93ZH2|NFYA3_ARATH Nuclear transcription factor Y subunit A-3 OS=Arabidopsis thaliana GN=NFYA3 PE=2 SV=2	GO:0016602(CCAAT-binding factor complex);GO:0003677(DNA binding);GO:0003700(sequence-specific DNA binding transcription factor activity)	ko04612(Antigen processing and presentation)	[K] Transcription	NFYA3	3.5	1284-1304	Y	374.674	1295	14	4.66667	0	0.0291511	.\4_T_Plot\CA\LOC_Os03g29760.1--1295--osa-miR169b_degradome.jpg
osa-miR169b	CAGCCAAGGATGACTTGCCGG	LOC_Os03g29760.2	sp|Q93ZH2|NFYA3_ARATH Nuclear transcription factor Y subunit A-3 OS=Arabidopsis thaliana GN=NFYA3 PE=2 SV=2	GO:0016602(CCAAT-binding factor complex);GO:0003677(DNA binding);GO:0003700(sequence-specific DNA binding transcription factor activity)	ko04612(Antigen processing and presentation)	[K] Transcription	NFYA3	3.5	1364-1384	Y	374.674	1375	14	4.66667	0	0.0291511	.\4_T_Plot\CA\LOC_Os03g29760.2--1375--osa-miR169b_degradome.jpg
osa-miR169b	CAGCCAAGGATGACTTGCCGG	LOC_Os03g48970.4	sp|Q945M9|NFYA9_ARATH Nuclear transcription factor Y subunit A-9 OS=Arabidopsis thaliana GN=NFYA9 PE=2 SV=1	GO:0016602(CCAAT-binding factor complex);GO:0003677(DNA binding);GO:0003700(sequence-specific DNA binding transcription factor activity);GO:0045892(negative regulation of transcription, DNA-dependent)	ko04612(Antigen processing and presentation)	[K] Transcription	NFYA9	4	1228-1248	Y	18686.9	1239	931	232.75	0	0.0146833	.\4_T_Plot\CA\LOC_Os03g48970.4--1239--osa-miR169b_degradome.jpg
osa-miR169b	CAGCCAAGGATGACTTGCCGG	LOC_Os03g48970.1	sp|Q945M9|NFYA9_ARATH Nuclear transcription factor Y subunit A-9 OS=Arabidopsis thaliana GN=NFYA9 PE=2 SV=1	GO:0016602(CCAAT-binding factor complex);GO:0003677(DNA binding);GO:0003700(sequence-specific DNA binding transcription factor activity);GO:0045892(negative regulation of transcription, DNA-dependent)	ko04612(Antigen processing and presentation)	[K] Transcription	NFYA9	4	1236-1256	Y	18686.9	1247	931	232.75	0	0.0146833	.\4_T_Plot\CA\LOC_Os03g48970.1--1247--osa-miR169b_degradome.jpg
osa-miR169b	CAGCCAAGGATGACTTGCCGG	LOC_Os03g48970.2	sp|Q945M9|NFYA9_ARATH Nuclear transcription factor Y subunit A-9 OS=Arabidopsis thaliana GN=NFYA9 PE=2 SV=1	GO:0016602(CCAAT-binding factor complex);GO:0003677(DNA binding);GO:0003700(sequence-specific DNA binding transcription factor activity);GO:0045892(negative regulation of transcription, DNA-dependent)	ko04612(Antigen processing and presentation)	[K] Transcription	NFYA9	4	1765-1785	Y	18686.9	1776	931	232.75	0	0.0146833	.\4_T_Plot\CA\LOC_Os03g48970.2--1776--osa-miR169b_degradome.jpg
osa-miR169b	CAGCCAAGGATGACTTGCCGG	LOC_Os03g48970.3	sp|Q945M9|NFYA9_ARATH Nuclear transcription factor Y subunit A-9 OS=Arabidopsis thaliana GN=NFYA9 PE=2 SV=1	GO:0016602(CCAAT-binding factor complex);GO:0003677(DNA binding);GO:0003700(sequence-specific DNA binding transcription factor activity);GO:0045892(negative regulation of transcription, DNA-dependent)	ko04612(Antigen processing and presentation)	[K] Transcription	NFYA9	4	1935-1955	Y	18686.9	1946	931	232.75	0	0.0146833	.\4_T_Plot\CA\LOC_Os03g48970.3--1946--osa-miR169b_degradome.jpg
osa-miR169b	CAGCCAAGGATGACTTGCCGG	LOC_Os12g42400.2	sp|Q8LFU0|NFYAA_ARATH Nuclear transcription factor Y subunit A-10 OS=Arabidopsis thaliana GN=NFYA10 PE=2 SV=2	GO:0016602(CCAAT-binding factor complex);GO:0003677(DNA binding);GO:0003700(sequence-specific DNA binding transcription factor activity)	ko04612(Antigen processing and presentation)	[K] Transcription	NFYA10	3.5	1202-1222	Y	535.249	1213	20	6.66667	0	0.0291511	.\4_T_Plot\CA\LOC_Os12g42400.2--1213--osa-miR169b_degradome.jpg
osa-miR169b	CAGCCAAGGATGACTTGCCGG	LOC_Os12g42400.3	sp|Q8LFU0|NFYAA_ARATH Nuclear transcription factor Y subunit A-10 OS=Arabidopsis thaliana GN=NFYA10 PE=2 SV=2	GO:0016602(CCAAT-binding factor complex);GO:0003677(DNA binding);GO:0003700(sequence-specific DNA binding transcription factor activity)	ko04612(Antigen processing and presentation)	[K] Transcription	NFYA10	3.5	1247-1267	Y	535.249	1258	20	6.66667	0	0.0291511	.\4_T_Plot\CA\LOC_Os12g42400.3--1258--osa-miR169b_degradome.jpg
osa-miR169b	CAGCCAAGGATGACTTGCCGG	LOC_Os12g42400.1	sp|Q8LFU0|NFYAA_ARATH Nuclear transcription factor Y subunit A-10 OS=Arabidopsis thaliana GN=NFYA10 PE=2 SV=2	GO:0016602(CCAAT-binding factor complex);GO:0003677(DNA binding);GO:0003700(sequence-specific DNA binding transcription factor activity)	ko04612(Antigen processing and presentation)	[K] Transcription	NFYA10	3.5	1256-1276	Y	535.249	1267	20	6.66667	0	0.0291511	.\4_T_Plot\CA\LOC_Os12g42400.1--1267--osa-miR169b_degradome.jpg
osa-miR169b	CAGCCAAGGATGACTTGCCGG	LOC_Os07g41720.1	sp|Q93ZH2|NFYA3_ARATH Nuclear transcription factor Y subunit A-3 OS=Arabidopsis thaliana GN=NFYA3 PE=2 SV=2	GO:0016602(CCAAT-binding factor complex);GO:0003677(DNA binding);GO:0003700(sequence-specific DNA binding transcription factor activity)	ko04612(Antigen processing and presentation)	[K] Transcription	NFYA3	3.5	1169-1189	Y	200.718	1180	5	2.5	1	0.0266823	.\4_T_Plot\CA\LOC_Os07g41720.1--1180--osa-miR169b_degradome.jpg
osa-miR169b	CAGCCAAGGATGACTTGCCGG	LOC_Os07g06470.2	sp|Q8LFU0|NFYAA_ARATH Nuclear transcription factor Y subunit A-10 OS=Arabidopsis thaliana GN=NFYA10 PE=2 SV=2	GO:0016602(CCAAT-binding factor complex);GO:0003677(DNA binding);GO:0003700(sequence-specific DNA binding transcription factor activity)	ko04612(Antigen processing and presentation)	[K] Transcription	NFYA10	2.5	1214-1234	Y	80.2873	1225	2	1	1	0.00481778	.\4_T_Plot\CA\LOC_Os07g06470.2--1225--osa-miR169b_degradome.jpg
osa-miR169b	CAGCCAAGGATGACTTGCCGG	LOC_Os07g06470.1	sp|Q8LFU0|NFYAA_ARATH Nuclear transcription factor Y subunit A-10 OS=Arabidopsis thaliana GN=NFYA10 PE=2 SV=2	GO:0016602(CCAAT-binding factor complex);GO:0003677(DNA binding);GO:0003700(sequence-specific DNA binding transcription factor activity)	ko04612(Antigen processing and presentation)	[K] Transcription	NFYA10	2.5	1425-1445	Y	80.2873	1436	2	1	1	0.00481778	.\4_T_Plot\CA\LOC_Os07g06470.1--1436--osa-miR169b_degradome.jpg
osa-miR169f.1	TAGCCAAGGATGACTTGCCTA	LOC_Os03g07880.3	sp|Q93ZH2|NFYA3_ARATH Nuclear transcription factor Y subunit A-3 OS=Arabidopsis thaliana GN=NFYA3 PE=2 SV=2	GO:0016602(CCAAT-binding factor complex);GO:0003677(DNA binding);GO:0003700(sequence-specific DNA binding transcription factor activity)	ko04612(Antigen processing and presentation)	[K] Transcription	NFYA3	4	756-776	Y	321.149	767	12	4	0	0.0255542	.\4_T_Plot\CA\LOC_Os03g07880.3--767--osa-miR169f.1_degradome.jpg
osa-miR169f.1	TAGCCAAGGATGACTTGCCTA	LOC_Os03g07880.1	sp|Q9LVJ7|NFYA6_ARATH Nuclear transcription factor Y subunit A-6 OS=Arabidopsis thaliana GN=NFYA6 PE=2 SV=1	GO:0016602(CCAAT-binding factor complex);GO:0003677(DNA binding);GO:0003700(sequence-specific DNA binding transcription factor activity)	ko04612(Antigen processing and presentation)	[K] Transcription	NFYA6	4	844-864	Y	321.149	855	12	4	0	0.0255542	.\4_T_Plot\CA\LOC_Os03g07880.1--855--osa-miR169f.1_degradome.jpg
osa-miR169f.1	TAGCCAAGGATGACTTGCCTA	LOC_Os03g07880.2	sp|Q93ZH2|NFYA3_ARATH Nuclear transcription factor Y subunit A-3 OS=Arabidopsis thaliana GN=NFYA3 PE=2 SV=2	GO:0016602(CCAAT-binding factor complex);GO:0003677(DNA binding);GO:0003700(sequence-specific DNA binding transcription factor activity)	ko04612(Antigen processing and presentation)	[K] Transcription	NFYA3	4	993-1013	Y	321.149	1004	12	4	0	0.0255542	.\4_T_Plot\CA\LOC_Os03g07880.2--1004--osa-miR169f.1_degradome.jpg
osa-miR169f.1	TAGCCAAGGATGACTTGCCTA	LOC_Os03g44540.1	sp|Q8LFU0|NFYAA_ARATH Nuclear transcription factor Y subunit A-10 OS=Arabidopsis thaliana GN=NFYA10 PE=2 SV=2	GO:0016602(CCAAT-binding factor complex);GO:0003677(DNA binding);GO:0003700(sequence-specific DNA binding transcription factor activity)	ko04612(Antigen processing and presentation)	[K] Transcription	NFYA10	3	1718-1738	Y	1445.17	1729	18	18	0	0.00237449	.\4_T_Plot\CA\LOC_Os03g44540.1--1729--osa-miR169f.1_degradome.jpg
osa-miR169f.1	TAGCCAAGGATGACTTGCCTA	LOC_Os03g48970.4	sp|Q945M9|NFYA9_ARATH Nuclear transcription factor Y subunit A-9 OS=Arabidopsis thaliana GN=NFYA9 PE=2 SV=1	GO:0016602(CCAAT-binding factor complex);GO:0003677(DNA binding);GO:0003700(sequence-specific DNA binding transcription factor activity);GO:0045892(negative regulation of transcription, DNA-dependent)	ko04612(Antigen processing and presentation)	[K] Transcription	NFYA9	4	1228-1248	Y	18686.9	1239	931	232.75	0	0.0255542	.\4_T_Plot\CA\LOC_Os03g48970.4--1239--osa-miR169f.1_degradome.jpg
osa-miR169f.1	TAGCCAAGGATGACTTGCCTA	LOC_Os03g48970.1	sp|Q945M9|NFYA9_ARATH Nuclear transcription factor Y subunit A-9 OS=Arabidopsis thaliana GN=NFYA9 PE=2 SV=1	GO:0016602(CCAAT-binding factor complex);GO:0003677(DNA binding);GO:0003700(sequence-specific DNA binding transcription factor activity);GO:0045892(negative regulation of transcription, DNA-dependent)	ko04612(Antigen processing and presentation)	[K] Transcription	NFYA9	4	1236-1256	Y	18686.9	1247	931	232.75	0	0.0255542	.\4_T_Plot\CA\LOC_Os03g48970.1--1247--osa-miR169f.1_degradome.jpg
osa-miR169f.1	TAGCCAAGGATGACTTGCCTA	LOC_Os03g48970.2	sp|Q945M9|NFYA9_ARATH Nuclear transcription factor Y subunit A-9 OS=Arabidopsis thaliana GN=NFYA9 PE=2 SV=1	GO:0016602(CCAAT-binding factor complex);GO:0003677(DNA binding);GO:0003700(sequence-specific DNA binding transcription factor activity);GO:0045892(negative regulation of transcription, DNA-dependent)	ko04612(Antigen processing and presentation)	[K] Transcription	NFYA9	4	1765-1785	Y	18686.9	1776	931	232.75	0	0.0255542	.\4_T_Plot\CA\LOC_Os03g48970.2--1776--osa-miR169f.1_degradome.jpg
osa-miR169f.1	TAGCCAAGGATGACTTGCCTA	LOC_Os03g48970.3	sp|Q945M9|NFYA9_ARATH Nuclear transcription factor Y subunit A-9 OS=Arabidopsis thaliana GN=NFYA9 PE=2 SV=1	GO:0016602(CCAAT-binding factor complex);GO:0003677(DNA binding);GO:0003700(sequence-specific DNA binding transcription factor activity);GO:0045892(negative regulation of transcription, DNA-dependent)	ko04612(Antigen processing and presentation)	[K] Transcription	NFYA9	4	1935-1955	Y	18686.9	1946	931	232.75	0	0.0255542	.\4_T_Plot\CA\LOC_Os03g48970.3--1946--osa-miR169f.1_degradome.jpg
osa-miR169f.1	TAGCCAAGGATGACTTGCCTA	LOC_Os03g29760.3	sp|Q93ZH2|NFYA3_ARATH Nuclear transcription factor Y subunit A-3 OS=Arabidopsis thaliana GN=NFYA3 PE=2 SV=2	GO:0016602(CCAAT-binding factor complex);GO:0003677(DNA binding);GO:0003700(sequence-specific DNA binding transcription factor activity)	ko04612(Antigen processing and presentation)	[K] Transcription	NFYA3	4	1264-1284	Y	374.674	1275	14	4.66667	0	0.0255542	.\4_T_Plot\CA\LOC_Os03g29760.3--1275--osa-miR169f.1_degradome.jpg
osa-miR169f.1	TAGCCAAGGATGACTTGCCTA	LOC_Os03g29760.1	sp|Q93ZH2|NFYA3_ARATH Nuclear transcription factor Y subunit A-3 OS=Arabidopsis thaliana GN=NFYA3 PE=2 SV=2	GO:0016602(CCAAT-binding factor complex);GO:0003677(DNA binding);GO:0003700(sequence-specific DNA binding transcription factor activity)	ko04612(Antigen processing and presentation)	[K] Transcription	NFYA3	4	1284-1304	Y	374.674	1295	14	4.66667	0	0.0255542	.\4_T_Plot\CA\LOC_Os03g29760.1--1295--osa-miR169f.1_degradome.jpg
osa-miR169f.1	TAGCCAAGGATGACTTGCCTA	LOC_Os03g29760.2	sp|Q93ZH2|NFYA3_ARATH Nuclear transcription factor Y subunit A-3 OS=Arabidopsis thaliana GN=NFYA3 PE=2 SV=2	GO:0016602(CCAAT-binding factor complex);GO:0003677(DNA binding);GO:0003700(sequence-specific DNA binding transcription factor activity)	ko04612(Antigen processing and presentation)	[K] Transcription	NFYA3	4	1364-1384	Y	374.674	1375	14	4.66667	0	0.0255542	.\4_T_Plot\CA\LOC_Os03g29760.2--1375--osa-miR169f.1_degradome.jpg
osa-miR169f.1	TAGCCAAGGATGACTTGCCTA	LOC_Os12g42400.2	sp|Q8LFU0|NFYAA_ARATH Nuclear transcription factor Y subunit A-10 OS=Arabidopsis thaliana GN=NFYA10 PE=2 SV=2	GO:0016602(CCAAT-binding factor complex);GO:0003677(DNA binding);GO:0003700(sequence-specific DNA binding transcription factor activity)	ko04612(Antigen processing and presentation)	[K] Transcription	NFYA10	2.5	1202-1222	Y	535.249	1213	20	6.66667	0	0.00789308	.\4_T_Plot\CA\LOC_Os12g42400.2--1213--osa-miR169f.1_degradome.jpg
osa-miR169f.1	TAGCCAAGGATGACTTGCCTA	LOC_Os12g42400.3	sp|Q8LFU0|NFYAA_ARATH Nuclear transcription factor Y subunit A-10 OS=Arabidopsis thaliana GN=NFYA10 PE=2 SV=2	GO:0016602(CCAAT-binding factor complex);GO:0003677(DNA binding);GO:0003700(sequence-specific DNA binding transcription factor activity)	ko04612(Antigen processing and presentation)	[K] Transcription	NFYA10	2.5	1247-1267	Y	535.249	1258	20	6.66667	0	0.00789308	.\4_T_Plot\CA\LOC_Os12g42400.3--1258--osa-miR169f.1_degradome.jpg
osa-miR169f.1	TAGCCAAGGATGACTTGCCTA	LOC_Os12g42400.1	sp|Q8LFU0|NFYAA_ARATH Nuclear transcription factor Y subunit A-10 OS=Arabidopsis thaliana GN=NFYA10 PE=2 SV=2	GO:0016602(CCAAT-binding factor complex);GO:0003677(DNA binding);GO:0003700(sequence-specific DNA binding transcription factor activity)	ko04612(Antigen processing and presentation)	[K] Transcription	NFYA10	2.5	1256-1276	Y	535.249	1267	20	6.66667	0	0.00789308	.\4_T_Plot\CA\LOC_Os12g42400.1--1267--osa-miR169f.1_degradome.jpg
osa-miR169f.1	TAGCCAAGGATGACTTGCCTA	LOC_Os07g41720.1	sp|Q93ZH2|NFYA3_ARATH Nuclear transcription factor Y subunit A-3 OS=Arabidopsis thaliana GN=NFYA3 PE=2 SV=2	GO:0016602(CCAAT-binding factor complex);GO:0003677(DNA binding);GO:0003700(sequence-specific DNA binding transcription factor activity)	ko04612(Antigen processing and presentation)	[K] Transcription	NFYA3	4	1169-1189	Y	200.718	1180	5	2.5	1	0.0233864	.\4_T_Plot\CA\LOC_Os07g41720.1--1180--osa-miR169f.1_degradome.jpg
osa-miR169f.1	TAGCCAAGGATGACTTGCCTA	LOC_Os07g06470.2	sp|Q8LFU0|NFYAA_ARATH Nuclear transcription factor Y subunit A-10 OS=Arabidopsis thaliana GN=NFYA10 PE=2 SV=2	GO:0016602(CCAAT-binding factor complex);GO:0003677(DNA binding);GO:0003700(sequence-specific DNA binding transcription factor activity)	ko04612(Antigen processing and presentation)	[K] Transcription	NFYA10	3.5	1214-1234	Y	80.2873	1225	2	1	1	0.00385608	.\4_T_Plot\CA\LOC_Os07g06470.2--1225--osa-miR169f.1_degradome.jpg
osa-miR169f.1	TAGCCAAGGATGACTTGCCTA	LOC_Os07g06470.1	sp|Q8LFU0|NFYAA_ARATH Nuclear transcription factor Y subunit A-10 OS=Arabidopsis thaliana GN=NFYA10 PE=2 SV=2	GO:0016602(CCAAT-binding factor complex);GO:0003677(DNA binding);GO:0003700(sequence-specific DNA binding transcription factor activity)	ko04612(Antigen processing and presentation)	[K] Transcription	NFYA10	3.5	1425-1445	Y	80.2873	1436	2	1	1	0.00385608	.\4_T_Plot\CA\LOC_Os07g06470.1--1436--osa-miR169f.1_degradome.jpg
osa-MIR169f-p3	GCATGTCTTCCTTGGCTATTC	LOC_Os10g37600.1	sp|Q9SX31|PERK9_ARATH Proline-rich receptor-like protein kinase PERK9 OS=Arabidopsis thaliana GN=PERK9 PE=2 SV=1	GO:0016021(integral to membrane);GO:0005886(plasma membrane);GO:0005524(ATP binding);GO:0004674(protein serine/threonine kinase activity)	-	[T] Signal transduction mechanisms	PERK9	3.5	1051-1072	Y	160.575	1063	2	2	1	0.0153354	.\4_T_Plot\CA\LOC_Os10g37600.1--1063--osa-MIR169f-p3_degradome.jpg
osa-miR169h	TAGCCAAGGATGACTTGCCTG	LOC_Os03g07880.3	sp|Q93ZH2|NFYA3_ARATH Nuclear transcription factor Y subunit A-3 OS=Arabidopsis thaliana GN=NFYA3 PE=2 SV=2	GO:0016602(CCAAT-binding factor complex);GO:0003677(DNA binding);GO:0003700(sequence-specific DNA binding transcription factor activity)	ko04612(Antigen processing and presentation)	[K] Transcription	NFYA3	3	755-776	Y	321.149	767	12	4	0	0.0234928	.\4_T_Plot\CA\LOC_Os03g07880.3--767--osa-miR169h_degradome.jpg
osa-miR169h	TAGCCAAGGATGACTTGCCTG	LOC_Os03g07880.1	sp|Q9LVJ7|NFYA6_ARATH Nuclear transcription factor Y subunit A-6 OS=Arabidopsis thaliana GN=NFYA6 PE=2 SV=1	GO:0016602(CCAAT-binding factor complex);GO:0003677(DNA binding);GO:0003700(sequence-specific DNA binding transcription factor activity)	ko04612(Antigen processing and presentation)	[K] Transcription	NFYA6	3	843-864	Y	321.149	855	12	4	0	0.0234928	.\4_T_Plot\CA\LOC_Os03g07880.1--855--osa-miR169h_degradome.jpg
osa-miR169h	TAGCCAAGGATGACTTGCCTG	LOC_Os03g07880.2	sp|Q93ZH2|NFYA3_ARATH Nuclear transcription factor Y subunit A-3 OS=Arabidopsis thaliana GN=NFYA3 PE=2 SV=2	GO:0016602(CCAAT-binding factor complex);GO:0003677(DNA binding);GO:0003700(sequence-specific DNA binding transcription factor activity)	ko04612(Antigen processing and presentation)	[K] Transcription	NFYA3	3	992-1013	Y	321.149	1004	12	4	0	0.0234928	.\4_T_Plot\CA\LOC_Os03g07880.2--1004--osa-miR169h_degradome.jpg
osa-miR169h	TAGCCAAGGATGACTTGCCTG	LOC_Os03g48970.4	sp|Q945M9|NFYA9_ARATH Nuclear transcription factor Y subunit A-9 OS=Arabidopsis thaliana GN=NFYA9 PE=2 SV=1	GO:0016602(CCAAT-binding factor complex);GO:0003677(DNA binding);GO:0003700(sequence-specific DNA binding transcription factor activity);GO:0045892(negative regulation of transcription, DNA-dependent)	ko04612(Antigen processing and presentation)	[K] Transcription	NFYA9	3	1228-1248	Y	18686.9	1239	931	232.75	0	0.0234928	.\4_T_Plot\CA\LOC_Os03g48970.4--1239--osa-miR169h_degradome.jpg
osa-miR169h	TAGCCAAGGATGACTTGCCTG	LOC_Os03g48970.1	sp|Q945M9|NFYA9_ARATH Nuclear transcription factor Y subunit A-9 OS=Arabidopsis thaliana GN=NFYA9 PE=2 SV=1	GO:0016602(CCAAT-binding factor complex);GO:0003677(DNA binding);GO:0003700(sequence-specific DNA binding transcription factor activity);GO:0045892(negative regulation of transcription, DNA-dependent)	ko04612(Antigen processing and presentation)	[K] Transcription	NFYA9	3	1236-1256	Y	18686.9	1247	931	232.75	0	0.0234928	.\4_T_Plot\CA\LOC_Os03g48970.1--1247--osa-miR169h_degradome.jpg
osa-miR169h	TAGCCAAGGATGACTTGCCTG	LOC_Os03g48970.2	sp|Q945M9|NFYA9_ARATH Nuclear transcription factor Y subunit A-9 OS=Arabidopsis thaliana GN=NFYA9 PE=2 SV=1	GO:0016602(CCAAT-binding factor complex);GO:0003677(DNA binding);GO:0003700(sequence-specific DNA binding transcription factor activity);GO:0045892(negative regulation of transcription, DNA-dependent)	ko04612(Antigen processing and presentation)	[K] Transcription	NFYA9	3	1765-1785	Y	18686.9	1776	931	232.75	0	0.0234928	.\4_T_Plot\CA\LOC_Os03g48970.2--1776--osa-miR169h_degradome.jpg
osa-miR169h	TAGCCAAGGATGACTTGCCTG	LOC_Os03g48970.3	sp|Q945M9|NFYA9_ARATH Nuclear transcription factor Y subunit A-9 OS=Arabidopsis thaliana GN=NFYA9 PE=2 SV=1	GO:0016602(CCAAT-binding factor complex);GO:0003677(DNA binding);GO:0003700(sequence-specific DNA binding transcription factor activity);GO:0045892(negative regulation of transcription, DNA-dependent)	ko04612(Antigen processing and presentation)	[K] Transcription	NFYA9	3	1935-1955	Y	18686.9	1946	931	232.75	0	0.0234928	.\4_T_Plot\CA\LOC_Os03g48970.3--1946--osa-miR169h_degradome.jpg
osa-miR169h	TAGCCAAGGATGACTTGCCTG	LOC_Os03g44540.1	sp|Q8LFU0|NFYAA_ARATH Nuclear transcription factor Y subunit A-10 OS=Arabidopsis thaliana GN=NFYA10 PE=2 SV=2	GO:0016602(CCAAT-binding factor complex);GO:0003677(DNA binding);GO:0003700(sequence-specific DNA binding transcription factor activity)	ko04612(Antigen processing and presentation)	[K] Transcription	NFYA10	3.5	1718-1738	Y	1445.17	1729	18	18	0	0.012599	.\4_T_Plot\CA\LOC_Os03g44540.1--1729--osa-miR169h_degradome.jpg
osa-miR169h	TAGCCAAGGATGACTTGCCTG	LOC_Os03g29760.3	sp|Q93ZH2|NFYA3_ARATH Nuclear transcription factor Y subunit A-3 OS=Arabidopsis thaliana GN=NFYA3 PE=2 SV=2	GO:0016602(CCAAT-binding factor complex);GO:0003677(DNA binding);GO:0003700(sequence-specific DNA binding transcription factor activity)	ko04612(Antigen processing and presentation)	[K] Transcription	NFYA3	3.5	1263-1284	Y	374.674	1275	14	4.66667	0	0.012599	.\4_T_Plot\CA\LOC_Os03g29760.3--1275--osa-miR169h_degradome.jpg
osa-miR169h	TAGCCAAGGATGACTTGCCTG	LOC_Os03g29760.1	sp|Q93ZH2|NFYA3_ARATH Nuclear transcription factor Y subunit A-3 OS=Arabidopsis thaliana GN=NFYA3 PE=2 SV=2	GO:0016602(CCAAT-binding factor complex);GO:0003677(DNA binding);GO:0003700(sequence-specific DNA binding transcription factor activity)	ko04612(Antigen processing and presentation)	[K] Transcription	NFYA3	3.5	1283-1304	Y	374.674	1295	14	4.66667	0	0.012599	.\4_T_Plot\CA\LOC_Os03g29760.1--1295--osa-miR169h_degradome.jpg
osa-miR169h	TAGCCAAGGATGACTTGCCTG	LOC_Os03g29760.2	sp|Q93ZH2|NFYA3_ARATH Nuclear transcription factor Y subunit A-3 OS=Arabidopsis thaliana GN=NFYA3 PE=2 SV=2	GO:0016602(CCAAT-binding factor complex);GO:0003677(DNA binding);GO:0003700(sequence-specific DNA binding transcription factor activity)	ko04612(Antigen processing and presentation)	[K] Transcription	NFYA3	3.5	1363-1384	Y	374.674	1375	14	4.66667	0	0.012599	.\4_T_Plot\CA\LOC_Os03g29760.2--1375--osa-miR169h_degradome.jpg
osa-miR169h	TAGCCAAGGATGACTTGCCTG	LOC_Os12g42400.2	sp|Q8LFU0|NFYAA_ARATH Nuclear transcription factor Y subunit A-10 OS=Arabidopsis thaliana GN=NFYA10 PE=2 SV=2	GO:0016602(CCAAT-binding factor complex);GO:0003677(DNA binding);GO:0003700(sequence-specific DNA binding transcription factor activity)	ko04612(Antigen processing and presentation)	[K] Transcription	NFYA10	3	1202-1222	Y	535.249	1213	20	6.66667	0	0.0234928	.\4_T_Plot\CA\LOC_Os12g42400.2--1213--osa-miR169h_degradome.jpg
osa-miR169h	TAGCCAAGGATGACTTGCCTG	LOC_Os12g42400.3	sp|Q8LFU0|NFYAA_ARATH Nuclear transcription factor Y subunit A-10 OS=Arabidopsis thaliana GN=NFYA10 PE=2 SV=2	GO:0016602(CCAAT-binding factor complex);GO:0003677(DNA binding);GO:0003700(sequence-specific DNA binding transcription factor activity)	ko04612(Antigen processing and presentation)	[K] Transcription	NFYA10	3	1247-1267	Y	535.249	1258	20	6.66667	0	0.0234928	.\4_T_Plot\CA\LOC_Os12g42400.3--1258--osa-miR169h_degradome.jpg
osa-miR169h	TAGCCAAGGATGACTTGCCTG	LOC_Os12g42400.1	sp|Q8LFU0|NFYAA_ARATH Nuclear transcription factor Y subunit A-10 OS=Arabidopsis thaliana GN=NFYA10 PE=2 SV=2	GO:0016602(CCAAT-binding factor complex);GO:0003677(DNA binding);GO:0003700(sequence-specific DNA binding transcription factor activity)	ko04612(Antigen processing and presentation)	[K] Transcription	NFYA10	3	1256-1276	Y	535.249	1267	20	6.66667	0	0.0234928	.\4_T_Plot\CA\LOC_Os12g42400.1--1267--osa-miR169h_degradome.jpg
osa-miR169h	TAGCCAAGGATGACTTGCCTG	LOC_Os07g41720.1	sp|Q93ZH2|NFYA3_ARATH Nuclear transcription factor Y subunit A-3 OS=Arabidopsis thaliana GN=NFYA3 PE=2 SV=2	GO:0016602(CCAAT-binding factor complex);GO:0003677(DNA binding);GO:0003700(sequence-specific DNA binding transcription factor activity)	ko04612(Antigen processing and presentation)	[K] Transcription	NFYA3	4	1169-1189	Y	200.718	1180	5	2.5	1	0.00337489	.\4_T_Plot\CA\LOC_Os07g41720.1--1180--osa-miR169h_degradome.jpg
osa-miR169h	TAGCCAAGGATGACTTGCCTG	LOC_Os07g06470.2	sp|Q8LFU0|NFYAA_ARATH Nuclear transcription factor Y subunit A-10 OS=Arabidopsis thaliana GN=NFYA10 PE=2 SV=2	GO:0016602(CCAAT-binding factor complex);GO:0003677(DNA binding);GO:0003700(sequence-specific DNA binding transcription factor activity)	ko04612(Antigen processing and presentation)	[K] Transcription	NFYA10	3.5	1214-1234	Y	80.2873	1225	2	1	1	0.0115237	.\4_T_Plot\CA\LOC_Os07g06470.2--1225--osa-miR169h_degradome.jpg
osa-miR169h	TAGCCAAGGATGACTTGCCTG	LOC_Os07g06470.1	sp|Q8LFU0|NFYAA_ARATH Nuclear transcription factor Y subunit A-10 OS=Arabidopsis thaliana GN=NFYA10 PE=2 SV=2	GO:0016602(CCAAT-binding factor complex);GO:0003677(DNA binding);GO:0003700(sequence-specific DNA binding transcription factor activity)	ko04612(Antigen processing and presentation)	[K] Transcription	NFYA10	3.5	1425-1445	Y	80.2873	1436	2	1	1	0.0115237	.\4_T_Plot\CA\LOC_Os07g06470.1--1436--osa-miR169h_degradome.jpg
osa-miR169n	TAGCCAAGAATGACTTGCCTA	LOC_Os03g44540.1	sp|Q8LFU0|NFYAA_ARATH Nuclear transcription factor Y subunit A-10 OS=Arabidopsis thaliana GN=NFYA10 PE=2 SV=2	GO:0016602(CCAAT-binding factor complex);GO:0003677(DNA binding);GO:0003700(sequence-specific DNA binding transcription factor activity)	ko04612(Antigen processing and presentation)	[K] Transcription	NFYA10	2	1718-1738	Y	1445.17	1729	18	18	0	0.00290139	.\4_T_Plot\CA\LOC_Os03g44540.1--1729--osa-miR169n_degradome.jpg
osa-miR169n	TAGCCAAGAATGACTTGCCTA	LOC_Os03g48970.4	sp|Q945M9|NFYA9_ARATH Nuclear transcription factor Y subunit A-9 OS=Arabidopsis thaliana GN=NFYA9 PE=2 SV=1	GO:0016602(CCAAT-binding factor complex);GO:0003677(DNA binding);GO:0003700(sequence-specific DNA binding transcription factor activity);GO:0045892(negative regulation of transcription, DNA-dependent)	ko04612(Antigen processing and presentation)	[K] Transcription	NFYA9	3	1228-1248	Y	18686.9	1239	931	232.75	0	0.0094642	.\4_T_Plot\CA\LOC_Os03g48970.4--1239--osa-miR169n_degradome.jpg
osa-miR169n	TAGCCAAGAATGACTTGCCTA	LOC_Os03g48970.1	sp|Q945M9|NFYA9_ARATH Nuclear transcription factor Y subunit A-9 OS=Arabidopsis thaliana GN=NFYA9 PE=2 SV=1	GO:0016602(CCAAT-binding factor complex);GO:0003677(DNA binding);GO:0003700(sequence-specific DNA binding transcription factor activity);GO:0045892(negative regulation of transcription, DNA-dependent)	ko04612(Antigen processing and presentation)	[K] Transcription	NFYA9	3	1236-1256	Y	18686.9	1247	931	232.75	0	0.0094642	.\4_T_Plot\CA\LOC_Os03g48970.1--1247--osa-miR169n_degradome.jpg
osa-miR169n	TAGCCAAGAATGACTTGCCTA	LOC_Os03g48970.2	sp|Q945M9|NFYA9_ARATH Nuclear transcription factor Y subunit A-9 OS=Arabidopsis thaliana GN=NFYA9 PE=2 SV=1	GO:0016602(CCAAT-binding factor complex);GO:0003677(DNA binding);GO:0003700(sequence-specific DNA binding transcription factor activity);GO:0045892(negative regulation of transcription, DNA-dependent)	ko04612(Antigen processing and presentation)	[K] Transcription	NFYA9	3	1765-1785	Y	18686.9	1776	931	232.75	0	0.0094642	.\4_T_Plot\CA\LOC_Os03g48970.2--1776--osa-miR169n_degradome.jpg
osa-miR169n	TAGCCAAGAATGACTTGCCTA	LOC_Os03g48970.3	sp|Q945M9|NFYA9_ARATH Nuclear transcription factor Y subunit A-9 OS=Arabidopsis thaliana GN=NFYA9 PE=2 SV=1	GO:0016602(CCAAT-binding factor complex);GO:0003677(DNA binding);GO:0003700(sequence-specific DNA binding transcription factor activity);GO:0045892(negative regulation of transcription, DNA-dependent)	ko04612(Antigen processing and presentation)	[K] Transcription	NFYA9	3	1935-1955	Y	18686.9	1946	931	232.75	0	0.0094642	.\4_T_Plot\CA\LOC_Os03g48970.3--1946--osa-miR169n_degradome.jpg
osa-miR169n	TAGCCAAGAATGACTTGCCTA	LOC_Os12g42400.2	sp|Q8LFU0|NFYAA_ARATH Nuclear transcription factor Y subunit A-10 OS=Arabidopsis thaliana GN=NFYA10 PE=2 SV=2	GO:0016602(CCAAT-binding factor complex);GO:0003677(DNA binding);GO:0003700(sequence-specific DNA binding transcription factor activity)	ko04612(Antigen processing and presentation)	[K] Transcription	NFYA10	1.5	1202-1222	Y	535.249	1213	20	6.66667	0	0.0094642	.\4_T_Plot\CA\LOC_Os12g42400.2--1213--osa-miR169n_degradome.jpg
osa-miR169n	TAGCCAAGAATGACTTGCCTA	LOC_Os12g42400.3	sp|Q8LFU0|NFYAA_ARATH Nuclear transcription factor Y subunit A-10 OS=Arabidopsis thaliana GN=NFYA10 PE=2 SV=2	GO:0016602(CCAAT-binding factor complex);GO:0003677(DNA binding);GO:0003700(sequence-specific DNA binding transcription factor activity)	ko04612(Antigen processing and presentation)	[K] Transcription	NFYA10	1.5	1247-1267	Y	535.249	1258	20	6.66667	0	0.0094642	.\4_T_Plot\CA\LOC_Os12g42400.3--1258--osa-miR169n_degradome.jpg
osa-miR169n	TAGCCAAGAATGACTTGCCTA	LOC_Os12g42400.1	sp|Q8LFU0|NFYAA_ARATH Nuclear transcription factor Y subunit A-10 OS=Arabidopsis thaliana GN=NFYA10 PE=2 SV=2	GO:0016602(CCAAT-binding factor complex);GO:0003677(DNA binding);GO:0003700(sequence-specific DNA binding transcription factor activity)	ko04612(Antigen processing and presentation)	[K] Transcription	NFYA10	1.5	1256-1276	Y	535.249	1267	20	6.66667	0	0.0094642	.\4_T_Plot\CA\LOC_Os12g42400.1--1267--osa-miR169n_degradome.jpg
osa-miR169r-5p_R+1	TAGCCAAGGATGATTTGCCTGT	LOC_Os03g07880.3	sp|Q93ZH2|NFYA3_ARATH Nuclear transcription factor Y subunit A-3 OS=Arabidopsis thaliana GN=NFYA3 PE=2 SV=2	GO:0016602(CCAAT-binding factor complex);GO:0003677(DNA binding);GO:0003700(sequence-specific DNA binding transcription factor activity)	ko04612(Antigen processing and presentation)	[K] Transcription	NFYA3	3	754-776	Y	321.149	767	12	4	0	0.0094642	.\4_T_Plot\CA\LOC_Os03g07880.3--767--osa-miR169r-5p_R+1_degradome.jpg
osa-miR169r-5p_R+1	TAGCCAAGGATGATTTGCCTGT	LOC_Os03g07880.1	sp|Q9LVJ7|NFYA6_ARATH Nuclear transcription factor Y subunit A-6 OS=Arabidopsis thaliana GN=NFYA6 PE=2 SV=1	GO:0016602(CCAAT-binding factor complex);GO:0003677(DNA binding);GO:0003700(sequence-specific DNA binding transcription factor activity)	ko04612(Antigen processing and presentation)	[K] Transcription	NFYA6	3	842-864	Y	321.149	855	12	4	0	0.0094642	.\4_T_Plot\CA\LOC_Os03g07880.1--855--osa-miR169r-5p_R+1_degradome.jpg
osa-miR169r-5p_R+1	TAGCCAAGGATGATTTGCCTGT	LOC_Os03g07880.2	sp|Q93ZH2|NFYA3_ARATH Nuclear transcription factor Y subunit A-3 OS=Arabidopsis thaliana GN=NFYA3 PE=2 SV=2	GO:0016602(CCAAT-binding factor complex);GO:0003677(DNA binding);GO:0003700(sequence-specific DNA binding transcription factor activity)	ko04612(Antigen processing and presentation)	[K] Transcription	NFYA3	3	991-1013	Y	321.149	1004	12	4	0	0.0094642	.\4_T_Plot\CA\LOC_Os03g07880.2--1004--osa-miR169r-5p_R+1_degradome.jpg
osa-miR169r-5p_R+1	TAGCCAAGGATGATTTGCCTGT	LOC_Os03g44540.1	sp|Q8LFU0|NFYAA_ARATH Nuclear transcription factor Y subunit A-10 OS=Arabidopsis thaliana GN=NFYA10 PE=2 SV=2	GO:0016602(CCAAT-binding factor complex);GO:0003677(DNA binding);GO:0003700(sequence-specific DNA binding transcription factor activity)	ko04612(Antigen processing and presentation)	[K] Transcription	NFYA10	3	1717-1738	Y	1445.17	1729	18	18	0	0.0094642	.\4_T_Plot\CA\LOC_Os03g44540.1--1729--osa-miR169r-5p_R+1_degradome.jpg
osa-miR169r-5p_R+1	TAGCCAAGGATGATTTGCCTGT	LOC_Os03g48970.4	sp|Q945M9|NFYA9_ARATH Nuclear transcription factor Y subunit A-9 OS=Arabidopsis thaliana GN=NFYA9 PE=2 SV=1	GO:0016602(CCAAT-binding factor complex);GO:0003677(DNA binding);GO:0003700(sequence-specific DNA binding transcription factor activity);GO:0045892(negative regulation of transcription, DNA-dependent)	ko04612(Antigen processing and presentation)	[K] Transcription	NFYA9	4	1227-1248	Y	18686.9	1239	931	232.75	0	0.0128598	.\4_T_Plot\CA\LOC_Os03g48970.4--1239--osa-miR169r-5p_R+1_degradome.jpg
osa-miR169r-5p_R+1	TAGCCAAGGATGATTTGCCTGT	LOC_Os03g48970.1	sp|Q945M9|NFYA9_ARATH Nuclear transcription factor Y subunit A-9 OS=Arabidopsis thaliana GN=NFYA9 PE=2 SV=1	GO:0016602(CCAAT-binding factor complex);GO:0003677(DNA binding);GO:0003700(sequence-specific DNA binding transcription factor activity);GO:0045892(negative regulation of transcription, DNA-dependent)	ko04612(Antigen processing and presentation)	[K] Transcription	NFYA9	4	1235-1256	Y	18686.9	1247	931	232.75	0	0.0128598	.\4_T_Plot\CA\LOC_Os03g48970.1--1247--osa-miR169r-5p_R+1_degradome.jpg
osa-miR169r-5p_R+1	TAGCCAAGGATGATTTGCCTGT	LOC_Os03g48970.2	sp|Q945M9|NFYA9_ARATH Nuclear transcription factor Y subunit A-9 OS=Arabidopsis thaliana GN=NFYA9 PE=2 SV=1	GO:0016602(CCAAT-binding factor complex);GO:0003677(DNA binding);GO:0003700(sequence-specific DNA binding transcription factor activity);GO:0045892(negative regulation of transcription, DNA-dependent)	ko04612(Antigen processing and presentation)	[K] Transcription	NFYA9	4	1764-1785	Y	18686.9	1776	931	232.75	0	0.0128598	.\4_T_Plot\CA\LOC_Os03g48970.2--1776--osa-miR169r-5p_R+1_degradome.jpg
osa-miR169r-5p_R+1	TAGCCAAGGATGATTTGCCTGT	LOC_Os03g48970.3	sp|Q945M9|NFYA9_ARATH Nuclear transcription factor Y subunit A-9 OS=Arabidopsis thaliana GN=NFYA9 PE=2 SV=1	GO:0016602(CCAAT-binding factor complex);GO:0003677(DNA binding);GO:0003700(sequence-specific DNA binding transcription factor activity);GO:0045892(negative regulation of transcription, DNA-dependent)	ko04612(Antigen processing and presentation)	[K] Transcription	NFYA9	4	1934-1955	Y	18686.9	1946	931	232.75	0	0.0128598	.\4_T_Plot\CA\LOC_Os03g48970.3--1946--osa-miR169r-5p_R+1_degradome.jpg
osa-miR169r-5p_R+1	TAGCCAAGGATGATTTGCCTGT	LOC_Os12g42400.2	sp|Q8LFU0|NFYAA_ARATH Nuclear transcription factor Y subunit A-10 OS=Arabidopsis thaliana GN=NFYA10 PE=2 SV=2	GO:0016602(CCAAT-binding factor complex);GO:0003677(DNA binding);GO:0003700(sequence-specific DNA binding transcription factor activity)	ko04612(Antigen processing and presentation)	[K] Transcription	NFYA10	3.5	1201-1222	Y	535.249	1213	20	6.66667	0	0.00841706	.\4_T_Plot\CA\LOC_Os12g42400.2--1213--osa-miR169r-5p_R+1_degradome.jpg
osa-miR169r-5p_R+1	TAGCCAAGGATGATTTGCCTGT	LOC_Os12g42400.3	sp|Q8LFU0|NFYAA_ARATH Nuclear transcription factor Y subunit A-10 OS=Arabidopsis thaliana GN=NFYA10 PE=2 SV=2	GO:0016602(CCAAT-binding factor complex);GO:0003677(DNA binding);GO:0003700(sequence-specific DNA binding transcription factor activity)	ko04612(Antigen processing and presentation)	[K] Transcription	NFYA10	3.5	1246-1267	Y	535.249	1258	20	6.66667	0	0.00841706	.\4_T_Plot\CA\LOC_Os12g42400.3--1258--osa-miR169r-5p_R+1_degradome.jpg
osa-miR169r-5p_R+1	TAGCCAAGGATGATTTGCCTGT	LOC_Os12g42400.1	sp|Q8LFU0|NFYAA_ARATH Nuclear transcription factor Y subunit A-10 OS=Arabidopsis thaliana GN=NFYA10 PE=2 SV=2	GO:0016602(CCAAT-binding factor complex);GO:0003677(DNA binding);GO:0003700(sequence-specific DNA binding transcription factor activity)	ko04612(Antigen processing and presentation)	[K] Transcription	NFYA10	3.5	1255-1276	Y	535.249	1267	20	6.66667	0	0.00841706	.\4_T_Plot\CA\LOC_Os12g42400.1--1267--osa-miR169r-5p_R+1_degradome.jpg
osa-miR169r-5p_R+1	TAGCCAAGGATGATTTGCCTGT	LOC_Os07g06470.2	sp|Q8LFU0|NFYAA_ARATH Nuclear transcription factor Y subunit A-10 OS=Arabidopsis thaliana GN=NFYA10 PE=2 SV=2	GO:0016602(CCAAT-binding factor complex);GO:0003677(DNA binding);GO:0003700(sequence-specific DNA binding transcription factor activity)	ko04612(Antigen processing and presentation)	[K] Transcription	NFYA10	4	1213-1234	Y	80.2873	1225	2	1	1	0.0117624	.\4_T_Plot\CA\LOC_Os07g06470.2--1225--osa-miR169r-5p_R+1_degradome.jpg
osa-miR169r-5p_R+1	TAGCCAAGGATGATTTGCCTGT	LOC_Os07g06470.1	sp|Q8LFU0|NFYAA_ARATH Nuclear transcription factor Y subunit A-10 OS=Arabidopsis thaliana GN=NFYA10 PE=2 SV=2	GO:0016602(CCAAT-binding factor complex);GO:0003677(DNA binding);GO:0003700(sequence-specific DNA binding transcription factor activity)	ko04612(Antigen processing and presentation)	[K] Transcription	NFYA10	4	1424-1445	Y	80.2873	1436	2	1	1	0.0117624	.\4_T_Plot\CA\LOC_Os07g06470.1--1436--osa-miR169r-5p_R+1_degradome.jpg
osa-miR171a_1ss12CT	TGATTGAGCCGTGCCAATATC	LOC_Os06g01620.1	sp|O81316|SCL6_ARATH Scarecrow-like protein 6 OS=Arabidopsis thaliana GN=SCL6 PE=1 SV=1	GO:0005634(nucleus);GO:0005515(protein binding);GO:0051301(cell division);GO:0007623(circadian rhythm);GO:0006355(regulation of transcription, DNA-dependent);GO:0048768(root hair cell tip growth);GO:0006351(transcription, DNA-dependent)	-	-	SCL6	1	456-476	Y	10116.2	467	126	126	0	0.0136417	.\4_T_Plot\CA\LOC_Os06g01620.1--467--osa-miR171a_1ss12CT_degradome.jpg
osa-miR171a_1ss12CT	TGATTGAGCCGTGCCAATATC	LOC_Os02g44360.1	sp|O81316|SCL6_ARATH Scarecrow-like protein 6 OS=Arabidopsis thaliana GN=SCL6 PE=1 SV=1	GO:0005634(nucleus);GO:0005515(protein binding);GO:0051301(cell division);GO:0007623(circadian rhythm);GO:0006355(regulation of transcription, DNA-dependent);GO:0048768(root hair cell tip growth);GO:0006351(transcription, DNA-dependent)	-	-	SCL6	1	1351-1371	Y	1445.17	1362	18	18	0	0.0136417	.\4_T_Plot\CA\LOC_Os02g44360.1--1362--osa-miR171a_1ss12CT_degradome.jpg
osa-miR171a_1ss12CT	TGATTGAGCCGTGCCAATATC	LOC_Os02g44370.1	sp|O81316|SCL6_ARATH Scarecrow-like protein 6 OS=Arabidopsis thaliana GN=SCL6 PE=1 SV=1	GO:0005634(nucleus);GO:0005515(protein binding);GO:0051301(cell division);GO:0007623(circadian rhythm);GO:0006355(regulation of transcription, DNA-dependent);GO:0048768(root hair cell tip growth);GO:0006351(transcription, DNA-dependent)	-	-	SCL6	1	1526-1546	Y	1605.75	1537	20	20	0	0.0136417	.\4_T_Plot\CA\LOC_Os02g44370.1--1537--osa-miR171a_1ss12CT_degradome.jpg
osa-miR171a_1ss12CT	TGATTGAGCCGTGCCAATATC	LOC_Os04g46860.1	sp|O81316|SCL6_ARATH Scarecrow-like protein 6 OS=Arabidopsis thaliana GN=SCL6 PE=1 SV=1	GO:0005634(nucleus);GO:0005515(protein binding);GO:0051301(cell division);GO:0007623(circadian rhythm);GO:0006355(regulation of transcription, DNA-dependent);GO:0048768(root hair cell tip growth);GO:0006351(transcription, DNA-dependent)	-	-	SCL6	1	1326-1346	Y	3934.08	1337	49	49	0	0.0136417	.\4_T_Plot\CA\LOC_Os04g46860.1--1337--osa-miR171a_1ss12CT_degradome.jpg
osa-miR171b	TGATTGAGCCGTGCCAATATC	LOC_Os06g01620.1	sp|O81316|SCL6_ARATH Scarecrow-like protein 6 OS=Arabidopsis thaliana GN=SCL6 PE=1 SV=1	GO:0005634(nucleus);GO:0005515(protein binding);GO:0051301(cell division);GO:0007623(circadian rhythm);GO:0006355(regulation of transcription, DNA-dependent);GO:0048768(root hair cell tip growth);GO:0006351(transcription, DNA-dependent)	-	-	SCL6	1	456-476	Y	10116.2	467	126	126	0	0.0136417	.\4_T_Plot\CA\LOC_Os06g01620.1--467--osa-miR171b_degradome.jpg
osa-miR171b	TGATTGAGCCGTGCCAATATC	LOC_Os02g44360.1	sp|O81316|SCL6_ARATH Scarecrow-like protein 6 OS=Arabidopsis thaliana GN=SCL6 PE=1 SV=1	GO:0005634(nucleus);GO:0005515(protein binding);GO:0051301(cell division);GO:0007623(circadian rhythm);GO:0006355(regulation of transcription, DNA-dependent);GO:0048768(root hair cell tip growth);GO:0006351(transcription, DNA-dependent)	-	-	SCL6	1	1351-1371	Y	1445.17	1362	18	18	0	0.0136417	.\4_T_Plot\CA\LOC_Os02g44360.1--1362--osa-miR171b_degradome.jpg
osa-miR171b	TGATTGAGCCGTGCCAATATC	LOC_Os02g44370.1	sp|O81316|SCL6_ARATH Scarecrow-like protein 6 OS=Arabidopsis thaliana GN=SCL6 PE=1 SV=1	GO:0005634(nucleus);GO:0005515(protein binding);GO:0051301(cell division);GO:0007623(circadian rhythm);GO:0006355(regulation of transcription, DNA-dependent);GO:0048768(root hair cell tip growth);GO:0006351(transcription, DNA-dependent)	-	-	SCL6	1	1526-1546	Y	1605.75	1537	20	20	0	0.0136417	.\4_T_Plot\CA\LOC_Os02g44370.1--1537--osa-miR171b_degradome.jpg
osa-miR171b	TGATTGAGCCGTGCCAATATC	LOC_Os04g46860.1	sp|O81316|SCL6_ARATH Scarecrow-like protein 6 OS=Arabidopsis thaliana GN=SCL6 PE=1 SV=1	GO:0005634(nucleus);GO:0005515(protein binding);GO:0051301(cell division);GO:0007623(circadian rhythm);GO:0006355(regulation of transcription, DNA-dependent);GO:0048768(root hair cell tip growth);GO:0006351(transcription, DNA-dependent)	-	-	SCL6	1	1326-1346	Y	3934.08	1337	49	49	0	0.0136417	.\4_T_Plot\CA\LOC_Os04g46860.1--1337--osa-miR171b_degradome.jpg
osa-MIR171i-p3	TTGAGCCGCGTCAATATCTCT	LOC_Os10g40390.1	sp|O81316|SCL6_ARATH Scarecrow-like protein 6 OS=Arabidopsis thaliana GN=SCL6 PE=1 SV=1	GO:0005634(nucleus);GO:0005515(protein binding);GO:0051301(cell division);GO:0007623(circadian rhythm);GO:0006355(regulation of transcription, DNA-dependent);GO:0048768(root hair cell tip growth);GO:0006351(transcription, DNA-dependent)	-	-	SCL6	2	165-185	Y	562.011	176	7	7	0	0.00579437	.\4_T_Plot\CA\LOC_Os10g40390.1--176--osa-MIR171i-p3_degradome.jpg
osa-miR172a	AGAATCTTGATGATGCTGCAT	LOC_Os05g03040.2	sp|P47927|AP2_ARATH Floral homeotic protein APETALA 2 OS=Arabidopsis thaliana GN=AP2 PE=1 SV=1	GO:0005634(nucleus);GO:0003677(DNA binding);GO:0003700(sequence-specific DNA binding transcription factor activity);GO:0030154(cell differentiation);GO:0010073(meristem maintenance);GO:0048316(seed development);GO:0010093(specification of floral organ identity)	-	-	AP2	2	1552-1572	Y	2167.76	1563	81	27	0	0.0201338	.\4_T_Plot\CA\LOC_Os05g03040.2--1563--osa-miR172a_degradome.jpg
osa-miR172a	AGAATCTTGATGATGCTGCAT	LOC_Os05g03040.1	sp|P47927|AP2_ARATH Floral homeotic protein APETALA 2 OS=Arabidopsis thaliana GN=AP2 PE=1 SV=1	GO:0005634(nucleus);GO:0003677(DNA binding);GO:0003700(sequence-specific DNA binding transcription factor activity);GO:0030154(cell differentiation);GO:0010073(meristem maintenance);GO:0048316(seed development);GO:0010093(specification of floral organ identity)	-	-	AP2	2	1976-1996	Y	2167.76	1987	81	27	0	0.0201338	.\4_T_Plot\CA\LOC_Os05g03040.1--1987--osa-miR172a_degradome.jpg
osa-miR172a	AGAATCTTGATGATGCTGCAT	LOC_Os05g03040.3	sp|P47927|AP2_ARATH Floral homeotic protein APETALA 2 OS=Arabidopsis thaliana GN=AP2 PE=1 SV=1	GO:0005634(nucleus);GO:0003677(DNA binding);GO:0003700(sequence-specific DNA binding transcription factor activity);GO:0030154(cell differentiation);GO:0010073(meristem maintenance);GO:0048316(seed development);GO:0010093(specification of floral organ identity)	-	-	AP2	2	2089-2109	Y	2167.76	2100	81	27	0	0.0201338	.\4_T_Plot\CA\LOC_Os05g03040.3--2100--osa-miR172a_degradome.jpg
osa-miR172a	AGAATCTTGATGATGCTGCAT	LOC_Os04g55560.4	-	-	-	-	-	4	807-827	Y	722.586	818	27	9	0	0.0201338	.\4_T_Plot\CA\LOC_Os04g55560.4--818--osa-miR172a_degradome.jpg
osa-miR172a	AGAATCTTGATGATGCTGCAT	LOC_Os04g55560.2	sp|P47927|AP2_ARATH Floral homeotic protein APETALA 2 OS=Arabidopsis thaliana GN=AP2 PE=1 SV=1	GO:0005634(nucleus);GO:0003677(DNA binding);GO:0003700(sequence-specific DNA binding transcription factor activity);GO:0030154(cell differentiation);GO:0010073(meristem maintenance);GO:0048316(seed development);GO:0010093(specification of floral organ identity)	-	-	AP2	4	1623-1643	Y	722.586	1634	27	9	0	0.0201338	.\4_T_Plot\CA\LOC_Os04g55560.2--1634--osa-miR172a_degradome.jpg
osa-miR172a	AGAATCTTGATGATGCTGCAT	LOC_Os04g55560.3	sp|P47927|AP2_ARATH Floral homeotic protein APETALA 2 OS=Arabidopsis thaliana GN=AP2 PE=1 SV=1	GO:0005634(nucleus);GO:0003677(DNA binding);GO:0003700(sequence-specific DNA binding transcription factor activity);GO:0030154(cell differentiation);GO:0010073(meristem maintenance);GO:0048316(seed development);GO:0010093(specification of floral organ identity)	-	-	AP2	4	1634-1654	Y	722.586	1645	27	9	0	0.0201338	.\4_T_Plot\CA\LOC_Os04g55560.3--1645--osa-miR172a_degradome.jpg
osa-miR172a	AGAATCTTGATGATGCTGCAT	LOC_Os07g13170.2	sp|P47927|AP2_ARATH Floral homeotic protein APETALA 2 OS=Arabidopsis thaliana GN=AP2 PE=1 SV=1	GO:0005634(nucleus);GO:0003677(DNA binding);GO:0003700(sequence-specific DNA binding transcription factor activity);GO:0030154(cell differentiation);GO:0010073(meristem maintenance);GO:0048316(seed development);GO:0010093(specification of floral organ identity)	-	-	AP2	2	1463-1483	Y	1164.17	1474	29	14.5	0	0.0201338	.\4_T_Plot\CA\LOC_Os07g13170.2--1474--osa-miR172a_degradome.jpg
osa-miR172a	AGAATCTTGATGATGCTGCAT	LOC_Os07g13170.1	sp|P47927|AP2_ARATH Floral homeotic protein APETALA 2 OS=Arabidopsis thaliana GN=AP2 PE=1 SV=1	GO:0005634(nucleus);GO:0003677(DNA binding);GO:0003700(sequence-specific DNA binding transcription factor activity);GO:0030154(cell differentiation);GO:0010073(meristem maintenance);GO:0048316(seed development);GO:0010093(specification of floral organ identity)	-	-	AP2	2	1404-1424	Y	1164.17	1415	29	14.5	0	0.0201338	.\4_T_Plot\CA\LOC_Os07g13170.1--1415--osa-miR172a_degradome.jpg
osa-miR319a-3p.2-3p_L+1R+1	CTTGGACTGAAGGGTGCTCCCT	LOC_Os01g59660.1	sp|Q0JIC2|GAM1_ORYSJ Transcription factor GAMYB OS=Oryza sativa subsp. japonica GN=GAM1 PE=2 SV=1	GO:0005634(nucleus);GO:0003677(DNA binding);GO:0030154(cell differentiation);GO:0009908(flower development);GO:0006355(regulation of transcription, DNA-dependent);GO:0006351(transcription, DNA-dependent)	-	[K] Transcription	GAM1	4	1259-1280	Y	1103.95	1271	55	13.75	0	0.00920252	.\4_T_Plot\CA\LOC_Os01g59660.1--1271--osa-miR319a-3p.2-3p_L+1R+1_degradome.jpg
osa-miR319a-3p.2-3p_L+1R+1	CTTGGACTGAAGGGTGCTCCCT	LOC_Os01g59660.4	sp|Q0JIC2|GAM1_ORYSJ Transcription factor GAMYB OS=Oryza sativa subsp. japonica GN=GAM1 PE=2 SV=1	GO:0005634(nucleus);GO:0003677(DNA binding);GO:0030154(cell differentiation);GO:0009908(flower development);GO:0006355(regulation of transcription, DNA-dependent);GO:0006351(transcription, DNA-dependent)	-	[K] Transcription	GAM1	4	1179-1200	Y	1103.95	1191	55	13.75	0	0.00920252	.\4_T_Plot\CA\LOC_Os01g59660.4--1191--osa-miR319a-3p.2-3p_L+1R+1_degradome.jpg
osa-miR319a-3p.2-3p_L+1R+1	CTTGGACTGAAGGGTGCTCCCT	LOC_Os01g59660.3	sp|Q0JIC2|GAM1_ORYSJ Transcription factor GAMYB OS=Oryza sativa subsp. japonica GN=GAM1 PE=2 SV=1	GO:0005634(nucleus);GO:0003677(DNA binding);GO:0030154(cell differentiation);GO:0009908(flower development);GO:0006355(regulation of transcription, DNA-dependent);GO:0006351(transcription, DNA-dependent)	-	[K] Transcription	GAM1	4	1257-1278	Y	1103.95	1269	55	13.75	0	0.00920252	.\4_T_Plot\CA\LOC_Os01g59660.3--1269--osa-miR319a-3p.2-3p_L+1R+1_degradome.jpg
osa-miR319a-3p.2-3p_L+1R+1	CTTGGACTGAAGGGTGCTCCCT	LOC_Os01g59660.2	sp|Q0JIC2|GAM1_ORYSJ Transcription factor GAMYB OS=Oryza sativa subsp. japonica GN=GAM1 PE=2 SV=1	GO:0005634(nucleus);GO:0003677(DNA binding);GO:0030154(cell differentiation);GO:0009908(flower development);GO:0006355(regulation of transcription, DNA-dependent);GO:0006351(transcription, DNA-dependent)	-	[K] Transcription	GAM1	4	1347-1368	Y	1103.95	1359	55	13.75	0	0.00920252	.\4_T_Plot\CA\LOC_Os01g59660.2--1359--osa-miR319a-3p.2-3p_L+1R+1_degradome.jpg
osa-miR393a	TCCAAAGGGATCGCATTGATC	LOC_Os05g05800.1	sp|Q0DKP3|TIR1A_ORYSJ Transport inhibitor response 1-like protein Os05g0150500 OS=Oryza sativa subsp. japonica GN=Os05g0150500 PE=2 SV=2	GO:0010011(auxin binding);GO:0000822(inositol hexakisphosphate binding);GO:0009734(auxin mediated signaling pathway)	-	[R] General function prediction only	Os05g0150500	1	1698-1717	Y	1124.02	1708	14	14	0	0.0102488	.\4_T_Plot\CA\LOC_Os05g05800.1--1708--osa-miR393a_degradome.jpg
osa-miR393a	TCCAAAGGGATCGCATTGATC	LOC_Os04g32460.2	sp|Q7XVM8|TIR1B_ORYSJ Transport inhibitor response 1-like protein Os04g0395600 OS=Oryza sativa subsp. japonica GN=Os04g0395600 PE=2 SV=1	GO:0005634(nucleus);GO:0019005(SCF ubiquitin ligase complex);GO:0010011(auxin binding);GO:0000822(inositol hexakisphosphate binding);GO:0009734(auxin mediated signaling pathway)	-	[R] General function prediction only	Os04g0395600	1	1823-1842	Y	722.586	1833	18	9	0	0.0102488	.\4_T_Plot\CA\LOC_Os04g32460.2--1833--osa-miR393a_degradome.jpg
osa-miR393a	TCCAAAGGGATCGCATTGATC	LOC_Os04g32460.1	sp|Q7XVM8|TIR1B_ORYSJ Transport inhibitor response 1-like protein Os04g0395600 OS=Oryza sativa subsp. japonica GN=Os04g0395600 PE=2 SV=1	GO:0005634(nucleus);GO:0019005(SCF ubiquitin ligase complex);GO:0010011(auxin binding);GO:0000822(inositol hexakisphosphate binding);GO:0009734(auxin mediated signaling pathway)	-	[R] General function prediction only	Os04g0395600	1	2225-2244	Y	722.586	2235	18	9	0	0.0102488	.\4_T_Plot\CA\LOC_Os04g32460.1--2235--osa-miR393a_degradome.jpg
osa-miR396a-5p	TTCCACAGCTTTCTTGAACTG	LOC_Os06g02560.2	sp|Q6AWY4|GRF5_ORYSJ Growth-regulating factor 5 OS=Oryza sativa subsp. japonica GN=GRF5 PE=2 SV=1	-	-	-	GRF5	3	605-626	Y	481.724	616	18	6	0	0.0418891	.\4_T_Plot\CA\LOC_Os06g02560.2--616--osa-miR396a-5p_degradome.jpg
osa-miR396a-5p	TTCCACAGCTTTCTTGAACTG	LOC_Os06g02560.1	sp|Q6AWY4|GRF5_ORYSJ Growth-regulating factor 5 OS=Oryza sativa subsp. japonica GN=GRF5 PE=2 SV=1	-	-	-	GRF5	3	605-626	Y	481.724	616	18	6	0	0.0418891	.\4_T_Plot\CA\LOC_Os06g02560.1--616--osa-miR396a-5p_degradome.jpg
osa-miR396a-5p	TTCCACAGCTTTCTTGAACTG	LOC_Os06g02560.3	sp|Q6AWY4|GRF5_ORYSJ Growth-regulating factor 5 OS=Oryza sativa subsp. japonica GN=GRF5 PE=2 SV=1	-	-	-	GRF5	3	625-646	Y	481.724	636	18	6	0	0.0418891	.\4_T_Plot\CA\LOC_Os06g02560.3--636--osa-miR396a-5p_degradome.jpg
osa-miR396a-5p	TTCCACAGCTTTCTTGAACTG	LOC_Os03g47140.1	sp|Q9FRG8|GRF9_ORYSJ Growth-regulating factor 9 OS=Oryza sativa subsp. japonica GN=GRF9 PE=2 SV=1	-	-	-	GRF9	3	947-968	Y	963.448	958	12	12	0	0.0418891	.\4_T_Plot\CA\LOC_Os03g47140.1--958--osa-miR396a-5p_degradome.jpg
osa-miR396c-5p	TTCCACAGCTTTCTTGAACTT	LOC_Os06g02560.2	sp|Q6AWY4|GRF5_ORYSJ Growth-regulating factor 5 OS=Oryza sativa subsp. japonica GN=GRF5 PE=2 SV=1	-	-	-	GRF5	4	605-626	Y	481.724	616	18	6	0	0.0469374	.\4_T_Plot\CA\LOC_Os06g02560.2--616--osa-miR396c-5p_degradome.jpg
osa-miR396c-5p	TTCCACAGCTTTCTTGAACTT	LOC_Os06g02560.1	sp|Q6AWY4|GRF5_ORYSJ Growth-regulating factor 5 OS=Oryza sativa subsp. japonica GN=GRF5 PE=2 SV=1	-	-	-	GRF5	4	605-626	Y	481.724	616	18	6	0	0.0469374	.\4_T_Plot\CA\LOC_Os06g02560.1--616--osa-miR396c-5p_degradome.jpg
osa-miR396c-5p	TTCCACAGCTTTCTTGAACTT	LOC_Os06g02560.3	sp|Q6AWY4|GRF5_ORYSJ Growth-regulating factor 5 OS=Oryza sativa subsp. japonica GN=GRF5 PE=2 SV=1	-	-	-	GRF5	4	625-646	Y	481.724	636	18	6	0	0.0469374	.\4_T_Plot\CA\LOC_Os06g02560.3--636--osa-miR396c-5p_degradome.jpg
osa-miR396c-5p	TTCCACAGCTTTCTTGAACTT	LOC_Os03g47140.1	sp|Q9FRG8|GRF9_ORYSJ Growth-regulating factor 9 OS=Oryza sativa subsp. japonica GN=GRF9 PE=2 SV=1	-	-	-	GRF9	4	947-968	Y	963.448	958	12	12	0	0.0469374	.\4_T_Plot\CA\LOC_Os03g47140.1--958--osa-miR396c-5p_degradome.jpg
osa-miR396d_1ss21GA	TCCACAGGCTTTCTTGAACGA	LOC_Os06g02560.2	sp|Q6AWY4|GRF5_ORYSJ Growth-regulating factor 5 OS=Oryza sativa subsp. japonica GN=GRF5 PE=2 SV=1	-	-	-	GRF5	1	605-625	Y	481.724	616	18	6	0	0.043659	.\4_T_Plot\CA\LOC_Os06g02560.2--616--osa-miR396d_1ss21GA_degradome.jpg
osa-miR396d_1ss21GA	TCCACAGGCTTTCTTGAACGA	LOC_Os06g02560.3	sp|Q6AWY4|GRF5_ORYSJ Growth-regulating factor 5 OS=Oryza sativa subsp. japonica GN=GRF5 PE=2 SV=1	-	-	-	GRF5	1	625-645	Y	481.724	636	18	6	0	0.043659	.\4_T_Plot\CA\LOC_Os06g02560.3--636--osa-miR396d_1ss21GA_degradome.jpg
osa-miR396d_1ss21GA	TCCACAGGCTTTCTTGAACGA	LOC_Os06g02560.1	sp|Q6AWY4|GRF5_ORYSJ Growth-regulating factor 5 OS=Oryza sativa subsp. japonica GN=GRF5 PE=2 SV=1	-	-	-	GRF5	1	605-625	Y	481.724	616	18	6	0	0.043659	.\4_T_Plot\CA\LOC_Os06g02560.1--616--osa-miR396d_1ss21GA_degradome.jpg
osa-miR396d_1ss21GA	TCCACAGGCTTTCTTGAACGA	LOC_Os03g47140.1	sp|Q9FRG8|GRF9_ORYSJ Growth-regulating factor 9 OS=Oryza sativa subsp. japonica GN=GRF9 PE=2 SV=1	-	-	-	GRF9	1	947-967	Y	963.448	958	12	12	0	0.043659	.\4_T_Plot\CA\LOC_Os03g47140.1--958--osa-miR396d_1ss21GA_degradome.jpg
osa-miR396e-5p	TCCACAGGCTTTCTTGAACTG	LOC_Os06g02560.2	sp|Q6AWY4|GRF5_ORYSJ Growth-regulating factor 5 OS=Oryza sativa subsp. japonica GN=GRF5 PE=2 SV=1	-	-	-	GRF5	1	605-625	Y	481.724	616	18	6	0	0.043659	.\4_T_Plot\CA\LOC_Os06g02560.2--616--osa-miR396e-5p_degradome.jpg
osa-miR396e-5p	TCCACAGGCTTTCTTGAACTG	LOC_Os06g02560.3	sp|Q6AWY4|GRF5_ORYSJ Growth-regulating factor 5 OS=Oryza sativa subsp. japonica GN=GRF5 PE=2 SV=1	-	-	-	GRF5	1	625-645	Y	481.724	636	18	6	0	0.043659	.\4_T_Plot\CA\LOC_Os06g02560.3--636--osa-miR396e-5p_degradome.jpg
osa-miR396e-5p	TCCACAGGCTTTCTTGAACTG	LOC_Os06g02560.1	sp|Q6AWY4|GRF5_ORYSJ Growth-regulating factor 5 OS=Oryza sativa subsp. japonica GN=GRF5 PE=2 SV=1	-	-	-	GRF5	1	605-625	Y	481.724	616	18	6	0	0.043659	.\4_T_Plot\CA\LOC_Os06g02560.1--616--osa-miR396e-5p_degradome.jpg
osa-miR396e-5p	TCCACAGGCTTTCTTGAACTG	LOC_Os03g47140.1	sp|Q9FRG8|GRF9_ORYSJ Growth-regulating factor 9 OS=Oryza sativa subsp. japonica GN=GRF9 PE=2 SV=1	-	-	-	GRF9	1	947-967	Y	963.448	958	12	12	0	0.043659	.\4_T_Plot\CA\LOC_Os03g47140.1--958--osa-miR396e-5p_degradome.jpg
osa-miR398a	TGTGTTCTCAGGTCACCCCTT	LOC_Os07g46990.1	sp|P28757|SODC2_ORYSJ Superoxide dismutase [Cu-Zn] 2 OS=Oryza sativa subsp. japonica GN=SODCC2 PE=1 SV=2	GO:0005737(cytoplasm);GO:0005507(copper ion binding);GO:0004784(superoxide dismutase activity);GO:0008270(zinc ion binding);GO:0019430(removal of superoxide radicals)	ko04146(Peroxisome);ko05014(Amyotrophic lateral sclerosis (ALS));ko05016(Huntington's disease);ko05020(Prion diseases)	[P] Inorganic ion transport and metabolism	SODCC2	3	124-144	Y	481.724	135	6	6	0	0.00237449	.\4_T_Plot\CA\LOC_Os07g46990.1--135--osa-miR398a_degradome.jpg
osa-miR398b	TGTGTTCTCAGGTCGCCCCTG	LOC_Os07g46990.1	sp|P28757|SODC2_ORYSJ Superoxide dismutase [Cu-Zn] 2 OS=Oryza sativa subsp. japonica GN=SODCC2 PE=1 SV=2	GO:0005737(cytoplasm);GO:0005507(copper ion binding);GO:0004784(superoxide dismutase activity);GO:0008270(zinc ion binding);GO:0019430(removal of superoxide radicals)	ko04146(Peroxisome);ko05014(Amyotrophic lateral sclerosis (ALS));ko05016(Huntington's disease);ko05020(Prion diseases)	[P] Inorganic ion transport and metabolism	SODCC2	2.5	124-144	Y	481.724	135	6	6	0	0.00263798	.\4_T_Plot\CA\LOC_Os07g46990.1--135--osa-miR398b_degradome.jpg
osa-miR399a	TGCCAAAGGAGAATTGCCCTG	LOC_Os04g33860.1	-	-	-	-	-	3.5	498-519	Y	240.862	509	3	3	0	0.0105102	.\4_T_Plot\CA\LOC_Os04g33860.1--509--osa-miR399a_degradome.jpg
osa-miR399d_R-1	TGCCAAAGGAGAGTTGCCCT	LOC_Os04g33860.1	-	-	-	-	-	3	499-519	Y	240.862	509	3	3	0	0.00237449	.\4_T_Plot\CA\LOC_Os04g33860.1--509--osa-miR399d_R-1_degradome.jpg
osa-miR399e_R-1_1ss13TG	TGCCAAAGGAGAGTTGCCCA	LOC_Os04g33860.1	-	-	-	-	-	3.5	499-519	Y	240.862	509	3	3	0	0.012599	.\4_T_Plot\CA\LOC_Os04g33860.1--509--osa-miR399e_R-1_1ss13TG_degradome.jpg
osa-miR399h_R-1_1ss13CG	TGCCAAAGGAGAGTTGCCCA	LOC_Os04g33860.1	-	-	-	-	-	3.5	499-519	Y	240.862	509	3	3	0	0.012599	.\4_T_Plot\CA\LOC_Os04g33860.1--509--osa-miR399h_R-1_1ss13CG_degradome.jpg
osa-miR399j_R-1	TGCCAAAGGAGAGTTGCCCT	LOC_Os04g33860.1	-	-	-	-	-	3	499-519	Y	240.862	509	3	3	0	0.00237449	.\4_T_Plot\CA\LOC_Os04g33860.1--509--osa-miR399j_R-1_degradome.jpg
osa-miR408-3p	CTGCACTGCCTCTTCCCTGGC	LOC_Os08g37670.1	sp|Q05966|GRP10_BRANA Glycine-rich RNA-binding protein 10 OS=Brassica napus GN=GRP10 PE=1 SV=1	GO:0000166(nucleotide binding);GO:0003723(RNA binding)	-	-	GRP10	3	657-677	Y	9795.05	668	122	122	0	0.00710658	.\4_T_Plot\CA\LOC_Os08g37670.1--668--osa-miR408-3p_degradome.jpg
osa-MIR5156-p3	ATGTCCTTTTTGCAGTTTTGC	LOC_Os01g60830.1	-	-	-	-	-	4	440-461	Y	802.873	452	10	10	3	0.0475196	.\4_T_Plot\CA\LOC_Os01g60830.1--452--osa-MIR5156-p3_degradome.jpg
osa-miR528-5p	TGGAAGGGGCATGCAGAGGAG	LOC_Os07g38290.1	sp|Q9C660|PEK10_ARATH Proline-rich receptor-like protein kinase PERK10 OS=Arabidopsis thaliana GN=PERK10 PE=1 SV=2	GO:0016021(integral to membrane);GO:0005886(plasma membrane);GO:0005524(ATP binding);GO:0004674(protein serine/threonine kinase activity)	-	-	PERK10	2	528-547	Y	19108.4	538	238	238	0	0.00290139	.\4_T_Plot\CA\LOC_Os07g38290.1--538--osa-miR528-5p_degradome.jpg
osa-miR530-5p_R+1	TGCATTTGCACCTGCACCTAC	LOC_Os01g56780.1	-	-	-	-	-	3	429-449	Y	3251.64	440	81	40.5	0	0.0165035	.\4_T_Plot\CA\LOC_Os01g56780.1--440--osa-miR530-5p_R+1_degradome.jpg
osa-miR827	TTAGATGACCATCAGCAAACA	LOC_Os04g48390.1	sp|B8AT51|SPXM2_ORYSI SPX domain-containing membrane protein OsI_17046 OS=Oryza sativa subsp. indica GN=OsI_17046 PE=2 SV=1	GO:0016021(integral to membrane);GO:0055085(transmembrane transport)	-	[R] General function prediction only	OsI_17046	3	334-354	Y	1124.02	345	14	14	0	0.00237449	.\4_T_Plot\CA\LOC_Os04g48390.1--345--osa-miR827_degradome.jpg

## Sheet: Meaning of column headers
Terms	Meaning
SmallRNA	Small RNA name ID
SmallRNA_seq	Small RNA sequence
Transcript	Target genes ID
Transcript Annotation	Target gene annotation
GO_Term	Target gene Gene ontology (GO) annotation
KEGG_pathways	Target gene KEGG pathway annotation
KOG_Description	Target gene KOG annotation
AlignmentScore	miRNA and target gene ratio penalty points
AlignmentRange	The range of miRNA mapped to target genes
DegradomeDetection	Whether the miRNA mapped sites were detected by splicing fragment sequencing
Sample_TPB	Sample population normalization results of number of fragments at splice site
DegradomeCleavageSite	Splice site location
Sample_DegradomeReadNumber_Raw	The number of fragments at splice site
Sample_DegradomeCategory	Splicing fragments abundance types at splice sites
Sample_Degradome_Pvalue	The reliability P- value of splicing type target gene
Sample_Tplot_file_path	File path of splicing type miRNA target gene locus
