# Supplementary material for: Identification and integrated analysis of glyphosate stress-responsive microRNAs, lncRNAs, and mRNAs in rice using genome-wide high-throughput sequencing
Source: BMC Genomics. 2020 Mar 17;21:238. doi: 10.1186/s12864-020-6637-6 (PMC7076996; doi:10.1186/s12864-020-6637-6)
Supplement: Supplementary file 13 — Additional file 13 : Table S11 Positively correlated lncRNA-mRNA co-expression pair. [file 12864_2020_6637_MOESM13_ESM.xlsx]

## Sheet: positive correlation
mRNA	lncRNA	r	p.value
LOC_Os01g01830.1	MSTRG.15173.1	0.981607	0.000504319
LOC_Os01g01830.1	MSTRG.17748.1	0.974784	0.000945731
LOC_Os01g02180.2	MSTRG.25959.2	0.97736	0.000763054
LOC_Os01g02880.1	MSTRG.8218.1	0.997823	7.1e-06
LOC_Os01g02880.1	MSTRG.6406.1	0.99461	4.35e-05
LOC_Os01g02880.1	MSTRG.15173.1	0.981125	0.000531036
LOC_Os01g02880.1	MSTRG.9107.1	0.978605	0.000681731
LOC_Os01g02880.1	MSTRG.13571.1	0.974203	0.000989628
LOC_Os01g04600.1	MSTRG.922.1	0.99256	8.28e-05
LOC_Os01g04600.1	MSTRG.19284.1	0.992388	8.67e-05
LOC_Os01g04640.1	MSTRG.2892.1	0.987226	0.000243713
LOC_Os01g04640.1	MSTRG.4093.1	0.987182	0.000245394
LOC_Os01g04640.1	MSTRG.4246.1	0.986022	0.000291727
LOC_Os01g04640.1	MSTRG.6624.1	0.982199	0.000472472
LOC_Os01g04640.1	MSTRG.16577.1	0.981144	0.000529998
LOC_Os01g04640.1	MSTRG.1327.1	0.978633	0.000679962
LOC_Os01g04640.1	MSTRG.16576.2	0.978103	0.000713965
LOC_Os01g04640.1	MSTRG.2006.1	0.975758	0.000874364
LOC_Os01g05510.5	MSTRG.17315.1	0.994719	4.18e-05
LOC_Os01g05510.5	MSTRG.18898.1	0.994544	4.46e-05
LOC_Os01g05510.5	MSTRG.9114.1	0.994467	4.58e-05
LOC_Os01g05510.5	MSTRG.12894.1	0.993709	5.92e-05
LOC_Os01g05510.5	MSTRG.24544.1	0.993485	6.35e-05
LOC_Os01g05510.5	MSTRG.7048.1	0.992971	7.39e-05
LOC_Os01g05510.5	MSTRG.19059.1	0.992737	7.89e-05
LOC_Os01g05510.5	MSTRG.23414.1	0.991862	9.91e-05
LOC_Os01g05510.5	MSTRG.10432.1	0.991547	0.000106874
LOC_Os01g05510.5	MSTRG.25567.1	0.990547	0.000133606
LOC_Os01g05510.5	MSTRG.6107.1	0.990385	0.000138219
LOC_Os01g05510.5	MSTRG.15904.1	0.986397	0.000276312
LOC_Os01g05510.5	MSTRG.13150.1	0.986192	0.000284692
LOC_Os01g05510.5	MSTRG.9200.1	0.986177	0.000285288
LOC_Os01g05510.5	MSTRG.9169.1	0.984596	0.000354103
LOC_Os01g05510.5	MSTRG.12183.1	0.983421	0.000410036
LOC_Os01g05510.5	MSTRG.22203.1	0.981559	0.000506997
LOC_Os01g05510.5	MSTRG.20149.1	0.980836	0.000547359
LOC_Os01g05510.5	MSTRG.25798.1	0.980133	0.000588147
LOC_Os01g05510.5	MSTRG.2529.1	0.974377	0.000976402
LOC_Os01g05510.5	MSTRG.4672.1	0.974199	0.00098992
LOC_Os01g05650.1	MSTRG.18776.1	0.992935	7.47e-05
LOC_Os01g05650.1	MSTRG.8218.1	0.990849	0.000125232
LOC_Os01g05650.1	MSTRG.15681.1	0.988858	0.000185537
LOC_Os01g05650.1	MSTRG.9107.1	0.985536	0.000312297
LOC_Os01g05650.1	MSTRG.244.1	0.98408	0.000378173
LOC_Os01g05650.1	MSTRG.6601.1	0.983285	0.000416744
LOC_Os01g05650.1	MSTRG.6406.1	0.982518	0.000455746
LOC_Os01g05840.2	MSTRG.15681.1	0.994169	5.09e-05
LOC_Os01g05840.2	MSTRG.18776.1	0.993627	6.08e-05
LOC_Os01g05840.2	MSTRG.244.1	0.99286	7.63e-05
LOC_Os01g05840.2	MSTRG.6601.1	0.98104	0.000535821
LOC_Os01g05840.2	MSTRG.1706.4	0.977251	0.000770395
LOC_Os01g05960.1	MSTRG.6624.1	0.995213	3.43e-05
LOC_Os01g05960.1	MSTRG.1327.1	0.991352	0.00011186
LOC_Os01g05960.1	MSTRG.16576.2	0.990039	0.000148347
LOC_Os01g05960.1	MSTRG.16577.1	0.989889	0.000152824
LOC_Os01g05960.1	MSTRG.4093.1	0.98885	0.000185781
LOC_Os01g05960.1	MSTRG.2006.1	0.986979	0.000253218
LOC_Os01g05960.1	MSTRG.21160.1	0.984316	0.000367066
LOC_Os01g05960.1	MSTRG.4246.1	0.98316	0.000422979
LOC_Os01g05960.1	MSTRG.2892.1	0.982974	0.000432373
LOC_Os01g05960.1	MSTRG.22864.1	0.98281	0.00044071
LOC_Os01g06310.1	MSTRG.244.1	0.996884	1.45e-05
LOC_Os01g06310.1	MSTRG.15681.1	0.996221	2.14e-05
LOC_Os01g06310.1	MSTRG.18776.1	0.995418	3.14e-05
LOC_Os01g06310.1	MSTRG.6601.1	0.986615	0.000267546
LOC_Os01g06310.1	MSTRG.1706.4	0.985921	0.00029595
LOC_Os01g06310.1	MSTRG.13571.1	0.981305	0.000520984
LOC_Os01g07960.1	MSTRG.244.1	0.996716	1.62e-05
LOC_Os01g07960.1	MSTRG.15681.1	0.992103	9.33e-05
LOC_Os01g07960.1	MSTRG.18776.1	0.99115	0.000117138
LOC_Os01g07960.1	MSTRG.1706.4	0.987352	0.000238949
LOC_Os01g07960.1	MSTRG.6601.1	0.981373	0.000517199
LOC_Os01g07960.1	MSTRG.13571.1	0.979584	0.000620972
LOC_Os01g08310.1	MSTRG.11099.1	0.992811	7.73e-05
LOC_Os01g08310.1	MSTRG.20606.1	0.99075	0.000127937
LOC_Os01g08310.1	MSTRG.16529.1	0.989558	0.000162978
LOC_Os01g08310.1	MSTRG.14991.1	0.989228	0.000173437
LOC_Os01g08310.1	MSTRG.23201.1	0.988461	0.000198957
LOC_Os01g08310.1	MSTRG.6849.1	0.987696	0.000226137
LOC_Os01g08310.1	MSTRG.10287.1	0.986396	0.000276359
LOC_Os01g08310.1	MSTRG.7751.1	0.985648	0.000307471
LOC_Os01g08310.1	MSTRG.12873.1	0.985344	0.000320621
LOC_Os01g08310.1	MSTRG.19898.1	0.984538	0.00035678
LOC_Os01g08310.1	MSTRG.8566.1	0.984261	0.000369624
LOC_Os01g08310.1	MSTRG.2529.1	0.979663	0.000616193
LOC_Os01g08310.1	MSTRG.22763.1	0.979533	0.000624072
LOC_Os01g08650.1	MSTRG.244.1	0.99147	0.000108824
LOC_Os01g08650.1	MSTRG.15681.1	0.985823	0.000300069
LOC_Os01g08650.1	MSTRG.18776.1	0.984847	0.000342687
LOC_Os01g08650.1	MSTRG.1706.4	0.98435	0.000365485
LOC_Os01g08650.1	MSTRG.13571.1	0.980243	0.000581669
LOC_Os01g08650.1	MSTRG.8218.1	0.979549	0.00062309
LOC_Os01g08650.1	MSTRG.6601.1	0.974283	0.00098355
LOC_Os01g08780.1	MSTRG.8218.1	0.992281	8.91e-05
LOC_Os01g08780.1	MSTRG.18776.1	0.991448	0.000109403
LOC_Os01g08780.1	MSTRG.244.1	0.989981	0.000150065
LOC_Os01g08780.1	MSTRG.15681.1	0.989588	0.000162059
LOC_Os01g08780.1	MSTRG.6406.1	0.984011	0.000381452
LOC_Os01g08780.1	MSTRG.6601.1	0.980345	0.000575659
LOC_Os01g08780.1	MSTRG.13571.1	0.978735	0.000673507
LOC_Os01g08780.1	MSTRG.1706.4	0.978021	0.000719337
LOC_Os01g08860.1	MSTRG.15681.1	0.998627	2.83e-06
LOC_Os01g08860.1	MSTRG.18776.1	0.997629	8.42e-06
LOC_Os01g08860.1	MSTRG.244.1	0.992245	9e-05
LOC_Os01g08860.1	MSTRG.6601.1	0.990403	0.000137716
LOC_Os01g08860.1	MSTRG.13571.1	0.981659	0.000501518
LOC_Os01g08860.1	MSTRG.1706.4	0.979307	0.000637885
LOC_Os01g08930.1	MSTRG.8218.1	0.9933	6.72e-05
LOC_Os01g08930.1	MSTRG.15173.1	0.98893	0.000183152
LOC_Os01g08930.1	MSTRG.6406.1	0.984011	0.000381436
LOC_Os01g08930.1	MSTRG.17748.1	0.98038	0.000573667
LOC_Os01g08960.1	MSTRG.17748.1	0.988486	0.00019808
LOC_Os01g08960.1	MSTRG.15173.1	0.97565	0.000882159
LOC_Os01g08960.1	MSTRG.8218.1	0.974216	0.000988622
LOC_Os01g09080.1	MSTRG.14991.1	0.988166	0.000209251
LOC_Os01g09300.1	MSTRG.6374.1	0.983623	0.00040011
LOC_Os01g09300.1	MSTRG.1825.1	0.982287	0.00046786
LOC_Os01g10020.1	MSTRG.4093.1	0.994054	5.29e-05
LOC_Os01g10020.1	MSTRG.6624.1	0.993663	6.01e-05
LOC_Os01g10020.1	MSTRG.4246.1	0.991803	0.000100501
LOC_Os01g10020.1	MSTRG.2892.1	0.991673	0.00010371
LOC_Os01g10020.1	MSTRG.1327.1	0.990184	0.000144051
LOC_Os01g10020.1	MSTRG.16576.2	0.988568	0.000195291
LOC_Os01g10020.1	MSTRG.2006.1	0.985803	0.000300906
LOC_Os01g10020.1	MSTRG.16577.1	0.982305	0.000466878
LOC_Os01g10020.1	MSTRG.21160.1	0.978726	0.000674092
LOC_Os01g10020.1	MSTRG.22864.1	0.977064	0.000783071
LOC_Os01g10280.1	MSTRG.15681.1	0.996385	1.96e-05
LOC_Os01g10280.1	MSTRG.244.1	0.994901	3.89e-05
LOC_Os01g10280.1	MSTRG.18776.1	0.994344	4.79e-05
LOC_Os01g10280.1	MSTRG.6601.1	0.98759	0.000230065
LOC_Os01g10280.1	MSTRG.1706.4	0.985837	0.000299469
LOC_Os01g10280.1	MSTRG.13571.1	0.984643	0.000351944
LOC_Os01g12080.3	MSTRG.11385.1	0.982355	0.000464246
LOC_Os01g12080.3	MSTRG.15238.1	0.975007	0.000929142
LOC_Os01g12090.1	MSTRG.18320.1	0.987657	0.000227566
LOC_Os01g12090.1	MSTRG.15533.1	0.977778	0.000735216
LOC_Os01g12090.1	MSTRG.23506.1	0.976777	0.000802704
LOC_Os01g12090.1	MSTRG.13411.1	0.975271	0.000909695
LOC_Os01g12090.1	MSTRG.12183.1	0.974263	0.000985084
LOC_Os01g12130.1	MSTRG.2892.1	0.989932	0.000151548
LOC_Os01g12130.1	MSTRG.4093.1	0.989535	0.000163694
LOC_Os01g12130.1	MSTRG.4246.1	0.987504	0.00023325
LOC_Os01g12130.1	MSTRG.16577.1	0.982707	0.000445968
LOC_Os01g12130.1	MSTRG.6624.1	0.975369	0.000902576
LOC_Os01g12130.1	MSTRG.1327.1	0.974586	0.000960576
LOC_Os01g12810.1	MSTRG.4561.1	0.987873	0.000219721
LOC_Os01g12810.1	MSTRG.12857.1	0.978427	0.000693083
LOC_Os01g12810.1	MSTRG.9107.1	0.977423	0.000758797
LOC_Os01g13660.1	MSTRG.17748.1	0.988476	0.000198434
LOC_Os01g13660.1	MSTRG.6406.1	0.983742	0.000394349
LOC_Os01g13660.1	MSTRG.8218.1	0.982249	0.000469864
LOC_Os01g14530.1	MSTRG.23466.1	0.98323	0.000419472
LOC_Os01g14830.1	MSTRG.13571.1	0.997131	1.23e-05
LOC_Os01g14830.1	MSTRG.1706.4	0.996491	1.84e-05
LOC_Os01g14830.1	MSTRG.244.1	0.992132	9.26e-05
LOC_Os01g14830.1	MSTRG.15681.1	0.987794	0.000222571
LOC_Os01g14830.1	MSTRG.6601.1	0.987702	0.000225918
LOC_Os01g14830.1	MSTRG.18776.1	0.984947	0.000338177
LOC_Os01g14830.1	MSTRG.8218.1	0.976291	0.000836522
LOC_Os01g14960.1	MSTRG.16577.1	0.981737	0.000497246
LOC_Os01g14960.1	MSTRG.22379.1	0.978924	0.000661617
LOC_Os01g14960.1	MSTRG.2006.1	0.97888	0.000664345
LOC_Os01g14960.1	MSTRG.16576.2	0.978281	0.000702475
LOC_Os01g14960.1	MSTRG.2740.1	0.975985	0.000858122
LOC_Os01g15270.1	MSTRG.244.1	0.995911	2.5e-05
LOC_Os01g15270.1	MSTRG.15681.1	0.995145	3.53e-05
LOC_Os01g15270.1	MSTRG.18776.1	0.993384	6.55e-05
LOC_Os01g15270.1	MSTRG.1706.4	0.989242	0.000172981
LOC_Os01g15270.1	MSTRG.13571.1	0.987902	0.000218645
LOC_Os01g15270.1	MSTRG.6601.1	0.987434	0.000235855
LOC_Os01g15270.1	MSTRG.8218.1	0.976439	0.000826114
LOC_Os01g15520.1	MSTRG.4093.1	0.998291	4.38e-06
LOC_Os01g15520.1	MSTRG.1327.1	0.996103	2.28e-05
LOC_Os01g15520.1	MSTRG.4246.1	0.994411	4.68e-05
LOC_Os01g15520.1	MSTRG.6624.1	0.993469	6.38e-05
LOC_Os01g15520.1	MSTRG.2892.1	0.991498	0.000108108
LOC_Os01g15520.1	MSTRG.16576.2	0.974856	0.000940377
LOC_Os01g16350.2	MSTRG.19682.1	0.990832	0.0001257
LOC_Os01g16350.2	MSTRG.17537.1	0.989322	0.000170435
LOC_Os01g16350.2	MSTRG.20939.1	0.988549	0.000195931
LOC_Os01g16350.2	MSTRG.2636.1	0.982752	0.000443656
LOC_Os01g16350.2	MSTRG.19965.1	0.98271	0.000445839
LOC_Os01g16350.2	MSTRG.16368.1	0.977051	0.000783941
LOC_Os01g16350.2	MSTRG.26321.1	0.975599	0.000885879
LOC_Os01g16450.1	MSTRG.244.1	0.994299	4.87e-05
LOC_Os01g16450.1	MSTRG.18776.1	0.992112	9.31e-05
LOC_Os01g16450.1	MSTRG.15681.1	0.991907	9.8e-05
LOC_Os01g16450.1	MSTRG.1706.4	0.978963	0.000659168
LOC_Os01g16450.1	MSTRG.6601.1	0.978343	0.000698491
LOC_Os01g16520.1	MSTRG.16577.1	0.993377	6.57e-05
LOC_Os01g16520.1	MSTRG.22864.1	0.992112	9.31e-05
LOC_Os01g16520.1	MSTRG.16576.2	0.975891	0.000864852
LOC_Os01g16520.1	MSTRG.2006.1	0.975004	0.000929367
LOC_Os01g16870.4	MSTRG.1522.1	0.977012	0.000786576
LOC_Os01g16950.1	MSTRG.13571.1	0.995524	3e-05
LOC_Os01g16950.1	MSTRG.1706.4	0.995085	3.62e-05
LOC_Os01g16950.1	MSTRG.244.1	0.981893	0.000488823
LOC_Os01g16950.1	MSTRG.6601.1	0.979167	0.00064647
LOC_Os01g17070.1	MSTRG.16368.1	0.975162	0.000917757
LOC_Os01g18120.1	MSTRG.16577.1	0.98254	0.000454621
LOC_Os01g18120.1	MSTRG.2006.1	0.982189	0.000473007
LOC_Os01g18120.1	MSTRG.16576.2	0.98203	0.000481499
LOC_Os01g18220.1	MSTRG.4561.1	0.988084	0.000212129
LOC_Os01g18220.1	MSTRG.9107.1	0.984329	0.000366435
LOC_Os01g18220.1	MSTRG.6601.1	0.984255	0.000369911
LOC_Os01g18220.1	MSTRG.12857.1	0.980847	0.000546754
LOC_Os01g18220.1	MSTRG.18776.1	0.978027	0.000718941
LOC_Os01g18220.1	MSTRG.15681.1	0.975947	0.000860865
LOC_Os01g18744.1	MSTRG.1706.4	0.997996	6.02e-06
LOC_Os01g18744.1	MSTRG.13571.1	0.99642	1.92e-05
LOC_Os01g18744.1	MSTRG.244.1	0.995866	2.56e-05
LOC_Os01g18744.1	MSTRG.6601.1	0.991578	0.000106099
LOC_Os01g18744.1	MSTRG.15681.1	0.99132	0.000112689
LOC_Os01g18744.1	MSTRG.18776.1	0.989631	0.000160702
LOC_Os01g18744.1	MSTRG.8218.1	0.978662	0.00067811
LOC_Os01g18744.1	MSTRG.6406.1	0.976958	0.000790273
LOC_Os01g18860.1	MSTRG.11099.1	0.990063	0.000147612
LOC_Os01g18860.1	MSTRG.20606.1	0.989276	0.000171894
LOC_Os01g18860.1	MSTRG.16529.1	0.988619	0.000193544
LOC_Os01g18860.1	MSTRG.23201.1	0.987952	0.000216841
LOC_Os01g18860.1	MSTRG.6849.1	0.987462	0.000234802
LOC_Os01g18860.1	MSTRG.10287.1	0.986592	0.000268448
LOC_Os01g18860.1	MSTRG.12873.1	0.985862	0.000298415
LOC_Os01g18860.1	MSTRG.19898.1	0.985289	0.000323044
LOC_Os01g18860.1	MSTRG.8566.1	0.98509	0.000331818
LOC_Os01g18860.1	MSTRG.14991.1	0.982185	0.00047322
LOC_Os01g18860.1	MSTRG.284.1	0.981734	0.000497409
LOC_Os01g18860.1	MSTRG.2529.1	0.981648	0.000502102
LOC_Os01g18860.1	MSTRG.25798.1	0.977159	0.000776606
LOC_Os01g18860.1	MSTRG.20149.1	0.976481	0.000823187
LOC_Os01g18860.1	MSTRG.22203.1	0.975749	0.000875037
LOC_Os01g18860.1	MSTRG.7751.1	0.975742	0.000875538
LOC_Os01g18860.1	MSTRG.22763.1	0.975189	0.000915758
LOC_Os01g19150.1	MSTRG.12857.1	0.978	0.000720694
LOC_Os01g20110.1	MSTRG.244.1	0.996088	2.29e-05
LOC_Os01g20110.1	MSTRG.1706.4	0.988361	0.000202417
LOC_Os01g20110.1	MSTRG.15681.1	0.987483	0.000234047
LOC_Os01g20110.1	MSTRG.18776.1	0.986478	0.000273022
LOC_Os01g20110.1	MSTRG.6601.1	0.976613	0.000814033
LOC_Os01g20110.1	MSTRG.13571.1	0.976324	0.000834211
LOC_Os01g20860.1	MSTRG.9169.1	0.986489	0.000272572
LOC_Os01g20860.1	MSTRG.15904.1	0.98643	0.000274961
LOC_Os01g20860.1	MSTRG.22203.1	0.986248	0.000282371
LOC_Os01g20860.1	MSTRG.20149.1	0.986142	0.000286751
LOC_Os01g20860.1	MSTRG.25798.1	0.986023	0.000291681
LOC_Os01g20860.1	MSTRG.25567.1	0.985309	0.000322166
LOC_Os01g20860.1	MSTRG.2529.1	0.984599	0.00035395
LOC_Os01g20860.1	MSTRG.23414.1	0.984423	0.000362057
LOC_Os01g20860.1	MSTRG.19059.1	0.983536	0.00040436
LOC_Os01g20860.1	MSTRG.24544.1	0.982435	0.000460067
LOC_Os01g20860.1	MSTRG.8566.1	0.982312	0.000466533
LOC_Os01g20860.1	MSTRG.9200.1	0.982197	0.00047262
LOC_Os01g20860.1	MSTRG.19898.1	0.982127	0.000476337
LOC_Os01g20860.1	MSTRG.12873.1	0.981545	0.000507712
LOC_Os01g20860.1	MSTRG.23937.1	0.980937	0.00054162
LOC_Os01g20860.1	MSTRG.10287.1	0.980686	0.000555967
LOC_Os01g20860.1	MSTRG.6849.1	0.979426	0.000630587
LOC_Os01g20860.1	MSTRG.23201.1	0.978558	0.000684682
LOC_Os01g20860.1	MSTRG.3166.1	0.977808	0.000733289
LOC_Os01g20860.1	MSTRG.17315.1	0.977238	0.000771277
LOC_Os01g20860.1	MSTRG.16529.1	0.977097	0.000780785
LOC_Os01g20860.1	MSTRG.20606.1	0.975107	0.000921774
LOC_Os01g22520.1	MSTRG.4246.1	0.998947	1.66e-06
LOC_Os01g22520.1	MSTRG.4093.1	0.998451	3.6e-06
LOC_Os01g22520.1	MSTRG.2892.1	0.99829	4.38e-06
LOC_Os01g22520.1	MSTRG.1327.1	0.985825	0.000299989
LOC_Os01g22520.1	MSTRG.6624.1	0.985241	0.000325146
LOC_Os01g23680.1	MSTRG.16577.1	0.992879	7.59e-05
LOC_Os01g23680.1	MSTRG.16576.2	0.98449	0.000358969
LOC_Os01g23680.1	MSTRG.6624.1	0.984068	0.000378712
LOC_Os01g23680.1	MSTRG.2006.1	0.982332	0.000465468
LOC_Os01g23680.1	MSTRG.21160.1	0.97982	0.000606765
LOC_Os01g23680.1	MSTRG.1327.1	0.977381	0.000761609
LOC_Os01g23680.1	MSTRG.22864.1	0.976305	0.000835547
LOC_Os01g23680.1	MSTRG.22379.1	0.976006	0.000856643
LOC_Os01g25800.1	MSTRG.9114.1	0.983272	0.000417386
LOC_Os01g25800.1	MSTRG.13150.1	0.977679	0.000741786
LOC_Os01g27020.3	MSTRG.4093.1	0.998485	3.44e-06
LOC_Os01g27020.3	MSTRG.4246.1	0.997558	8.94e-06
LOC_Os01g27020.3	MSTRG.2892.1	0.996905	1.44e-05
LOC_Os01g27020.3	MSTRG.1327.1	0.98681	0.000259827
LOC_Os01g27020.3	MSTRG.6624.1	0.985451	0.000315955
LOC_Os01g28500.1	MSTRG.2892.1	0.992517	8.38e-05
LOC_Os01g28500.1	MSTRG.4246.1	0.989608	0.000161434
LOC_Os01g28500.1	MSTRG.4093.1	0.988752	0.000189068
LOC_Os01g28500.1	MSTRG.16577.1	0.980227	0.00058259
LOC_Os01g31110.1	MSTRG.6374.1	0.987369	0.000238302
LOC_Os01g31629.1	MSTRG.1522.1	0.980029	0.000594305
LOC_Os01g31980.2	MSTRG.1522.1	0.988422	0.000200285
LOC_Os01g32439.1	MSTRG.244.1	0.99892	1.75e-06
LOC_Os01g32439.1	MSTRG.15681.1	0.995927	2.49e-05
LOC_Os01g32439.1	MSTRG.18776.1	0.994856	3.96e-05
LOC_Os01g32439.1	MSTRG.1706.4	0.992703	7.97e-05
LOC_Os01g32439.1	MSTRG.6601.1	0.989852	0.000153942
LOC_Os01g32439.1	MSTRG.13571.1	0.987641	0.000228155
LOC_Os01g32439.1	MSTRG.8218.1	0.974956	0.000932928
LOC_Os01g32660.1	MSTRG.9932.1	0.97432	0.000980721
LOC_Os01g34430.1	MSTRG.14991.1	0.993041	7.25e-05
LOC_Os01g34430.1	MSTRG.17806.1	0.981743	0.000496958
LOC_Os01g34430.1	MSTRG.14028.1	0.979436	0.000629956
LOC_Os01g35170.1	MSTRG.17525.1	0.99324	6.84e-05
LOC_Os01g35170.1	MSTRG.9932.1	0.982804	0.000441018
LOC_Os01g35170.1	MSTRG.24390.2	0.979531	0.000624167
LOC_Os01g37210.1	MSTRG.4561.1	0.980925	0.000542329
LOC_Os01g37210.1	MSTRG.12857.1	0.975462	0.00089578
LOC_Os01g37590.1	MSTRG.22783.1	0.992828	7.7e-05
LOC_Os01g37590.2	MSTRG.9114.1	0.981886	0.000489206
LOC_Os01g37590.2	MSTRG.15302.1	0.979613	0.000619184
LOC_Os01g40340.1	MSTRG.22053.1	0.979854	0.000604729
LOC_Os01g40670.1	MSTRG.1825.1	0.99024	0.000142431
LOC_Os01g41550.1	MSTRG.4561.1	0.979979	0.000597242
LOC_Os01g41810.1	MSTRG.244.1	0.99846	3.56e-06
LOC_Os01g41810.1	MSTRG.15681.1	0.994183	5.07e-05
LOC_Os01g41810.1	MSTRG.18776.1	0.99312	7.08e-05
LOC_Os01g41810.1	MSTRG.1706.4	0.991559	0.000106584
LOC_Os01g41810.1	MSTRG.6601.1	0.986417	0.000275488
LOC_Os01g41810.1	MSTRG.13571.1	0.985026	0.000334663
LOC_Os01g43090.1	MSTRG.9107.1	0.997163	1.21e-05
LOC_Os01g43090.1	MSTRG.8218.1	0.980192	0.000584647
LOC_Os01g43090.1	MSTRG.6406.1	0.978057	0.000716943
LOC_Os01g44050.1	MSTRG.15533.1	0.976413	0.000827968
LOC_Os01g44220.6	MSTRG.25959.2	0.975924	0.000862532
LOC_Os01g46050.1	MSTRG.358.1	0.979776	0.000609387
LOC_Os01g46050.1	MSTRG.23937.1	0.975912	0.00086337
LOC_Os01g46200.1	MSTRG.17537.1	0.996518	1.82e-05
LOC_Os01g46200.1	MSTRG.20939.1	0.994422	4.66e-05
LOC_Os01g46200.1	MSTRG.19965.1	0.990805	0.000126431
LOC_Os01g46200.1	MSTRG.13150.1	0.984443	0.000361169
LOC_Os01g46200.1	MSTRG.16769.1	0.979352	0.000635122
LOC_Os01g46200.1	MSTRG.6107.1	0.977134	0.000778282
LOC_Os01g46200.1	MSTRG.10432.1	0.974178	0.000991584
LOC_Os01g46200.1	MSTRG.26321.1	0.97415	0.00099367
LOC_Os01g46750.3	MSTRG.23260.1	0.992138	9.25e-05
LOC_Os01g47330.1	MSTRG.244.1	0.993795	5.76e-05
LOC_Os01g47330.1	MSTRG.18776.1	0.986707	0.000263886
LOC_Os01g47330.1	MSTRG.15681.1	0.98667	0.000265344
LOC_Os01g47330.1	MSTRG.1706.4	0.981028	0.000536464
LOC_Os01g47690.1	MSTRG.6406.1	0.996155	2.22e-05
LOC_Os01g47690.1	MSTRG.9107.1	0.991622	0.000104988
LOC_Os01g47690.1	MSTRG.8218.1	0.987034	0.000251099
LOC_Os01g47690.1	MSTRG.244.1	0.975983	0.000858312
LOC_Os01g48360.2	MSTRG.8218.1	0.992045	9.47e-05
LOC_Os01g48360.2	MSTRG.13571.1	0.990234	0.000142598
LOC_Os01g48360.2	MSTRG.12857.1	0.984426	0.000361916
LOC_Os01g48360.2	MSTRG.15681.1	0.982513	0.000456036
LOC_Os01g48360.2	MSTRG.18776.1	0.982087	0.000478457
LOC_Os01g48360.2	MSTRG.6601.1	0.981169	0.000528562
LOC_Os01g48360.2	MSTRG.244.1	0.980704	0.000554915
LOC_Os01g48360.2	MSTRG.1706.4	0.979914	0.0006011
LOC_Os01g48360.2	MSTRG.6406.1	0.978978	0.000658243
LOC_Os01g48360.2	MSTRG.4561.1	0.974754	0.000948026
LOC_Os01g48380.1	MSTRG.9893.1	0.975638	0.000883066
LOC_Os01g48820.1	MSTRG.17537.1	0.99998	6.18e-10
LOC_Os01g48820.1	MSTRG.20939.1	0.999875	2.35e-08
LOC_Os01g48820.1	MSTRG.19965.1	0.997501	9.36e-06
LOC_Os01g48820.1	MSTRG.26321.1	0.990489	0.000135248
LOC_Os01g48820.1	MSTRG.20552.1	0.98871	0.000190482
LOC_Os01g48820.1	MSTRG.16769.1	0.979848	0.000605033
LOC_Os01g51300.1	MSTRG.22790.1	0.987099	0.000248588
LOC_Os01g51300.2	MSTRG.15238.1	0.994635	4.31e-05
LOC_Os01g51300.2	MSTRG.11385.1	0.993096	7.13e-05
LOC_Os01g51300.2	MSTRG.18320.1	0.988376	0.000201893
LOC_Os01g51300.2	MSTRG.13411.1	0.985848	0.000299021
LOC_Os01g51300.2	MSTRG.22763.1	0.980843	0.000546977
LOC_Os01g51360.1	MSTRG.9107.1	0.995517	3.01e-05
LOC_Os01g52170.1	MSTRG.16577.1	0.993719	5.9e-05
LOC_Os01g52170.1	MSTRG.22379.1	0.987679	0.000226787
LOC_Os01g52170.1	MSTRG.22864.1	0.983234	0.000419276
LOC_Os01g52460.1	MSTRG.23650.1	0.977611	0.000746281
LOC_Os01g52500.1	MSTRG.1522.1	0.979355	0.000634905
LOC_Os01g52500.1	MSTRG.15173.1	0.976949	0.000790869
LOC_Os01g52500.5	MSTRG.12857.1	0.996427	1.91e-05
LOC_Os01g52500.5	MSTRG.4561.1	0.993084	7.16e-05
LOC_Os01g52500.5	MSTRG.13571.1	0.980448	0.000569691
LOC_Os01g52570.1	MSTRG.6601.1	0.999888	1.9e-08
LOC_Os01g52570.1	MSTRG.15681.1	0.995231	3.41e-05
LOC_Os01g52570.1	MSTRG.18776.1	0.994106	5.2e-05
LOC_Os01g52570.1	MSTRG.13571.1	0.992867	7.61e-05
LOC_Os01g52570.1	MSTRG.244.1	0.990443	0.000136558
LOC_Os01g52570.1	MSTRG.1706.4	0.988836	0.000186259
LOC_Os01g54960.1	MSTRG.4093.1	0.989894	0.000152674
LOC_Os01g54960.1	MSTRG.2892.1	0.988722	0.000190087
LOC_Os01g54960.1	MSTRG.4246.1	0.988704	0.000190692
LOC_Os01g54960.1	MSTRG.6624.1	0.987439	0.000235678
LOC_Os01g54960.1	MSTRG.1327.1	0.984153	0.000374682
LOC_Os01g54960.1	MSTRG.16576.2	0.982269	0.00046879
LOC_Os01g54960.1	MSTRG.2006.1	0.979583	0.000621051
LOC_Os01g54960.1	MSTRG.16577.1	0.977668	0.00074248
LOC_Os01g55040.1	MSTRG.14114.1	0.97529	0.000908338
LOC_Os01g55094.1	MSTRG.857.1	0.982533	0.000455005
LOC_Os01g55094.1	MSTRG.23696.1	0.979446	0.000629382
LOC_Os01g55094.1	MSTRG.16483.1	0.975777	0.000872989
LOC_Os01g55110.1	MSTRG.2006.1	0.985377	0.000319187
LOC_Os01g55110.1	MSTRG.2740.1	0.984866	0.000341844
LOC_Os01g55110.1	MSTRG.16576.2	0.984715	0.000348669
LOC_Os01g55110.1	MSTRG.21160.1	0.980417	0.000571512
LOC_Os01g55750.1	MSTRG.12894.1	0.998135	5.22e-06
LOC_Os01g55750.1	MSTRG.7048.1	0.997992	6.04e-06
LOC_Os01g55750.1	MSTRG.18898.1	0.997871	6.8e-06
LOC_Os01g55750.1	MSTRG.10432.1	0.997429	9.9e-06
LOC_Os01g55750.1	MSTRG.17315.1	0.997091	1.27e-05
LOC_Os01g55750.1	MSTRG.6107.1	0.996831	1.5e-05
LOC_Os01g55750.1	MSTRG.9114.1	0.996678	1.65e-05
LOC_Os01g55750.1	MSTRG.13150.1	0.994203	5.03e-05
LOC_Os01g55750.1	MSTRG.24544.1	0.993899	5.57e-05
LOC_Os01g55750.1	MSTRG.19059.1	0.992591	8.21e-05
LOC_Os01g55750.1	MSTRG.23414.1	0.99118	0.000116335
LOC_Os01g55750.1	MSTRG.25567.1	0.989199	0.000174351
LOC_Os01g55750.1	MSTRG.9200.1	0.986445	0.00027435
LOC_Os01g55750.1	MSTRG.15904.1	0.983454	0.000408393
LOC_Os01g55750.1	MSTRG.9169.1	0.981091	0.000532926
LOC_Os01g55750.1	MSTRG.25303.1	0.980887	0.000544473
LOC_Os01g55750.1	MSTRG.22203.1	0.977211	0.000773114
LOC_Os01g55750.1	MSTRG.20149.1	0.976303	0.000835687
LOC_Os01g55750.1	MSTRG.23696.1	0.975548	0.000889574
LOC_Os01g55750.1	MSTRG.25798.1	0.975423	0.000898616
LOC_Os01g55974.3	MSTRG.9107.1	0.985638	0.000307913
LOC_Os01g55974.3	MSTRG.6406.1	0.983451	0.00040855
LOC_Os01g55974.3	MSTRG.8218.1	0.974311	0.000981375
LOC_Os01g56190.1	MSTRG.4672.1	0.979608	0.000619501
LOC_Os01g56450.1	MSTRG.8218.1	0.987109	0.000248189
LOC_Os01g56450.1	MSTRG.9107.1	0.983235	0.000419249
LOC_Os01g56450.1	MSTRG.6406.1	0.978713	0.000674872
LOC_Os01g56550.3	MSTRG.9114.1	0.988286	0.000205039
LOC_Os01g56550.3	MSTRG.15302.1	0.982829	0.000439716
LOC_Os01g56810.1	MSTRG.244.1	0.998947	1.66e-06
LOC_Os01g56810.1	MSTRG.1706.4	0.996382	1.96e-05
LOC_Os01g56810.1	MSTRG.15681.1	0.993718	5.91e-05
LOC_Os01g56810.1	MSTRG.18776.1	0.992688	8e-05
LOC_Os01g56810.1	MSTRG.6601.1	0.991841	9.96e-05
LOC_Os01g56810.1	MSTRG.13571.1	0.988713	0.000190363
LOC_Os01g57720.2	MSTRG.23466.1	0.980415	0.000571595
LOC_Os01g57720.3	MSTRG.358.1	0.992542	8.32e-05
LOC_Os01g57720.3	MSTRG.23937.1	0.988535	0.000196424
LOC_Os01g57720.3	MSTRG.10639.1	0.984373	0.000364404
LOC_Os01g57720.3	MSTRG.15927.1	0.981979	0.000484196
LOC_Os01g58520.1	MSTRG.17748.1	0.977112	0.00077978
LOC_Os01g58690.3	MSTRG.15927.1	0.99235	8.76e-05
LOC_Os01g58690.3	MSTRG.25303.1	0.984905	0.000340076
LOC_Os01g58690.3	MSTRG.23937.1	0.977704	0.000740135
LOC_Os01g58690.3	MSTRG.358.1	0.974185	0.000991041
LOC_Os01g59090.1	MSTRG.4672.1	0.982965	0.000432836
LOC_Os01g59530.1	MSTRG.18776.1	0.991827	9.99e-05
LOC_Os01g59530.1	MSTRG.8218.1	0.991587	0.000105864
LOC_Os01g59530.1	MSTRG.15681.1	0.98971	0.00015828
LOC_Os01g59530.1	MSTRG.6601.1	0.989593	0.000161889
LOC_Os01g59530.1	MSTRG.9107.1	0.987093	0.000248809
LOC_Os01g59530.1	MSTRG.13571.1	0.983708	0.00039598
LOC_Os01g59530.1	MSTRG.244.1	0.982754	0.000443575
LOC_Os01g59530.1	MSTRG.12857.1	0.980238	0.000581958
LOC_Os01g59530.1	MSTRG.6406.1	0.980088	0.000590758
LOC_Os01g59530.1	MSTRG.4561.1	0.978991	0.000657446
LOC_Os01g59530.1	MSTRG.1706.4	0.974155	0.000993317
LOC_Os01g59890.1	MSTRG.14114.1	0.994917	3.87e-05
LOC_Os01g59930.1	MSTRG.7151.1	0.97971	0.000613354
LOC_Os01g60070.1	MSTRG.17537.1	0.998932	1.71e-06
LOC_Os01g60070.1	MSTRG.20939.1	0.997661	8.2e-06
LOC_Os01g60070.1	MSTRG.19965.1	0.994556	4.44e-05
LOC_Os01g60070.1	MSTRG.26321.1	0.981888	0.000489104
LOC_Os01g60070.1	MSTRG.16769.1	0.980518	0.000565622
LOC_Os01g60070.1	MSTRG.20552.1	0.979467	0.000628096
LOC_Os01g60070.1	MSTRG.13150.1	0.977216	0.000772779
LOC_Os01g60780.2	MSTRG.23650.1	0.984266	0.000369387
LOC_Os01g61080.1	MSTRG.8218.1	0.984929	0.000338999
LOC_Os01g61440.1	MSTRG.9107.1	0.988367	0.000202192
LOC_Os01g61440.1	MSTRG.4561.1	0.98143	0.000514052
LOC_Os01g61440.1	MSTRG.12857.1	0.977535	0.000751328
LOC_Os01g61440.1	MSTRG.15173.1	0.975198	0.000915048
LOC_Os01g61620.1	MSTRG.13571.1	0.989203	0.00017423
LOC_Os01g61620.1	MSTRG.1706.4	0.983037	0.00042917
LOC_Os01g61620.1	MSTRG.8218.1	0.981297	0.000521405
LOC_Os01g61620.1	MSTRG.244.1	0.975552	0.000889224
LOC_Os01g61670.2	MSTRG.8218.1	0.997033	1.32e-05
LOC_Os01g61670.2	MSTRG.6406.1	0.990557	0.000133336
LOC_Os01g61670.2	MSTRG.244.1	0.975628	0.000883773
LOC_Os01g61670.2	MSTRG.18776.1	0.975342	0.000904559
LOC_Os01g61710.5	MSTRG.2529.1	0.998472	3.5e-06
LOC_Os01g61710.5	MSTRG.8566.1	0.998151	5.12e-06
LOC_Os01g61710.5	MSTRG.19898.1	0.998097	5.43e-06
LOC_Os01g61710.5	MSTRG.12873.1	0.997911	6.54e-06
LOC_Os01g61710.5	MSTRG.25798.1	0.997851	6.92e-06
LOC_Os01g61710.5	MSTRG.20149.1	0.997693	7.97e-06
LOC_Os01g61710.5	MSTRG.10287.1	0.997594	8.68e-06
LOC_Os01g61710.5	MSTRG.22203.1	0.997508	9.3e-06
LOC_Os01g61710.5	MSTRG.6849.1	0.997059	1.3e-05
LOC_Os01g61710.5	MSTRG.23201.1	0.996653	1.68e-05
LOC_Os01g61710.5	MSTRG.9169.1	0.996424	1.92e-05
LOC_Os01g61710.5	MSTRG.16529.1	0.995913	2.5e-05
LOC_Os01g61710.5	MSTRG.15904.1	0.995481	3.06e-05
LOC_Os01g61710.5	MSTRG.20606.1	0.994817	4.02e-05
LOC_Os01g61710.5	MSTRG.25567.1	0.991846	9.95e-05
LOC_Os01g61710.5	MSTRG.11099.1	0.991433	0.000109786
LOC_Os01g61710.5	MSTRG.23414.1	0.989908	0.000152269
LOC_Os01g61710.5	MSTRG.17806.1	0.988238	0.000206697
LOC_Os01g61710.5	MSTRG.19059.1	0.988175	0.000208915
LOC_Os01g61710.5	MSTRG.24544.1	0.986187	0.000284898
LOC_Os01g61710.5	MSTRG.9200.1	0.985431	0.000316819
LOC_Os01g61710.5	MSTRG.24604.1	0.98126	0.000523475
LOC_Os01g61710.5	MSTRG.17315.1	0.977887	0.000728051
LOC_Os01g61710.5	MSTRG.14028.1	0.974816	0.000943386
LOC_Os01g61990.1	MSTRG.1706.4	0.991893	9.83e-05
LOC_Os01g61990.1	MSTRG.13571.1	0.991483	0.00010851
LOC_Os01g61990.1	MSTRG.244.1	0.987223	0.000243821
LOC_Os01g61990.1	MSTRG.15681.1	0.981227	0.000525355
LOC_Os01g61990.1	MSTRG.6601.1	0.977276	0.000768732
LOC_Os01g61990.1	MSTRG.18776.1	0.97698	0.000788796
LOC_Os01g62244.2	MSTRG.16483.1	0.980708	0.000554661
LOC_Os01g64670.2	MSTRG.358.1	0.983124	0.000424776
LOC_Os01g64670.2	MSTRG.20606.1	0.979265	0.000640455
LOC_Os01g64670.2	MSTRG.16529.1	0.979188	0.000645203
LOC_Os01g64670.2	MSTRG.23201.1	0.978988	0.000657616
LOC_Os01g64670.2	MSTRG.6849.1	0.978796	0.000669629
LOC_Os01g64670.2	MSTRG.11099.1	0.978682	0.000676856
LOC_Os01g64670.2	MSTRG.10287.1	0.978395	0.000695131
LOC_Os01g64670.2	MSTRG.284.1	0.978286	0.000702156
LOC_Os01g64670.2	MSTRG.12873.1	0.978015	0.00071969
LOC_Os01g64670.2	MSTRG.19898.1	0.977697	0.000740615
LOC_Os01g64670.2	MSTRG.8566.1	0.977583	0.00074818
LOC_Os01g64670.2	MSTRG.2529.1	0.975409	0.000899607
LOC_Os01g64980.1	MSTRG.18118.1	0.995945	2.46e-05
LOC_Os01g65080.3	MSTRG.25798.1	0.997893	6.66e-06
LOC_Os01g65080.3	MSTRG.20149.1	0.99786	6.86e-06
LOC_Os01g65080.3	MSTRG.22203.1	0.997806	7.21e-06
LOC_Os01g65080.3	MSTRG.2529.1	0.997588	8.72e-06
LOC_Os01g65080.3	MSTRG.9169.1	0.997318	1.08e-05
LOC_Os01g65080.3	MSTRG.15904.1	0.996772	1.56e-05
LOC_Os01g65080.3	MSTRG.8566.1	0.996373	1.97e-05
LOC_Os01g65080.3	MSTRG.19898.1	0.996259	2.1e-05
LOC_Os01g65080.3	MSTRG.12873.1	0.995892	2.53e-05
LOC_Os01g65080.3	MSTRG.10287.1	0.995327	3.27e-05
LOC_Os01g65080.3	MSTRG.6849.1	0.99446	4.6e-05
LOC_Os01g65080.3	MSTRG.25567.1	0.994258	4.94e-05
LOC_Os01g65080.3	MSTRG.23201.1	0.993842	5.68e-05
LOC_Os01g65080.3	MSTRG.23414.1	0.992788	7.78e-05
LOC_Os01g65080.3	MSTRG.16529.1	0.992771	7.82e-05
LOC_Os01g65080.3	MSTRG.9200.1	0.991745	0.000101946
LOC_Os01g65080.3	MSTRG.19059.1	0.99143	0.000109851
LOC_Os01g65080.3	MSTRG.20606.1	0.991263	0.000114182
LOC_Os01g65080.3	MSTRG.24544.1	0.989834	0.000154496
LOC_Os01g65080.3	MSTRG.15533.1	0.988989	0.000181209
LOC_Os01g65080.3	MSTRG.11099.1	0.9869	0.0002563
LOC_Os01g65080.3	MSTRG.17315.1	0.982899	0.000436185
LOC_Os01g65080.3	MSTRG.18898.1	0.97874	0.000673187
LOC_Os01g65080.3	MSTRG.22763.1	0.978015	0.000719698
LOC_Os01g65080.3	MSTRG.284.1	0.976535	0.000819471
LOC_Os01g66610.1	MSTRG.8218.1	0.996801	1.53e-05
LOC_Os01g66610.1	MSTRG.6406.1	0.984773	0.000346022
LOC_Os01g66610.1	MSTRG.15173.1	0.982083	0.000478674
LOC_Os01g66610.1	MSTRG.13571.1	0.976344	0.000832799
LOC_Os01g66610.1	MSTRG.12857.1	0.975908	0.000863668
LOC_Os01g67540.1	MSTRG.244.1	0.993113	7.1e-05
LOC_Os01g67540.1	MSTRG.15681.1	0.991431	0.000109837
LOC_Os01g67540.1	MSTRG.18776.1	0.991171	0.000116592
LOC_Os01g67540.1	MSTRG.1706.4	0.977777	0.000735309
LOC_Os01g67540.1	MSTRG.6601.1	0.977173	0.000775644
LOC_Os01g67810.1	MSTRG.1706.4	0.994236	4.97e-05
LOC_Os01g67810.1	MSTRG.244.1	0.993813	5.73e-05
LOC_Os01g67810.1	MSTRG.13571.1	0.988869	0.000185176
LOC_Os01g67810.1	MSTRG.15681.1	0.984623	0.000352859
LOC_Os01g67810.1	MSTRG.18776.1	0.983173	0.000422343
LOC_Os01g67810.1	MSTRG.8218.1	0.979467	0.0006281
LOC_Os01g67810.1	MSTRG.6601.1	0.979208	0.000643996
LOC_Os01g67810.1	MSTRG.6406.1	0.978448	0.000691755
LOC_Os01g68700.2	MSTRG.1522.1	0.977494	0.000754076
LOC_Os01g68790.1	MSTRG.8533.1	0.98366	0.000398308
LOC_Os01g68950.1	MSTRG.1522.1	0.974555	0.000962947
LOC_Os01g69030.2	MSTRG.10432.1	0.998777	2.24e-06
LOC_Os01g69030.2	MSTRG.6107.1	0.998688	2.58e-06
LOC_Os01g69030.2	MSTRG.7048.1	0.998563	3.09e-06
LOC_Os01g69030.2	MSTRG.12894.1	0.99817	5.02e-06
LOC_Os01g69030.2	MSTRG.13150.1	0.997478	9.53e-06
LOC_Os01g69030.2	MSTRG.18898.1	0.996919	1.42e-05
LOC_Os01g69030.2	MSTRG.17315.1	0.995284	3.33e-05
LOC_Os01g69030.2	MSTRG.24544.1	0.990346	0.000139348
LOC_Os01g69030.2	MSTRG.9114.1	0.989533	0.00016377
LOC_Os01g69030.2	MSTRG.19059.1	0.988538	0.000196316
LOC_Os01g69030.2	MSTRG.23414.1	0.986653	0.000266043
LOC_Os01g69030.2	MSTRG.9200.1	0.985291	0.000322934
LOC_Os01g69030.2	MSTRG.25567.1	0.98408	0.00037815
LOC_Os01g69030.2	MSTRG.23696.1	0.984059	0.000379171
LOC_Os01g69030.2	MSTRG.25303.1	0.981403	0.00051553
LOC_Os01g69030.2	MSTRG.15904.1	0.976924	0.000792623
LOC_Os01g69030.4	MSTRG.13150.1	0.998607	2.91e-06
LOC_Os01g69030.4	MSTRG.6107.1	0.998294	4.36e-06
LOC_Os01g69030.4	MSTRG.10432.1	0.997838	7.01e-06
LOC_Os01g69030.4	MSTRG.7048.1	0.996793	1.54e-05
LOC_Os01g69030.4	MSTRG.12894.1	0.995826	2.61e-05
LOC_Os01g69030.4	MSTRG.9114.1	0.995305	3.3e-05
LOC_Os01g69030.4	MSTRG.18898.1	0.99352	6.28e-05
LOC_Os01g69030.4	MSTRG.17315.1	0.990972	0.000121878
LOC_Os01g69030.4	MSTRG.24544.1	0.984175	0.000373654
LOC_Os01g69030.4	MSTRG.19059.1	0.981836	0.000491881
LOC_Os01g69030.4	MSTRG.23414.1	0.979446	0.000629337
LOC_Os01g69030.4	MSTRG.25303.1	0.979257	0.000640964
LOC_Os01g69030.4	MSTRG.9200.1	0.977242	0.000771017
LOC_Os01g69030.4	MSTRG.25567.1	0.976246	0.00083966
LOC_Os01g69030.4	MSTRG.23696.1	0.975779	0.00087285
LOC_Os01g69070.1	MSTRG.2892.1	0.997298	1.09e-05
LOC_Os01g69070.1	MSTRG.4246.1	0.996546	1.79e-05
LOC_Os01g69070.1	MSTRG.4093.1	0.994075	5.26e-05
LOC_Os01g69070.1	MSTRG.6624.1	0.980429	0.000570804
LOC_Os01g69070.1	MSTRG.1327.1	0.978235	0.000705422
LOC_Os01g69070.1	MSTRG.16576.2	0.974392	0.000975241
LOC_Os01g70050.1	MSTRG.25567.1	0.99989	1.8e-08
LOC_Os01g70050.1	MSTRG.15904.1	0.999736	1.05e-07
LOC_Os01g70050.1	MSTRG.23414.1	0.999532	3.29e-07
LOC_Os01g70050.1	MSTRG.9169.1	0.99934	6.53e-07
LOC_Os01g70050.1	MSTRG.19059.1	0.999064	1.31e-06
LOC_Os01g70050.1	MSTRG.22203.1	0.99841	3.79e-06
LOC_Os01g70050.1	MSTRG.24544.1	0.998402	3.83e-06
LOC_Os01g70050.1	MSTRG.20149.1	0.998152	5.12e-06
LOC_Os01g70050.1	MSTRG.25798.1	0.997888	6.69e-06
LOC_Os01g70050.1	MSTRG.9200.1	0.996702	1.63e-05
LOC_Os01g70050.1	MSTRG.2529.1	0.995384	3.19e-05
LOC_Os01g70050.1	MSTRG.17315.1	0.994709	4.19e-05
LOC_Os01g70050.1	MSTRG.18898.1	0.992127	9.27e-05
LOC_Os01g70050.1	MSTRG.8566.1	0.99204	9.48e-05
LOC_Os01g70050.1	MSTRG.19898.1	0.991784	0.000100981
LOC_Os01g70050.1	MSTRG.12873.1	0.990989	0.00012144
LOC_Os01g70050.1	MSTRG.10287.1	0.989833	0.000154518
LOC_Os01g70050.1	MSTRG.12894.1	0.988515	0.000197089
LOC_Os01g70050.1	MSTRG.6849.1	0.988177	0.000208863
LOC_Os01g70050.1	MSTRG.23201.1	0.987055	0.000250258
LOC_Os01g70050.1	MSTRG.7048.1	0.986271	0.000281421
LOC_Os01g70050.1	MSTRG.16529.1	0.985196	0.000327127
LOC_Os01g70050.1	MSTRG.20606.1	0.982708	0.000445955
LOC_Os01g70050.1	MSTRG.10432.1	0.982668	0.000448014
LOC_Os01g70050.1	MSTRG.6107.1	0.980078	0.000591382
LOC_Os01g70050.1	MSTRG.17806.1	0.978706	0.000675329
LOC_Os01g70050.1	MSTRG.11099.1	0.97602	0.000855647
LOC_Os01g70050.1	MSTRG.23696.1	0.97524	0.000912027
LOC_Os01g70180.2	MSTRG.1327.1	0.999925	8.35e-09
LOC_Os01g70180.2	MSTRG.6624.1	0.998457	3.57e-06
LOC_Os01g70180.2	MSTRG.4093.1	0.988181	0.000208703
LOC_Os01g70180.2	MSTRG.21160.1	0.985721	0.000304381
LOC_Os01g70180.2	MSTRG.16576.2	0.980362	0.000574702
LOC_Os01g70180.2	MSTRG.4246.1	0.98017	0.000585916
LOC_Os01g70180.2	MSTRG.2892.1	0.975296	0.000907908
LOC_Os01g70180.2	MSTRG.2006.1	0.974369	0.000977024
LOC_Os01g70240.1	MSTRG.18313.1	0.982593	0.000451869
LOC_Os01g70770.1	MSTRG.1706.4	0.988133	0.000210412
LOC_Os01g70770.1	MSTRG.6406.1	0.985339	0.000320848
LOC_Os01g70770.1	MSTRG.244.1	0.984745	0.000347311
LOC_Os01g70770.1	MSTRG.8218.1	0.983636	0.000399474
LOC_Os01g70770.1	MSTRG.13571.1	0.981286	0.000522042
LOC_Os01g70850.1	MSTRG.12894.1	0.999993	7e-11
LOC_Os01g70850.1	MSTRG.7048.1	0.99984	3.84e-08
LOC_Os01g70850.1	MSTRG.18898.1	0.999748	9.5e-08
LOC_Os01g70850.1	MSTRG.10432.1	0.999261	8.19e-07
LOC_Os01g70850.1	MSTRG.17315.1	0.998983	1.55e-06
LOC_Os01g70850.1	MSTRG.6107.1	0.998652	2.73e-06
LOC_Os01g70850.1	MSTRG.13150.1	0.995991	2.41e-05
LOC_Os01g70850.1	MSTRG.24544.1	0.995821	2.62e-05
LOC_Os01g70850.1	MSTRG.19059.1	0.994519	4.5e-05
LOC_Os01g70850.1	MSTRG.23414.1	0.993116	7.09e-05
LOC_Os01g70850.1	MSTRG.9114.1	0.991605	0.000105424
LOC_Os01g70850.1	MSTRG.25567.1	0.991143	0.00011733
LOC_Os01g70850.1	MSTRG.9200.1	0.989925	0.000151748
LOC_Os01g70850.1	MSTRG.25303.1	0.985774	0.000302144
LOC_Os01g70850.1	MSTRG.15904.1	0.985414	0.00031756
LOC_Os01g70850.1	MSTRG.9169.1	0.983057	0.000428161
LOC_Os01g70850.1	MSTRG.23696.1	0.98126	0.000523473
LOC_Os01g70850.1	MSTRG.22203.1	0.979184	0.000645463
LOC_Os01g70850.1	MSTRG.20149.1	0.978277	0.000702683
LOC_Os01g70850.1	MSTRG.25798.1	0.977399	0.000760427
LOC_Os01g71624.4	MSTRG.15927.1	0.984294	0.00036809
LOC_Os01g71624.4	MSTRG.23937.1	0.981776	0.000495152
LOC_Os01g71624.4	MSTRG.358.1	0.980143	0.000587516
LOC_Os01g71624.4	MSTRG.25567.1	0.97826	0.000703799
LOC_Os01g71624.4	MSTRG.23414.1	0.977972	0.000722523
LOC_Os01g71624.4	MSTRG.15904.1	0.977959	0.00072333
LOC_Os01g71624.4	MSTRG.19059.1	0.977564	0.000749393
LOC_Os01g71624.4	MSTRG.9169.1	0.97752	0.000752366
LOC_Os01g71624.4	MSTRG.24544.1	0.976968	0.000789584
LOC_Os01g71624.4	MSTRG.22203.1	0.976531	0.000819704
LOC_Os01g71624.4	MSTRG.20149.1	0.976261	0.000838638
LOC_Os01g71624.4	MSTRG.25798.1	0.975986	0.000858068
LOC_Os01g71624.4	MSTRG.25303.1	0.97595	0.000860644
LOC_Os01g71670.1	MSTRG.2892.1	0.995304	3.3e-05
LOC_Os01g71670.1	MSTRG.4093.1	0.995123	3.56e-05
LOC_Os01g71670.1	MSTRG.4246.1	0.993926	5.52e-05
LOC_Os01g71670.1	MSTRG.6624.1	0.982791	0.000441661
LOC_Os01g71670.1	MSTRG.1327.1	0.981872	0.000489964
LOC_Os01g71670.1	MSTRG.16577.1	0.981254	0.000523849
LOC_Os01g72200.1	MSTRG.16577.1	0.991394	0.000110779
LOC_Os01g72200.1	MSTRG.22379.1	0.988784	0.000187987
LOC_Os01g72200.1	MSTRG.22864.1	0.97731	0.000766426
LOC_Os01g72380.1	MSTRG.2892.1	0.991842	9.96e-05
LOC_Os01g72380.1	MSTRG.4246.1	0.988991	0.000181115
LOC_Os01g72380.1	MSTRG.4093.1	0.987696	0.000226135
LOC_Os01g72380.1	MSTRG.16576.2	0.984608	0.000353525
LOC_Os01g72380.1	MSTRG.2006.1	0.983941	0.000384769
LOC_Os01g72380.1	MSTRG.16577.1	0.983509	0.000405683
LOC_Os01g72380.1	MSTRG.6624.1	0.981178	0.000528093
LOC_Os01g72380.1	MSTRG.22864.1	0.981124	0.000531081
LOC_Os01g72380.1	MSTRG.1327.1	0.974456	0.00097042
LOC_Os01g73060.1	MSTRG.15495.1	0.975071	0.000924438
LOC_Os01g73060.1	MSTRG.24604.1	0.974103	0.000997323
LOC_Os01g73250.1	MSTRG.13571.1	0.993698	5.95e-05
LOC_Os01g73250.1	MSTRG.8218.1	0.992417	8.6e-05
LOC_Os01g73250.1	MSTRG.244.1	0.990941	0.000122735
LOC_Os01g73250.1	MSTRG.1706.4	0.990886	0.000124211
LOC_Os01g73250.1	MSTRG.6601.1	0.989533	0.000163771
LOC_Os01g73250.1	MSTRG.18776.1	0.988988	0.000181226
LOC_Os01g73250.1	MSTRG.15681.1	0.988286	0.000205039
LOC_Os01g73250.1	MSTRG.6406.1	0.988013	0.000214672
LOC_Os01g73250.1	MSTRG.9107.1	0.979708	0.000613454
LOC_Os01g73250.1	MSTRG.12857.1	0.974958	0.000932805
LOC_Os02g01160.1	MSTRG.23466.1	0.982212	0.000471804
LOC_Os02g01180.2	MSTRG.12857.1	0.996973	1.37e-05
LOC_Os02g01180.2	MSTRG.4561.1	0.996145	2.23e-05
LOC_Os02g02350.3	MSTRG.14991.1	0.995923	2.49e-05
LOC_Os02g02350.3	MSTRG.7751.1	0.974301	0.000982144
LOC_Os02g02750.2	MSTRG.17748.1	0.990755	0.000127801
LOC_Os02g02750.2	MSTRG.15173.1	0.986517	0.00027145
LOC_Os02g02750.2	MSTRG.8218.1	0.984136	0.00037549
LOC_Os02g02750.2	MSTRG.6406.1	0.977139	0.000777964
LOC_Os02g02920.2	MSTRG.17806.1	0.990669	0.000130204
LOC_Os02g02920.2	MSTRG.24604.1	0.990591	0.000132364
LOC_Os02g02920.2	MSTRG.14028.1	0.989824	0.000154794
LOC_Os02g02920.2	MSTRG.14991.1	0.983985	0.00038266
LOC_Os02g03670.1	MSTRG.11385.1	0.990748	0.000127996
LOC_Os02g03670.1	MSTRG.24751.1	0.983824	0.000390396
LOC_Os02g06150.1	MSTRG.244.1	0.999661	1.72e-07
LOC_Os02g06150.1	MSTRG.18776.1	0.994524	4.49e-05
LOC_Os02g06150.1	MSTRG.15681.1	0.993595	6.14e-05
LOC_Os02g06150.1	MSTRG.1706.4	0.991614	0.000105196
LOC_Os02g06150.1	MSTRG.6601.1	0.98741	0.000236766
LOC_Os02g06150.1	MSTRG.13571.1	0.982618	0.00045058
LOC_Os02g06150.1	MSTRG.6406.1	0.981068	0.000534257
LOC_Os02g06150.1	MSTRG.8218.1	0.979009	0.000656314
LOC_Os02g06290.2	MSTRG.14114.1	0.975967	0.000859415
LOC_Os02g06520.1	MSTRG.13571.1	0.990308	0.000140434
LOC_Os02g06520.1	MSTRG.1706.4	0.982172	0.000473927
LOC_Os02g06520.1	MSTRG.8218.1	0.974443	0.00097142
LOC_Os02g06920.1	MSTRG.15927.1	0.978553	0.000685013
LOC_Os02g06920.1	MSTRG.284.1	0.978241	0.00070506
LOC_Os02g07010.1	MSTRG.6374.1	0.979672	0.000615628
LOC_Os02g08100.1	MSTRG.8218.1	0.99566	2.82e-05
LOC_Os02g08100.1	MSTRG.6406.1	0.990651	0.000130689
LOC_Os02g08100.1	MSTRG.244.1	0.987709	0.000225675
LOC_Os02g08100.1	MSTRG.18776.1	0.986819	0.000259472
LOC_Os02g08100.1	MSTRG.15681.1	0.983592	0.000401636
LOC_Os02g08100.1	MSTRG.1706.4	0.976505	0.000821519
LOC_Os02g08100.1	MSTRG.6601.1	0.974861	0.000940038
LOC_Os02g08100.1	MSTRG.9107.1	0.974718	0.000950686
LOC_Os02g08100.1	MSTRG.13571.1	0.974682	0.000953381
LOC_Os02g08150.1	MSTRG.19965.1	0.985035	0.000334242
LOC_Os02g08150.1	MSTRG.20552.1	0.98456	0.00035573
LOC_Os02g08150.1	MSTRG.26321.1	0.984449	0.00036086
LOC_Os02g08150.1	MSTRG.15866.1	0.981591	0.00050522
LOC_Os02g08150.1	MSTRG.22879.1	0.976834	0.000798794
LOC_Os02g08150.1	MSTRG.20939.1	0.97527	0.00090977
LOC_Os02g08370.1	MSTRG.4312.1	0.997363	1.04e-05
LOC_Os02g08370.1	MSTRG.25725.1	0.977917	0.000726083
LOC_Os02g08370.1	MSTRG.9932.1	0.975506	0.00089257
LOC_Os02g08380.1	MSTRG.8218.1	0.982058	0.000479963
LOC_Os02g08380.1	MSTRG.13571.1	0.981484	0.000511097
LOC_Os02g08380.1	MSTRG.1706.4	0.980001	0.000595948
LOC_Os02g08380.1	MSTRG.244.1	0.975443	0.000897183
LOC_Os02g08380.1	MSTRG.6406.1	0.975245	0.000911635
LOC_Os02g09170.1	MSTRG.1706.4	0.999176	1.02e-06
LOC_Os02g09170.1	MSTRG.244.1	0.996987	1.36e-05
LOC_Os02g09170.1	MSTRG.13571.1	0.99407	5.26e-05
LOC_Os02g09170.1	MSTRG.6601.1	0.99139	0.000110882
LOC_Os02g09170.1	MSTRG.15681.1	0.990652	0.000130669
LOC_Os02g09170.1	MSTRG.18776.1	0.989128	0.000176659
LOC_Os02g09170.1	MSTRG.6406.1	0.975299	0.000907699
LOC_Os02g09630.1	MSTRG.7151.1	0.976664	0.000810469
LOC_Os02g09940.1	MSTRG.244.1	0.998109	5.36e-06
LOC_Os02g09940.1	MSTRG.1706.4	0.994505	4.52e-05
LOC_Os02g09940.1	MSTRG.15681.1	0.990454	0.000136242
LOC_Os02g09940.1	MSTRG.18776.1	0.989173	0.000175198
LOC_Os02g09940.1	MSTRG.13571.1	0.985995	0.000292849
LOC_Os02g09940.1	MSTRG.6601.1	0.983854	0.000388942
LOC_Os02g10170.1	MSTRG.12857.1	0.987661	0.00022745
LOC_Os02g10170.1	MSTRG.4561.1	0.984471	0.000359841
LOC_Os02g10170.1	MSTRG.13571.1	0.980558	0.000563307
LOC_Os02g10390.3	MSTRG.14028.1	0.995086	3.62e-05
LOC_Os02g10390.3	MSTRG.17806.1	0.994086	5.24e-05
LOC_Os02g10390.3	MSTRG.24604.1	0.986273	0.000281365
LOC_Os02g10390.3	MSTRG.14991.1	0.978173	0.000709406
LOC_Os02g10450.1	MSTRG.9932.1	0.983418	0.000410165
LOC_Os02g10450.1	MSTRG.17525.1	0.982446	0.000459485
LOC_Os02g10450.1	MSTRG.4312.1	0.980069	0.000591918
LOC_Os02g10450.1	MSTRG.24390.2	0.978615	0.000681057
LOC_Os02g10500.1	MSTRG.4093.1	0.993387	6.55e-05
LOC_Os02g10500.1	MSTRG.2892.1	0.992405	8.63e-05
LOC_Os02g10500.1	MSTRG.4246.1	0.991903	9.81e-05
LOC_Os02g10500.1	MSTRG.6624.1	0.991593	0.000105709
LOC_Os02g10500.1	MSTRG.16576.2	0.988246	0.000206408
LOC_Os02g10500.1	MSTRG.1327.1	0.987456	0.000235041
LOC_Os02g10500.1	MSTRG.2006.1	0.985916	0.000296121
LOC_Os02g10500.1	MSTRG.16577.1	0.983106	0.00042571
LOC_Os02g10500.1	MSTRG.22864.1	0.978457	0.000691122
LOC_Os02g10500.1	MSTRG.21160.1	0.976398	0.000828978
LOC_Os02g11640.1	MSTRG.4246.1	0.999655	1.78e-07
LOC_Os02g11640.1	MSTRG.4093.1	0.998979	1.56e-06
LOC_Os02g11640.1	MSTRG.2892.1	0.998968	1.6e-06
LOC_Os02g11640.1	MSTRG.1327.1	0.981671	0.000500858
LOC_Os02g11640.1	MSTRG.6624.1	0.977951	0.000723908
LOC_Os02g13270.1	MSTRG.7172.1	0.975293	0.000908092
LOC_Os02g13560.1	MSTRG.284.1	0.984015	0.00038124
LOC_Os02g13560.1	MSTRG.358.1	0.9816	0.000504726
LOC_Os02g13560.1	MSTRG.15927.1	0.977883	0.00072836
LOC_Os02g13560.1	MSTRG.25798.1	0.976288	0.000836698
LOC_Os02g13560.1	MSTRG.20149.1	0.976273	0.00083777
LOC_Os02g13560.1	MSTRG.22203.1	0.976238	0.000840207
LOC_Os02g13560.1	MSTRG.2529.1	0.975865	0.000866708
LOC_Os02g13560.1	MSTRG.9169.1	0.975842	0.000868383
LOC_Os02g13560.1	MSTRG.15904.1	0.975361	0.000903173
LOC_Os02g13560.1	MSTRG.8566.1	0.974555	0.000962956
LOC_Os02g13560.1	MSTRG.19898.1	0.974435	0.000971993
LOC_Os02g13800.1	MSTRG.13571.1	0.98385	0.000389136
LOC_Os02g13800.1	MSTRG.8218.1	0.982135	0.000475897
LOC_Os02g13800.1	MSTRG.1706.4	0.978386	0.00069567
LOC_Os02g13800.1	MSTRG.244.1	0.975016	0.000928484
LOC_Os02g14300.1	MSTRG.21633.1	0.990725	0.000128629
LOC_Os02g14300.1	MSTRG.15495.1	0.986361	0.000277745
LOC_Os02g14760.1	MSTRG.1522.1	0.984505	0.000358303
LOC_Os02g15970.5	MSTRG.922.1	0.980652	0.000557897
LOC_Os02g15970.5	MSTRG.19284.1	0.979098	0.000650796
LOC_Os02g16680.2	MSTRG.25959.2	0.991574	0.000106195
LOC_Os02g20160.1	MSTRG.16368.1	0.997241	1.14e-05
LOC_Os02g20160.1	MSTRG.7172.1	0.992026	9.51e-05
LOC_Os02g20160.1	MSTRG.922.1	0.982479	0.000457783
LOC_Os02g20160.1	MSTRG.2636.1	0.982072	0.000479256
LOC_Os02g20160.1	MSTRG.26321.1	0.980095	0.000590344
LOC_Os02g20160.1	MSTRG.20552.1	0.97959	0.000620586
LOC_Os02g20160.1	MSTRG.19682.1	0.978319	0.000700014
LOC_Os02g20160.1	MSTRG.20939.1	0.977021	0.000785996
LOC_Os02g20160.1	MSTRG.17537.1	0.974893	0.000937594
LOC_Os02g20380.3	MSTRG.16368.1	0.980038	0.000593744
LOC_Os02g20380.3	MSTRG.922.1	0.97774	0.000737766
LOC_Os02g21080.1	MSTRG.4093.1	0.998487	3.43e-06
LOC_Os02g21080.1	MSTRG.4246.1	0.994858	3.96e-05
LOC_Os02g21080.1	MSTRG.1327.1	0.993992	5.4e-05
LOC_Os02g21080.1	MSTRG.2892.1	0.991272	0.000113931
LOC_Os02g21080.1	MSTRG.6624.1	0.988692	0.00019108
LOC_Os02g21510.2	MSTRG.6406.1	0.993674	5.99e-05
LOC_Os02g21510.2	MSTRG.1706.4	0.990213	0.000143197
LOC_Os02g21510.2	MSTRG.244.1	0.989352	0.000169468
LOC_Os02g21510.2	MSTRG.8218.1	0.987363	0.000238513
LOC_Os02g21510.2	MSTRG.13571.1	0.980118	0.000588997
LOC_Os02g21510.2	MSTRG.18776.1	0.976217	0.00084175
LOC_Os02g22140.1	MSTRG.18118.1	0.97527	0.000909789
LOC_Os02g24050.1	MSTRG.23466.1	0.984213	0.000371879
LOC_Os02g24050.1	MSTRG.21160.1	0.977832	0.000731686
LOC_Os02g26700.1	MSTRG.244.1	0.997251	1.13e-05
LOC_Os02g26700.1	MSTRG.18776.1	0.990395	0.000137932
LOC_Os02g26700.1	MSTRG.15681.1	0.98854	0.000196249
LOC_Os02g26700.1	MSTRG.1706.4	0.985438	0.000316553
LOC_Os02g26700.1	MSTRG.6601.1	0.978863	0.000665462
LOC_Os02g26700.1	MSTRG.6406.1	0.977795	0.000734126
LOC_Os02g27400.1	MSTRG.13571.1	0.988211	0.000207664
LOC_Os02g27400.1	MSTRG.1706.4	0.983824	0.000390402
LOC_Os02g27400.1	MSTRG.244.1	0.978584	0.000683067
LOC_Os02g27400.1	MSTRG.8218.1	0.975638	0.000883063
LOC_Os02g27760.1	MSTRG.1522.1	0.977975	0.0007223
LOC_Os02g28340.1	MSTRG.1045.1	0.990022	0.000148855
LOC_Os02g28465.1	MSTRG.17537.1	0.991616	0.000105139
LOC_Os02g28465.1	MSTRG.13150.1	0.991495	0.000108185
LOC_Os02g28465.1	MSTRG.20939.1	0.988504	0.000197494
LOC_Os02g28465.1	MSTRG.6107.1	0.985897	0.000296956
LOC_Os02g28465.1	MSTRG.19965.1	0.984259	0.000369727
LOC_Os02g28465.1	MSTRG.10432.1	0.98355	0.000403694
LOC_Os02g28465.1	MSTRG.9114.1	0.981527	0.000508705
LOC_Os02g28465.1	MSTRG.7048.1	0.979628	0.000618316
LOC_Os02g28465.1	MSTRG.25303.1	0.97733	0.000765097
LOC_Os02g28465.1	MSTRG.12894.1	0.976679	0.000809439
LOC_Os02g28465.1	MSTRG.16769.1	0.976026	0.000855216
LOC_Os02g29774.2	MSTRG.18118.1	0.979737	0.000611746
LOC_Os02g30140.2	MSTRG.14991.1	0.984244	0.000370408
LOC_Os02g33110.2	MSTRG.284.1	0.976337	0.000833255
LOC_Os02g36210.1	MSTRG.4093.1	0.996718	1.61e-05
LOC_Os02g36210.1	MSTRG.2892.1	0.996715	1.62e-05
LOC_Os02g36210.1	MSTRG.4246.1	0.99663	1.7e-05
LOC_Os02g36210.1	MSTRG.1327.1	0.980397	0.000572668
LOC_Os02g36210.1	MSTRG.6624.1	0.978211	0.000706952
LOC_Os02g36830.1	MSTRG.21160.1	0.998147	5.14e-06
LOC_Os02g36830.1	MSTRG.16576.2	0.992505	8.4e-05
LOC_Os02g36830.1	MSTRG.2006.1	0.990323	0.000140013
LOC_Os02g36830.1	MSTRG.23466.1	0.989998	0.000149551
LOC_Os02g36830.1	MSTRG.6624.1	0.98805	0.000213336
LOC_Os02g36830.1	MSTRG.2740.1	0.984145	0.000375067
LOC_Os02g36830.1	MSTRG.1327.1	0.978288	0.000702012
LOC_Os02g37120.1	MSTRG.15813.2	0.983341	0.000413992
LOC_Os02g37300.1	MSTRG.13571.1	0.993038	7.25e-05
LOC_Os02g37300.1	MSTRG.12857.1	0.984497	0.000358653
LOC_Os02g37300.1	MSTRG.1706.4	0.976788	0.000801924
LOC_Os02g37690.1	MSTRG.244.1	0.998624	2.84e-06
LOC_Os02g37690.1	MSTRG.15681.1	0.997819	7.13e-06
LOC_Os02g37690.1	MSTRG.18776.1	0.996774	1.56e-05
LOC_Os02g37690.1	MSTRG.6601.1	0.993733	5.88e-05
LOC_Os02g37690.1	MSTRG.1706.4	0.992763	7.84e-05
LOC_Os02g37690.1	MSTRG.13571.1	0.989909	0.00015222
LOC_Os02g37690.1	MSTRG.8218.1	0.975578	0.00088739
LOC_Os02g38240.1	MSTRG.24798.1	0.979728	0.000612295
LOC_Os02g39160.1	MSTRG.6624.1	0.991159	0.00011691
LOC_Os02g39160.1	MSTRG.1327.1	0.989276	0.000171878
LOC_Os02g39160.1	MSTRG.4093.1	0.988771	0.00018842
LOC_Os02g39160.1	MSTRG.4246.1	0.984696	0.000349549
LOC_Os02g39160.1	MSTRG.2892.1	0.983459	0.000408123
LOC_Os02g39160.1	MSTRG.16576.2	0.982015	0.000482267
LOC_Os02g39160.1	MSTRG.16577.1	0.978486	0.000689317
LOC_Os02g39160.1	MSTRG.2006.1	0.978274	0.000702909
LOC_Os02g39160.1	MSTRG.21160.1	0.976631	0.000812798
LOC_Os02g39340.1	MSTRG.11385.1	0.993834	5.69e-05
LOC_Os02g39340.1	MSTRG.15238.1	0.97444	0.000971636
LOC_Os02g40080.1	MSTRG.4093.1	0.990768	0.000127459
LOC_Os02g40080.1	MSTRG.2892.1	0.986857	0.000257985
LOC_Os02g40080.1	MSTRG.4246.1	0.986656	0.00026589
LOC_Os02g40080.1	MSTRG.1327.1	0.979338	0.000635979
LOC_Os02g40080.1	MSTRG.6624.1	0.97583	0.000869215
LOC_Os02g40820.2	MSTRG.8218.1	0.98397	0.000383389
LOC_Os02g41590.1	MSTRG.13571.1	0.994749	4.13e-05
LOC_Os02g41590.1	MSTRG.6601.1	0.994429	4.65e-05
LOC_Os02g41590.1	MSTRG.1706.4	0.992097	9.34e-05
LOC_Os02g41590.1	MSTRG.244.1	0.988378	0.000201839
LOC_Os02g41590.1	MSTRG.18776.1	0.987149	0.00024665
LOC_Os02g41590.1	MSTRG.15681.1	0.986836	0.000258785
LOC_Os02g41590.1	MSTRG.8218.1	0.981566	0.000506567
LOC_Os02g41590.1	MSTRG.9107.1	0.981023	0.000536771
LOC_Os02g41590.1	MSTRG.6406.1	0.980584	0.000561818
LOC_Os02g41630.2	MSTRG.15681.1	0.995943	2.47e-05
LOC_Os02g41630.2	MSTRG.18776.1	0.994327	4.82e-05
LOC_Os02g41630.2	MSTRG.244.1	0.992537	8.33e-05
LOC_Os02g41630.2	MSTRG.6601.1	0.98603	0.00029138
LOC_Os02g41630.2	MSTRG.13571.1	0.98284	0.000439179
LOC_Os02g41630.2	MSTRG.1706.4	0.981548	0.000507591
LOC_Os02g41630.2	MSTRG.8218.1	0.974394	0.000975113
LOC_Os02g42310.1	MSTRG.1522.1	0.983408	0.000410672
LOC_Os02g42880.1	MSTRG.4093.1	0.988178	0.000208812
LOC_Os02g42880.1	MSTRG.6624.1	0.987969	0.000216235
LOC_Os02g42880.1	MSTRG.1327.1	0.98618	0.00028515
LOC_Os02g42880.1	MSTRG.16577.1	0.983899	0.000386761
LOC_Os02g42880.1	MSTRG.4246.1	0.98363	0.000399762
LOC_Os02g42880.1	MSTRG.2892.1	0.983518	0.000405259
LOC_Os02g42880.1	MSTRG.16576.2	0.979016	0.000655892
LOC_Os02g42880.1	MSTRG.2006.1	0.975426	0.000898399
LOC_Os02g43330.1	MSTRG.13571.1	0.997709	7.87e-06
LOC_Os02g43330.1	MSTRG.1706.4	0.995069	3.64e-05
LOC_Os02g43330.1	MSTRG.6601.1	0.990902	0.000123793
LOC_Os02g43330.1	MSTRG.244.1	0.985633	0.000308115
LOC_Os02g43330.1	MSTRG.15681.1	0.981937	0.000486466
LOC_Os02g43330.1	MSTRG.18776.1	0.980223	0.000582855
LOC_Os02g43594.3	MSTRG.23506.1	0.999103	1.21e-06
LOC_Os02g43594.3	MSTRG.12183.1	0.998662	2.68e-06
LOC_Os02g43594.3	MSTRG.13411.1	0.992721	7.93e-05
LOC_Os02g43594.3	MSTRG.18320.1	0.984457	0.000360496
LOC_Os02g43594.3	MSTRG.22763.1	0.983436	0.000409278
LOC_Os02g43594.3	MSTRG.24751.1	0.980901	0.000543657
LOC_Os02g43860.2	MSTRG.6374.1	0.981804	0.000493619
LOC_Os02g44740.2	MSTRG.1327.1	0.997447	9.77e-06
LOC_Os02g44740.2	MSTRG.4093.1	0.996983	1.36e-05
LOC_Os02g44740.2	MSTRG.6624.1	0.995578	2.93e-05
LOC_Os02g44740.2	MSTRG.4246.1	0.992371	8.71e-05
LOC_Os02g44740.2	MSTRG.2892.1	0.989332	0.000170095
LOC_Os02g44740.2	MSTRG.16576.2	0.97823	0.00070576
LOC_Os02g44740.2	MSTRG.21160.1	0.976055	0.000853158
LOC_Os02g45120.2	MSTRG.4561.1	0.997936	6.39e-06
LOC_Os02g45120.2	MSTRG.12857.1	0.994066	5.27e-05
LOC_Os02g46660.1	MSTRG.6624.1	0.99621	2.15e-05
LOC_Os02g46660.1	MSTRG.16576.2	0.994954	3.81e-05
LOC_Os02g46660.1	MSTRG.2006.1	0.992627	8.13e-05
LOC_Os02g46660.1	MSTRG.1327.1	0.990492	0.000135186
LOC_Os02g46660.1	MSTRG.21160.1	0.988134	0.000210359
LOC_Os02g46660.1	MSTRG.4093.1	0.987247	0.000242908
LOC_Os02g46660.1	MSTRG.16577.1	0.984039	0.000380099
LOC_Os02g46660.1	MSTRG.4246.1	0.983516	0.000405343
LOC_Os02g46660.1	MSTRG.2892.1	0.982884	0.00043691
LOC_Os02g46660.1	MSTRG.22864.1	0.978117	0.000713033
LOC_Os02g46660.1	MSTRG.2740.1	0.975792	0.000871979
LOC_Os02g47110.2	MSTRG.25725.1	0.980008	0.00059553
LOC_Os02g47440.1	MSTRG.2740.1	0.981506	0.000509853
LOC_Os02g47440.1	MSTRG.23466.1	0.978928	0.000661388
LOC_Os02g47440.1	MSTRG.21160.1	0.978315	0.000700259
LOC_Os02g47450.1	MSTRG.19965.1	0.988275	0.000205423
LOC_Os02g47450.1	MSTRG.26321.1	0.98435	0.000365451
LOC_Os02g47450.1	MSTRG.20552.1	0.984187	0.00037312
LOC_Os02g47450.1	MSTRG.15866.1	0.979429	0.000630415
LOC_Os02g47450.1	MSTRG.20939.1	0.97788	0.000728557
LOC_Os02g47450.1	MSTRG.17537.1	0.975132	0.000919906
LOC_Os02g47470.3	MSTRG.26094.1	0.97647	0.000824002
LOC_Os02g47660.1	MSTRG.12857.1	0.986792	0.000260522
LOC_Os02g47660.1	MSTRG.4561.1	0.975964	0.000859631
LOC_Os02g48590.1	MSTRG.17748.1	0.976082	0.000851278
LOC_Os02g48830.1	MSTRG.23650.1	0.974948	0.000933579
LOC_Os02g49160.1	MSTRG.21160.1	0.98666	0.00026573
LOC_Os02g49160.1	MSTRG.2740.1	0.98358	0.000402211
LOC_Os02g49160.1	MSTRG.16576.2	0.980838	0.000547268
LOC_Os02g49160.1	MSTRG.2006.1	0.980549	0.000563812
LOC_Os02g49160.1	MSTRG.23466.1	0.979772	0.000609601
LOC_Os02g49340.1	MSTRG.18313.1	0.978117	0.000713076
LOC_Os02g49530.2	MSTRG.18320.1	0.993346	6.63e-05
LOC_Os02g49530.2	MSTRG.22763.1	0.992573	8.25e-05
LOC_Os02g49530.2	MSTRG.7751.1	0.992143	9.24e-05
LOC_Os02g49530.2	MSTRG.15238.1	0.989575	0.000162469
LOC_Os02g49530.2	MSTRG.13411.1	0.988295	0.000204714
LOC_Os02g49530.2	MSTRG.15533.1	0.978751	0.000672506
LOC_Os02g49530.2	MSTRG.284.1	0.976678	0.000809527
LOC_Os02g49770.1	MSTRG.22379.1	0.990292	0.0001409
LOC_Os02g49770.1	MSTRG.16577.1	0.989634	0.000160637
LOC_Os02g49830.1	MSTRG.2740.1	0.999157	1.07e-06
LOC_Os02g49830.1	MSTRG.2006.1	0.990135	0.000145484
LOC_Os02g49830.1	MSTRG.16576.2	0.986493	0.000272428
LOC_Os02g49830.1	MSTRG.21160.1	0.976279	0.000837331
LOC_Os02g49830.1	MSTRG.22864.1	0.975209	0.000914279
LOC_Os02g50050.1	MSTRG.21878.1	0.986193	0.000284642
LOC_Os02g50810.2	MSTRG.2006.1	0.995523	3e-05
LOC_Os02g50810.2	MSTRG.22864.1	0.994982	3.77e-05
LOC_Os02g50810.2	MSTRG.2740.1	0.994851	3.97e-05
LOC_Os02g50810.2	MSTRG.16576.2	0.993644	6.05e-05
LOC_Os02g50810.2	MSTRG.16577.1	0.992308	8.85e-05
LOC_Os02g50810.2	MSTRG.21160.1	0.981865	0.000490354
LOC_Os02g50970.1	MSTRG.23650.1	0.986489	0.000272576
LOC_Os02g51790.1	MSTRG.15681.1	0.995231	3.41e-05
LOC_Os02g51790.1	MSTRG.244.1	0.995102	3.59e-05
LOC_Os02g51790.1	MSTRG.18776.1	0.993151	7.02e-05
LOC_Os02g51790.1	MSTRG.1706.4	0.988753	0.000189038
LOC_Os02g51790.1	MSTRG.13571.1	0.988546	0.000196038
LOC_Os02g51790.1	MSTRG.6601.1	0.987768	0.000223531
LOC_Os02g51790.1	MSTRG.8218.1	0.975629	0.00088371
LOC_Os02g52300.1	MSTRG.20939.1	0.999632	2.04e-07
LOC_Os02g52300.1	MSTRG.17537.1	0.998783	2.22e-06
LOC_Os02g52300.1	MSTRG.19965.1	0.99786	6.87e-06
LOC_Os02g52300.1	MSTRG.26321.1	0.995486	3.05e-05
LOC_Os02g52300.1	MSTRG.20552.1	0.994235	4.98e-05
LOC_Os02g52300.1	MSTRG.15866.1	0.98236	0.000463997
LOC_Os02g52300.1	MSTRG.7172.1	0.980857	0.000546149
LOC_Os02g52300.1	MSTRG.16769.1	0.977289	0.000767805
LOC_Os02g52490.1	MSTRG.9107.1	0.990205	0.000143432
LOC_Os02g52490.1	MSTRG.8218.1	0.989769	0.000156486
LOC_Os02g52490.1	MSTRG.6601.1	0.989474	0.000165615
LOC_Os02g52490.1	MSTRG.13571.1	0.989375	0.000168729
LOC_Os02g52490.1	MSTRG.18776.1	0.984279	0.000368763
LOC_Os02g52490.1	MSTRG.6406.1	0.984092	0.000377592
LOC_Os02g52490.1	MSTRG.15681.1	0.982411	0.00046134
LOC_Os02g52490.1	MSTRG.12857.1	0.98151	0.000509642
LOC_Os02g52490.1	MSTRG.1706.4	0.98144	0.000513498
LOC_Os02g52490.1	MSTRG.244.1	0.980669	0.000556902
LOC_Os02g52490.1	MSTRG.4561.1	0.976644	0.000811902
LOC_Os02g52490.1	MSTRG.15173.1	0.974151	0.000993637
LOC_Os02g52650.1	MSTRG.4093.1	0.984362	0.000364898
LOC_Os02g52650.1	MSTRG.1327.1	0.984301	0.00036776
LOC_Os02g52650.1	MSTRG.6624.1	0.979783	0.000608943
LOC_Os02g52650.1	MSTRG.4246.1	0.977	0.000787439
LOC_Os02g52650.1	MSTRG.2892.1	0.974656	0.000955325
LOC_Os02g52770.1	MSTRG.26321.1	0.999008	1.48e-06
LOC_Os02g52770.1	MSTRG.20552.1	0.99838	3.93e-06
LOC_Os02g52770.1	MSTRG.20939.1	0.996986	1.36e-05
LOC_Os02g52770.1	MSTRG.19965.1	0.995926	2.49e-05
LOC_Os02g52770.1	MSTRG.17537.1	0.995018	3.72e-05
LOC_Os02g52770.1	MSTRG.15866.1	0.990549	0.000133572
LOC_Os02g52770.1	MSTRG.7172.1	0.987507	0.000233136
LOC_Os02g52770.1	MSTRG.22879.1	0.98289	0.000436643
LOC_Os02g52770.1	MSTRG.16368.1	0.974658	0.000955193
LOC_Os02g53330.2	MSTRG.6374.1	0.98579	0.000301436
LOC_Os02g53740.2	MSTRG.20939.1	0.99972	1.18e-07
LOC_Os02g53740.2	MSTRG.17537.1	0.998948	1.66e-06
LOC_Os02g53740.2	MSTRG.19965.1	0.997899	6.62e-06
LOC_Os02g53740.2	MSTRG.26321.1	0.995151	3.52e-05
LOC_Os02g53740.2	MSTRG.20552.1	0.993857	5.65e-05
LOC_Os02g53740.2	MSTRG.15866.1	0.981706	0.000498958
LOC_Os02g53740.2	MSTRG.7172.1	0.980309	0.000577797
LOC_Os02g53740.2	MSTRG.16769.1	0.977563	0.000749488
LOC_Os02g53870.1	MSTRG.17537.1	0.999952	3.5e-09
LOC_Os02g53870.1	MSTRG.20939.1	0.999924	8.77e-09
LOC_Os02g53870.1	MSTRG.19965.1	0.997598	8.65e-06
LOC_Os02g53870.1	MSTRG.26321.1	0.99096	0.000122225
LOC_Os02g53870.1	MSTRG.20552.1	0.989222	0.000173608
LOC_Os02g53870.1	MSTRG.16769.1	0.979709	0.000613387
LOC_Os02g53870.1	MSTRG.15866.1	0.974206	0.000989427
LOC_Os02g54130.1	MSTRG.25725.1	0.974686	0.00095308
LOC_Os02g54160.1	MSTRG.21160.1	0.977418	0.000759154
LOC_Os02g54340.1	MSTRG.6624.1	0.998292	4.37e-06
LOC_Os02g54340.1	MSTRG.1327.1	0.994247	4.96e-05
LOC_Os02g54340.1	MSTRG.16576.2	0.992491	8.44e-05
LOC_Os02g54340.1	MSTRG.21160.1	0.991517	0.000107641
LOC_Os02g54340.1	MSTRG.2006.1	0.988998	0.000180895
LOC_Os02g54340.1	MSTRG.4093.1	0.984713	0.000348766
LOC_Os02g54340.1	MSTRG.4246.1	0.978525	0.000686835
LOC_Os02g54340.1	MSTRG.16577.1	0.977163	0.000776331
LOC_Os02g54340.1	MSTRG.2892.1	0.976118	0.000848693
LOC_Os02g54340.1	MSTRG.22864.1	0.975562	0.000888555
LOC_Os02g55200.1	MSTRG.9107.1	0.989637	0.000160523
LOC_Os02g55200.1	MSTRG.6406.1	0.986718	0.000263451
LOC_Os02g55200.1	MSTRG.8218.1	0.986026	0.000291527
LOC_Os02g55770.5	MSTRG.23506.1	0.981834	0.000491984
LOC_Os02g55770.5	MSTRG.12183.1	0.976667	0.000810294
LOC_Os02g55770.5	MSTRG.24751.1	0.975488	0.000893903
LOC_Os02g55910.1	MSTRG.24390.2	0.997105	1.26e-05
LOC_Os02g55910.1	MSTRG.20547.1	0.990961	0.000122183
LOC_Os02g55910.1	MSTRG.17525.1	0.98442	0.000362198
LOC_Os02g56014.1	MSTRG.26321.1	0.996033	2.36e-05
LOC_Os02g56014.1	MSTRG.20552.1	0.995573	2.94e-05
LOC_Os02g56014.1	MSTRG.20939.1	0.992391	8.66e-05
LOC_Os02g56014.1	MSTRG.7172.1	0.990469	0.000135815
LOC_Os02g56014.1	MSTRG.17537.1	0.990136	0.000145466
LOC_Os02g56014.1	MSTRG.15866.1	0.988839	0.000186173
LOC_Os02g56014.1	MSTRG.19965.1	0.988055	0.000213174
LOC_Os02g56014.1	MSTRG.22879.1	0.981834	0.000492025
LOC_Os02g56014.1	MSTRG.16368.1	0.981369	0.000517438
LOC_Os02g57180.2	MSTRG.17537.1	0.996623	1.71e-05
LOC_Os02g57180.2	MSTRG.20939.1	0.996252	2.1e-05
LOC_Os02g57180.2	MSTRG.19965.1	0.988826	0.0001866
LOC_Os02g57180.2	MSTRG.26321.1	0.985435	0.000316676
LOC_Os02g57180.2	MSTRG.16769.1	0.984823	0.000343771
LOC_Os02g57180.2	MSTRG.20552.1	0.983514	0.000405442
LOC_Os02g57380.1	MSTRG.14114.1	0.977849	0.000730568
LOC_Os02g57430.1	MSTRG.4312.1	0.993999	5.39e-05
LOC_Os02g57430.1	MSTRG.25725.1	0.98772	0.000225266
LOC_Os02g58139.2	MSTRG.18118.1	0.982569	0.000453126
LOC_Os02g58180.1	MSTRG.4246.1	0.998786	2.21e-06
LOC_Os02g58180.1	MSTRG.4093.1	0.998126	5.27e-06
LOC_Os02g58180.1	MSTRG.2892.1	0.99746	9.67e-06
LOC_Os02g58180.1	MSTRG.1327.1	0.979714	0.00061313
LOC_Os02g58500.1	MSTRG.6601.1	0.99791	6.55e-06
LOC_Os02g58500.1	MSTRG.13571.1	0.994951	3.82e-05
LOC_Os02g58500.1	MSTRG.15681.1	0.988961	0.000182104
LOC_Os02g58500.1	MSTRG.1706.4	0.987707	0.000225763
LOC_Os02g58500.1	MSTRG.18776.1	0.987201	0.000244657
LOC_Os02g58500.1	MSTRG.244.1	0.984041	0.000379986
LOC_Os02g58500.1	MSTRG.12857.1	0.975157	0.000918122
LOC_Os02g58730.2	MSTRG.9200.1	0.986041	0.000290934
LOC_Os02g58730.2	MSTRG.17315.1	0.983992	0.000382332
LOC_Os02g58730.2	MSTRG.24544.1	0.983798	0.000391653
LOC_Os02g58730.2	MSTRG.9114.1	0.983503	0.000406001
LOC_Os02g58730.2	MSTRG.19059.1	0.983352	0.000413434
LOC_Os02g58730.2	MSTRG.18898.1	0.983318	0.000415128
LOC_Os02g58730.2	MSTRG.15533.1	0.982973	0.000432394
LOC_Os02g58730.2	MSTRG.23414.1	0.982766	0.000442977
LOC_Os02g58730.2	MSTRG.12894.1	0.981913	0.00048775
LOC_Os02g58730.2	MSTRG.25567.1	0.981814	0.000493095
LOC_Os02g58730.2	MSTRG.4672.1	0.981366	0.000517631
LOC_Os02g58730.2	MSTRG.7048.1	0.980869	0.000545478
LOC_Os02g58730.2	MSTRG.10432.1	0.979006	0.000656465
LOC_Os02g58730.2	MSTRG.12183.1	0.978723	0.000674268
LOC_Os02g58730.2	MSTRG.15904.1	0.97854	0.000685824
LOC_Os02g58730.2	MSTRG.6107.1	0.97756	0.0007497
LOC_Os02g58730.2	MSTRG.9169.1	0.977052	0.00078389
LOC_Os02g58730.2	MSTRG.22203.1	0.974486	0.000968119
LOC_Os03g01810.1	MSTRG.12857.1	0.992368	8.71e-05
LOC_Os03g01810.1	MSTRG.4561.1	0.980109	0.000589536
LOC_Os03g01810.1	MSTRG.15173.1	0.978865	0.00066529
LOC_Os03g01910.1	MSTRG.9200.1	0.988696	0.000190959
LOC_Os03g01910.1	MSTRG.18898.1	0.981107	0.000532037
LOC_Os03g01910.1	MSTRG.17315.1	0.980948	0.000541011
LOC_Os03g01910.1	MSTRG.12894.1	0.980665	0.000557132
LOC_Os03g01910.1	MSTRG.7048.1	0.980145	0.000587433
LOC_Os03g01910.1	MSTRG.24544.1	0.979053	0.000653553
LOC_Os03g01910.1	MSTRG.10432.1	0.97904	0.000654359
LOC_Os03g01910.1	MSTRG.19059.1	0.978122	0.000712734
LOC_Os03g01910.1	MSTRG.6107.1	0.978091	0.000714749
LOC_Os03g01910.1	MSTRG.23414.1	0.977074	0.000782384
LOC_Os03g01910.1	MSTRG.25567.1	0.975548	0.000889572
LOC_Os03g01910.1	MSTRG.13150.1	0.974502	0.000966939
LOC_Os03g03600.1	MSTRG.8218.1	0.99848	3.46e-06
LOC_Os03g03600.1	MSTRG.6406.1	0.990743	0.000128131
LOC_Os03g03600.1	MSTRG.18776.1	0.979045	0.000654065
LOC_Os03g03600.1	MSTRG.244.1	0.979008	0.000656345
LOC_Os03g03600.1	MSTRG.9107.1	0.976272	0.000837845
LOC_Os03g03600.1	MSTRG.15681.1	0.975498	0.000893158
LOC_Os03g04590.1	MSTRG.1522.1	0.980082	0.000591167
LOC_Os03g04650.1	MSTRG.244.1	0.995541	2.98e-05
LOC_Os03g04650.1	MSTRG.1706.4	0.990086	0.000146953
LOC_Os03g04650.1	MSTRG.15681.1	0.985887	0.000297362
LOC_Os03g04650.1	MSTRG.18776.1	0.984657	0.000351321
LOC_Os03g04650.1	MSTRG.13571.1	0.97899	0.000657476
LOC_Os03g04650.1	MSTRG.6601.1	0.97578	0.000872808
LOC_Os03g04940.1	MSTRG.17525.1	0.991753	0.000101747
LOC_Os03g04940.1	MSTRG.24390.2	0.982829	0.000439753
LOC_Os03g04940.1	MSTRG.20547.1	0.976175	0.000844706
LOC_Os03g04940.1	MSTRG.9932.1	0.974558	0.000962715
LOC_Os03g05290.1	MSTRG.6406.1	0.995335	3.26e-05
LOC_Os03g05290.1	MSTRG.8218.1	0.993678	5.98e-05
LOC_Os03g05290.1	MSTRG.9107.1	0.990928	0.000123082
LOC_Os03g05290.1	MSTRG.18776.1	0.978455	0.000691297
LOC_Os03g05290.1	MSTRG.244.1	0.976896	0.000794543
LOC_Os03g05530.1	MSTRG.6624.1	0.990628	0.000131327
LOC_Os03g05530.1	MSTRG.16576.2	0.98693	0.000255134
LOC_Os03g05530.1	MSTRG.1327.1	0.986061	0.000290082
LOC_Os03g05530.1	MSTRG.22864.1	0.986029	0.000291417
LOC_Os03g05530.1	MSTRG.2006.1	0.984131	0.000375759
LOC_Os03g05530.1	MSTRG.4093.1	0.982709	0.000445868
LOC_Os03g05530.1	MSTRG.16577.1	0.981844	0.000491483
LOC_Os03g05530.1	MSTRG.21160.1	0.981208	0.000526409
LOC_Os03g05530.1	MSTRG.4246.1	0.977014	0.000786458
LOC_Os03g05530.1	MSTRG.2892.1	0.97672	0.000806611
LOC_Os03g05820.1	MSTRG.16483.1	0.984518	0.000357672
LOC_Os03g05820.1	MSTRG.857.1	0.984198	0.000372571
LOC_Os03g06120.1	MSTRG.12857.1	0.993605	6.12e-05
LOC_Os03g06120.1	MSTRG.4561.1	0.989089	0.000177922
LOC_Os03g06120.1	MSTRG.15173.1	0.974507	0.000966586
LOC_Os03g06680.1	MSTRG.13571.1	0.986585	0.000268739
LOC_Os03g06680.1	MSTRG.8218.1	0.978376	0.000696312
LOC_Os03g06680.1	MSTRG.1706.4	0.977175	0.000775518
LOC_Os03g06680.1	MSTRG.244.1	0.974955	0.000933011
LOC_Os03g06680.1	MSTRG.15681.1	0.974437	0.000971819
LOC_Os03g07130.5	MSTRG.18313.1	0.977114	0.000779665
LOC_Os03g07360.1	MSTRG.4246.1	0.997104	1.26e-05
LOC_Os03g07360.1	MSTRG.2892.1	0.996035	2.36e-05
LOC_Os03g07360.1	MSTRG.4093.1	0.995768	2.68e-05
LOC_Os03g07360.1	MSTRG.1327.1	0.981	0.000538087
LOC_Os03g07360.1	MSTRG.6624.1	0.978803	0.00066923
LOC_Os03g07400.1	MSTRG.1522.1	0.97521	0.000914199
LOC_Os03g08140.2	MSTRG.15173.1	0.975038	0.000926879
LOC_Os03g08470.1	MSTRG.4093.1	0.998332	4.17e-06
LOC_Os03g08470.1	MSTRG.4246.1	0.99595	2.46e-05
LOC_Os03g08470.1	MSTRG.2892.1	0.99402	5.35e-05
LOC_Os03g08470.1	MSTRG.1327.1	0.989149	0.000175977
LOC_Os03g08470.1	MSTRG.6624.1	0.985039	0.000334081
LOC_Os03g08600.1	MSTRG.4561.1	0.993712	5.92e-05
LOC_Os03g08600.1	MSTRG.12857.1	0.989693	0.000158802
LOC_Os03g08600.1	MSTRG.6601.1	0.985863	0.000298369
LOC_Os03g08600.1	MSTRG.9107.1	0.980505	0.000566404
LOC_Os03g08600.1	MSTRG.13571.1	0.978558	0.000684715
LOC_Os03g08600.1	MSTRG.18776.1	0.97651	0.000821175
LOC_Os03g08600.1	MSTRG.15681.1	0.976052	0.000853375
LOC_Os03g08800.1	MSTRG.20552.1	0.999799	6.03e-08
LOC_Os03g08800.1	MSTRG.26321.1	0.999475	4.14e-07
LOC_Os03g08800.1	MSTRG.15866.1	0.998162	5.07e-06
LOC_Os03g08800.1	MSTRG.22879.1	0.994141	5.14e-05
LOC_Os03g08800.1	MSTRG.7172.1	0.992792	7.77e-05
LOC_Os03g08800.1	MSTRG.19965.1	0.988101	0.000211529
LOC_Os03g08800.1	MSTRG.20939.1	0.988072	0.000212568
LOC_Os03g08800.1	MSTRG.17537.1	0.98441	0.000362664
LOC_Os03g08800.1	MSTRG.16368.1	0.978068	0.000716234
LOC_Os03g11220.1	MSTRG.4093.1	0.999104	1.2e-06
LOC_Os03g11220.1	MSTRG.4246.1	0.997379	1.03e-05
LOC_Os03g11220.1	MSTRG.2892.1	0.996263	2.09e-05
LOC_Os03g11220.1	MSTRG.1327.1	0.991126	0.000117766
LOC_Os03g11220.1	MSTRG.6624.1	0.990409	0.00013754
LOC_Os03g11220.1	MSTRG.16576.2	0.976813	0.000800241
LOC_Os03g12236.1	MSTRG.11385.1	0.984568	0.00035537
LOC_Os03g13540.1	MSTRG.9107.1	0.994093	5.22e-05
LOC_Os03g13540.1	MSTRG.18776.1	0.990164	0.000144657
LOC_Os03g13540.1	MSTRG.8218.1	0.98863	0.000193179
LOC_Os03g13540.1	MSTRG.6406.1	0.986971	0.000253513
LOC_Os03g13540.1	MSTRG.6601.1	0.985505	0.000313638
LOC_Os03g13540.1	MSTRG.15681.1	0.985054	0.000333406
LOC_Os03g13540.1	MSTRG.244.1	0.98361	0.000400738
LOC_Os03g14050.1	MSTRG.19232.1	0.979886	0.000602768
LOC_Os03g14280.1	MSTRG.9200.1	0.981714	0.000498531
LOC_Os03g14280.1	MSTRG.25303.1	0.980135	0.000588012
LOC_Os03g14280.1	MSTRG.17315.1	0.979968	0.000597907
LOC_Os03g14280.1	MSTRG.18898.1	0.979609	0.000619469
LOC_Os03g14280.1	MSTRG.24544.1	0.979135	0.000648463
LOC_Os03g14280.1	MSTRG.12894.1	0.97857	0.000683958
LOC_Os03g14280.1	MSTRG.19059.1	0.978508	0.000687864
LOC_Os03g14280.1	MSTRG.23414.1	0.97775	0.000737056
LOC_Os03g14280.1	MSTRG.7048.1	0.977726	0.000738694
LOC_Os03g14280.1	MSTRG.25567.1	0.976586	0.000815929
LOC_Os03g14280.1	MSTRG.10432.1	0.976153	0.000846222
LOC_Os03g14280.1	MSTRG.15927.1	0.97569	0.000879255
LOC_Os03g14280.1	MSTRG.6107.1	0.974898	0.00093729
LOC_Os03g14370.2	MSTRG.1706.4	0.996393	1.95e-05
LOC_Os03g14370.2	MSTRG.13571.1	0.993749	5.85e-05
LOC_Os03g14370.2	MSTRG.244.1	0.989023	0.000180082
LOC_Os03g14370.2	MSTRG.15681.1	0.980916	0.00054283
LOC_Os03g14370.2	MSTRG.6601.1	0.980345	0.000575698
LOC_Os03g14370.2	MSTRG.18776.1	0.977039	0.000784736
LOC_Os03g14654.1	MSTRG.6624.1	0.992883	7.58e-05
LOC_Os03g14654.1	MSTRG.4093.1	0.992169	9.18e-05
LOC_Os03g14654.1	MSTRG.2892.1	0.990177	0.000144264
LOC_Os03g14654.1	MSTRG.16576.2	0.98994	0.000151284
LOC_Os03g14654.1	MSTRG.4246.1	0.989802	0.000155461
LOC_Os03g14654.1	MSTRG.1327.1	0.988411	0.000200667
LOC_Os03g14654.1	MSTRG.2006.1	0.987593	0.000229948
LOC_Os03g14654.1	MSTRG.16577.1	0.984576	0.000354993
LOC_Os03g14654.1	MSTRG.22864.1	0.981771	0.000495396
LOC_Os03g14654.1	MSTRG.21160.1	0.979318	0.000637209
LOC_Os03g14800.1	MSTRG.9932.1	0.9853	0.000322537
LOC_Os03g15010.1	MSTRG.244.1	0.998371	3.98e-06
LOC_Os03g15010.1	MSTRG.15681.1	0.994892	3.91e-05
LOC_Os03g15010.1	MSTRG.18776.1	0.993877	5.61e-05
LOC_Os03g15010.1	MSTRG.1706.4	0.99077	0.0001274
LOC_Os03g15010.1	MSTRG.6601.1	0.986938	0.000254824
LOC_Os03g15010.1	MSTRG.13571.1	0.984734	0.000347816
LOC_Os03g15740.1	MSTRG.244.1	0.994435	4.64e-05
LOC_Os03g15740.1	MSTRG.15681.1	0.989168	0.000175365
LOC_Os03g15740.1	MSTRG.18776.1	0.988287	0.000204974
LOC_Os03g15740.1	MSTRG.1706.4	0.983308	0.000415587
LOC_Os03g15740.1	MSTRG.6601.1	0.976014	0.000856097
LOC_Os03g15740.1	MSTRG.13571.1	0.974265	0.000984893
LOC_Os03g16030.1	MSTRG.16576.2	0.989382	0.000168499
LOC_Os03g16030.1	MSTRG.16577.1	0.988238	0.00020669
LOC_Os03g16030.1	MSTRG.2006.1	0.988019	0.000214455
LOC_Os03g16030.1	MSTRG.6624.1	0.986193	0.000284633
LOC_Os03g16030.1	MSTRG.21160.1	0.979761	0.000610257
LOC_Os03g16030.1	MSTRG.1327.1	0.978602	0.000681883
LOC_Os03g16030.1	MSTRG.4093.1	0.977097	0.000780803
LOC_Os03g16030.1	MSTRG.2892.1	0.97459	0.000960285
LOC_Os03g16170.1	MSTRG.8218.1	0.996003	2.39e-05
LOC_Os03g16170.1	MSTRG.13571.1	0.988327	0.000203582
LOC_Os03g16170.1	MSTRG.6406.1	0.986505	0.000271941
LOC_Os03g16170.1	MSTRG.18776.1	0.986291	0.000280614
LOC_Os03g16170.1	MSTRG.6601.1	0.985378	0.000319124
LOC_Os03g16170.1	MSTRG.15681.1	0.984703	0.0003492
LOC_Os03g16170.1	MSTRG.9107.1	0.984366	0.00036472
LOC_Os03g16170.1	MSTRG.244.1	0.983116	0.000425206
LOC_Os03g16170.1	MSTRG.12857.1	0.982207	0.000472068
LOC_Os03g16170.1	MSTRG.1706.4	0.98014	0.000587715
LOC_Os03g16170.1	MSTRG.15173.1	0.975865	0.000866747
LOC_Os03g16170.1	MSTRG.4561.1	0.975166	0.000917459
LOC_Os03g16220.1	MSTRG.6624.1	0.978141	0.000711478
LOC_Os03g16220.1	MSTRG.1327.1	0.978054	0.000717142
LOC_Os03g16220.1	MSTRG.16577.1	0.976667	0.000810284
LOC_Os03g16400.1	MSTRG.1706.4	0.995089	3.61e-05
LOC_Os03g16400.1	MSTRG.13571.1	0.993556	6.22e-05
LOC_Os03g16400.1	MSTRG.244.1	0.99081	0.000126291
LOC_Os03g16400.1	MSTRG.15681.1	0.983969	0.000383419
LOC_Os03g16400.1	MSTRG.6601.1	0.981318	0.000520284
LOC_Os03g16400.1	MSTRG.18776.1	0.980837	0.000547287
LOC_Os03g16580.1	MSTRG.18118.1	0.98234	0.000465038
LOC_Os03g17120.1	MSTRG.8218.1	0.9885	0.000197598
LOC_Os03g17120.1	MSTRG.6406.1	0.980004	0.000595752
LOC_Os03g17140.1	MSTRG.2006.1	0.989915	0.000152057
LOC_Os03g17140.1	MSTRG.16576.2	0.9895	0.000164789
LOC_Os03g17140.1	MSTRG.16577.1	0.987215	0.000244123
LOC_Os03g17140.1	MSTRG.22864.1	0.986186	0.000284924
LOC_Os03g17140.1	MSTRG.2892.1	0.984267	0.000369331
LOC_Os03g17140.1	MSTRG.4246.1	0.980737	0.000553007
LOC_Os03g17140.1	MSTRG.4093.1	0.979911	0.000601308
LOC_Os03g17140.1	MSTRG.6624.1	0.979811	0.000607285
LOC_Os03g17140.1	MSTRG.2740.1	0.976062	0.000852661
LOC_Os03g17540.3	MSTRG.22379.1	0.978504	0.000688142
LOC_Os03g17540.3	MSTRG.16577.1	0.974938	0.000934263
LOC_Os03g17660.2	MSTRG.16577.1	0.99102	0.000120593
LOC_Os03g17660.2	MSTRG.22864.1	0.984786	0.000345434
LOC_Os03g17750.1	MSTRG.13150.1	0.999979	6.42e-10
LOC_Os03g17750.1	MSTRG.6107.1	0.999513	3.55e-07
LOC_Os03g17750.1	MSTRG.10432.1	0.999002	1.5e-06
LOC_Os03g17750.1	MSTRG.7048.1	0.997872	6.79e-06
LOC_Os03g17750.1	MSTRG.12894.1	0.996846	1.49e-05
LOC_Os03g17750.1	MSTRG.18898.1	0.994432	4.64e-05
LOC_Os03g17750.1	MSTRG.9114.1	0.993445	6.43e-05
LOC_Os03g17750.1	MSTRG.17315.1	0.991789	0.000100852
LOC_Os03g17750.1	MSTRG.25303.1	0.988201	0.000207986
LOC_Os03g17750.1	MSTRG.24544.1	0.984797	0.000344962
LOC_Os03g17750.1	MSTRG.19059.1	0.982401	0.000461841
LOC_Os03g17750.1	MSTRG.23414.1	0.979958	0.000598516
LOC_Os03g17750.1	MSTRG.25567.1	0.976691	0.000808666
LOC_Os03g17750.1	MSTRG.9200.1	0.976594	0.00081535
LOC_Os03g17750.1	MSTRG.23696.1	0.97522	0.000913467
LOC_Os03g18030.1	MSTRG.244.1	0.996875	1.46e-05
LOC_Os03g18030.1	MSTRG.15681.1	0.994538	4.47e-05
LOC_Os03g18030.1	MSTRG.18776.1	0.993681	5.98e-05
LOC_Os03g18030.1	MSTRG.1706.4	0.986391	0.000276539
LOC_Os03g18030.1	MSTRG.6601.1	0.984238	0.000370693
LOC_Os03g18030.1	MSTRG.13571.1	0.980366	0.000574428
LOC_Os03g18310.3	MSTRG.10432.1	0.996683	1.65e-05
LOC_Os03g18310.3	MSTRG.6107.1	0.996584	1.75e-05
LOC_Os03g18310.3	MSTRG.7048.1	0.996486	1.85e-05
LOC_Os03g18310.3	MSTRG.12894.1	0.996104	2.27e-05
LOC_Os03g18310.3	MSTRG.13150.1	0.995348	3.24e-05
LOC_Os03g18310.3	MSTRG.18898.1	0.994875	3.93e-05
LOC_Os03g18310.3	MSTRG.17315.1	0.99326	6.8e-05
LOC_Os03g18310.3	MSTRG.24544.1	0.988368	0.000202171
LOC_Os03g18310.3	MSTRG.25303.1	0.988204	0.000207882
LOC_Os03g18310.3	MSTRG.23696.1	0.986968	0.000253661
LOC_Os03g18310.3	MSTRG.19059.1	0.986574	0.000269195
LOC_Os03g18310.3	MSTRG.3166.1	0.985077	0.000332363
LOC_Os03g18310.3	MSTRG.23414.1	0.984702	0.000349273
LOC_Os03g18310.3	MSTRG.9114.1	0.98219	0.000472977
LOC_Os03g18310.3	MSTRG.25567.1	0.982146	0.00047529
LOC_Os03g18310.3	MSTRG.9200.1	0.980489	0.000567279
LOC_Os03g18310.3	MSTRG.15904.1	0.975033	0.000927243
LOC_Os03g18600.1	MSTRG.244.1	0.996212	2.15e-05
LOC_Os03g18600.1	MSTRG.1706.4	0.994273	4.91e-05
LOC_Os03g18600.1	MSTRG.15681.1	0.985417	0.000317438
LOC_Os03g18600.1	MSTRG.18776.1	0.984	0.000381932
LOC_Os03g18600.1	MSTRG.13571.1	0.983402	0.000410935
LOC_Os03g18600.1	MSTRG.6601.1	0.978351	0.000697926
LOC_Os03g19220.2	MSTRG.15173.1	0.987141	0.00024696
LOC_Os03g19220.2	MSTRG.12857.1	0.977767	0.000735952
LOC_Os03g19220.2	MSTRG.8218.1	0.974264	0.000985003
LOC_Os03g20520.1	MSTRG.24037.1	0.995753	2.7e-05
LOC_Os03g21040.2	MSTRG.244.1	0.994342	4.79e-05
LOC_Os03g21040.2	MSTRG.6406.1	0.993048	7.23e-05
LOC_Os03g21040.2	MSTRG.18776.1	0.99192	9.77e-05
LOC_Os03g21040.2	MSTRG.8218.1	0.991014	0.000120766
LOC_Os03g21040.2	MSTRG.15681.1	0.988749	0.000189155
LOC_Os03g21040.2	MSTRG.1706.4	0.988303	0.000204445
LOC_Os03g21040.2	MSTRG.6601.1	0.987673	0.000226995
LOC_Os03g21040.2	MSTRG.9107.1	0.984554	0.000356023
LOC_Os03g21040.2	MSTRG.13571.1	0.983346	0.000413745
LOC_Os03g21380.2	MSTRG.4093.1	0.991157	0.00011694
LOC_Os03g21380.2	MSTRG.2892.1	0.987995	0.000215332
LOC_Os03g21380.2	MSTRG.4246.1	0.98722	0.000243964
LOC_Os03g21380.2	MSTRG.1327.1	0.981248	0.000524169
LOC_Os03g21380.2	MSTRG.16577.1	0.980154	0.000586875
LOC_Os03g21380.2	MSTRG.6624.1	0.980124	0.000588672
LOC_Os03g21990.1	MSTRG.857.1	0.97594	0.000861367
LOC_Os03g22140.1	MSTRG.4561.1	0.993628	6.08e-05
LOC_Os03g22140.1	MSTRG.12857.1	0.988073	0.000212547
LOC_Os03g23020.1	MSTRG.23696.1	0.986421	0.000275347
LOC_Os03g23020.1	MSTRG.857.1	0.982164	0.000474349
LOC_Os03g24020.1	MSTRG.13571.1	0.998105	5.38e-06
LOC_Os03g24020.1	MSTRG.6601.1	0.997106	1.26e-05
LOC_Os03g24020.1	MSTRG.15681.1	0.993686	5.97e-05
LOC_Os03g24020.1	MSTRG.18776.1	0.99143	0.000109844
LOC_Os03g24020.1	MSTRG.1706.4	0.991085	0.000118855
LOC_Os03g24020.1	MSTRG.244.1	0.989752	0.000157005
LOC_Os03g24020.1	MSTRG.12857.1	0.978449	0.000691694
LOC_Os03g24020.1	MSTRG.8218.1	0.976262	0.000838561
LOC_Os03g24020.1	MSTRG.4561.1	0.974146	0.000994029
LOC_Os03g24590.1	MSTRG.13150.1	0.999904	1.38e-08
LOC_Os03g24590.1	MSTRG.6107.1	0.999717	1.2e-07
LOC_Os03g24590.1	MSTRG.10432.1	0.999305	7.24e-07
LOC_Os03g24590.1	MSTRG.7048.1	0.998327	4.19e-06
LOC_Os03g24590.1	MSTRG.12894.1	0.997407	1.01e-05
LOC_Os03g24590.1	MSTRG.18898.1	0.995185	3.47e-05
LOC_Os03g24590.1	MSTRG.9114.1	0.993559	6.21e-05
LOC_Os03g24590.1	MSTRG.17315.1	0.992709	7.95e-05
LOC_Os03g24590.1	MSTRG.25303.1	0.988262	0.000205852
LOC_Os03g24590.1	MSTRG.24544.1	0.986056	0.000290278
LOC_Os03g24590.1	MSTRG.19059.1	0.983758	0.00039355
LOC_Os03g24590.1	MSTRG.23414.1	0.981407	0.000515355
LOC_Os03g24590.1	MSTRG.25567.1	0.978254	0.000704191
LOC_Os03g24590.1	MSTRG.9200.1	0.978057	0.000716932
LOC_Os03g24590.1	MSTRG.23696.1	0.976033	0.000854771
LOC_Os03g24890.2	MSTRG.15813.2	0.976769	0.000803232
LOC_Os03g25150.1	MSTRG.8218.1	0.991535	0.00010717
LOC_Os03g25150.1	MSTRG.13571.1	0.984195	0.000372721
LOC_Os03g25150.1	MSTRG.12857.1	0.983419	0.000410127
LOC_Os03g25150.1	MSTRG.15681.1	0.981253	0.000523858
LOC_Os03g25150.1	MSTRG.18776.1	0.981131	0.000530673
LOC_Os03g25150.1	MSTRG.6601.1	0.976944	0.000791259
LOC_Os03g25150.1	MSTRG.244.1	0.976721	0.000806557
LOC_Os03g25150.1	MSTRG.4561.1	0.975151	0.000918512
LOC_Os03g25150.1	MSTRG.6406.1	0.974959	0.000932735
LOC_Os03g25480.1	MSTRG.1522.1	0.976202	0.000842766
LOC_Os03g28940.1	MSTRG.18776.1	0.993959	5.46e-05
LOC_Os03g28940.1	MSTRG.15681.1	0.993856	5.65e-05
LOC_Os03g28940.1	MSTRG.244.1	0.993558	6.21e-05
LOC_Os03g28940.1	MSTRG.6601.1	0.981016	0.000537147
LOC_Os03g28940.1	MSTRG.1706.4	0.97842	0.00069349
LOC_Os03g28940.1	MSTRG.8218.1	0.974552	0.000963129
LOC_Os03g28940.1	MSTRG.13571.1	0.974137	0.000994708
LOC_Os03g29190.1	MSTRG.17537.1	0.99367	6e-05
LOC_Os03g29190.1	MSTRG.20939.1	0.990932	0.000122981
LOC_Os03g29190.1	MSTRG.13150.1	0.989139	0.000176298
LOC_Os03g29190.1	MSTRG.19965.1	0.986917	0.000255616
LOC_Os03g29190.1	MSTRG.6107.1	0.982908	0.000435691
LOC_Os03g29190.1	MSTRG.10432.1	0.980336	0.000576215
LOC_Os03g29190.1	MSTRG.9114.1	0.978756	0.000672137
LOC_Os03g29190.1	MSTRG.16769.1	0.977495	0.000754036
LOC_Os03g29190.1	MSTRG.7048.1	0.976071	0.000852024
LOC_Os03g29190.1	MSTRG.25303.1	0.974694	0.000952458
LOC_Os03g29810.1	MSTRG.358.1	0.985243	0.000325067
LOC_Os03g30092.1	MSTRG.19965.1	0.992941	7.46e-05
LOC_Os03g30092.1	MSTRG.17537.1	0.990491	0.00013521
LOC_Os03g30092.1	MSTRG.20939.1	0.990024	0.000148779
LOC_Os03g30092.1	MSTRG.26321.1	0.97874	0.000673174
LOC_Os03g30092.1	MSTRG.16769.1	0.978419	0.000693605
LOC_Os03g30092.1	MSTRG.20552.1	0.976777	0.000802669
LOC_Os03g30830.1	MSTRG.1706.4	0.994035	5.33e-05
LOC_Os03g30830.1	MSTRG.13571.1	0.990464	0.000135977
LOC_Os03g30830.1	MSTRG.6601.1	0.989939	0.000151313
LOC_Os03g30830.1	MSTRG.244.1	0.989636	0.000160577
LOC_Os03g30830.1	MSTRG.6406.1	0.984952	0.00033794
LOC_Os03g30830.1	MSTRG.18776.1	0.983842	0.000389511
LOC_Os03g30830.1	MSTRG.15681.1	0.982593	0.000451872
LOC_Os03g30830.1	MSTRG.8218.1	0.979872	0.000603635
LOC_Os03g30830.1	MSTRG.9107.1	0.979577	0.000621406
LOC_Os03g31670.1	MSTRG.284.1	0.993664	6.01e-05
LOC_Os03g31670.1	MSTRG.19898.1	0.991332	0.000112368
LOC_Os03g31670.1	MSTRG.8566.1	0.99133	0.000112421
LOC_Os03g31670.1	MSTRG.12873.1	0.991314	0.000112838
LOC_Os03g31670.1	MSTRG.10287.1	0.991229	0.000115051
LOC_Os03g31670.1	MSTRG.6849.1	0.991007	0.000120953
LOC_Os03g31670.1	MSTRG.2529.1	0.990819	0.000126047
LOC_Os03g31670.1	MSTRG.23201.1	0.9908	0.000126574
LOC_Os03g31670.1	MSTRG.16529.1	0.990374	0.000138558
LOC_Os03g31670.1	MSTRG.20606.1	0.989669	0.000159549
LOC_Os03g31670.1	MSTRG.25798.1	0.989347	0.000169618
LOC_Os03g31670.1	MSTRG.20149.1	0.989075	0.000178366
LOC_Os03g31670.1	MSTRG.22203.1	0.98877	0.000188447
LOC_Os03g31670.1	MSTRG.11099.1	0.987218	0.00024402
LOC_Os03g31670.1	MSTRG.9169.1	0.987143	0.000246876
LOC_Os03g31670.1	MSTRG.15904.1	0.985841	0.000299279
LOC_Os03g31670.1	MSTRG.25567.1	0.981198	0.000526937
LOC_Os03g31670.1	MSTRG.23414.1	0.978844	0.000666645
LOC_Os03g31670.1	MSTRG.19059.1	0.976779	0.000802547
LOC_Os03g31670.1	MSTRG.22763.1	0.975886	0.00086522
LOC_Os03g31670.1	MSTRG.24544.1	0.974444	0.000971301
LOC_Os03g34040.1	MSTRG.8218.1	0.996381	1.96e-05
LOC_Os03g34040.1	MSTRG.6406.1	0.984287	0.000368428
LOC_Os03g34040.1	MSTRG.15173.1	0.977441	0.000757605
LOC_Os03g37010.1	MSTRG.15173.1	0.994214	5.01e-05
LOC_Os03g37010.1	MSTRG.17748.1	0.989738	0.000157416
LOC_Os03g37010.1	MSTRG.8218.1	0.979098	0.000650793
LOC_Os03g38590.1	MSTRG.6374.1	0.990209	0.000143319
LOC_Os03g38730.1	MSTRG.8218.1	0.992226	9.04e-05
LOC_Os03g38730.1	MSTRG.6406.1	0.986864	0.000257688
LOC_Os03g38730.1	MSTRG.15173.1	0.974982	0.000930985
LOC_Os03g41510.8	MSTRG.4672.1	0.990143	0.000145251
LOC_Os03g41510.8	MSTRG.9200.1	0.989165	0.000175454
LOC_Os03g41510.8	MSTRG.17315.1	0.9877	0.000226016
LOC_Os03g41510.8	MSTRG.18898.1	0.987655	0.000227645
LOC_Os03g41510.8	MSTRG.12894.1	0.986975	0.000253387
LOC_Os03g41510.8	MSTRG.7048.1	0.986322	0.000279332
LOC_Os03g41510.8	MSTRG.24544.1	0.98621	0.000283917
LOC_Os03g41510.8	MSTRG.19059.1	0.985393	0.000318506
LOC_Os03g41510.8	MSTRG.10432.1	0.985025	0.000334684
LOC_Os03g41510.8	MSTRG.23414.1	0.984451	0.00036076
LOC_Os03g41510.8	MSTRG.6107.1	0.983948	0.000384426
LOC_Os03g41510.8	MSTRG.25567.1	0.983057	0.000428183
LOC_Os03g41510.8	MSTRG.9114.1	0.981362	0.000517826
LOC_Os03g41510.8	MSTRG.13150.1	0.979997	0.000596191
LOC_Os03g41510.8	MSTRG.15904.1	0.978721	0.000674354
LOC_Os03g41510.8	MSTRG.9169.1	0.976858	0.00079714
LOC_Os03g43420.1	MSTRG.17748.1	0.997047	1.31e-05
LOC_Os03g43420.1	MSTRG.15173.1	0.981206	0.000526494
LOC_Os03g44530.2	MSTRG.19284.1	0.989554	0.000163106
LOC_Os03g44530.2	MSTRG.922.1	0.987781	0.000223052
LOC_Os03g46260.1	MSTRG.12857.1	0.990352	0.000139165
LOC_Os03g46260.1	MSTRG.15173.1	0.98994	0.000151307
LOC_Os03g46260.1	MSTRG.4561.1	0.987113	0.000248034
LOC_Os03g46260.1	MSTRG.8218.1	0.975011	0.000928901
LOC_Os03g48030.1	MSTRG.4093.1	0.991651	0.000104259
LOC_Os03g48030.1	MSTRG.6624.1	0.990176	0.000144289
LOC_Os03g48030.1	MSTRG.4246.1	0.990141	0.000145315
LOC_Os03g48030.1	MSTRG.1327.1	0.989033	0.000179748
LOC_Os03g48030.1	MSTRG.2892.1	0.98809	0.000211916
LOC_Os03g48030.1	MSTRG.16576.2	0.979876	0.000603387
LOC_Os03g48030.1	MSTRG.2006.1	0.976046	0.00085384
LOC_Os03g48180.1	MSTRG.8218.1	0.983611	0.000400711
LOC_Os03g48370.1	MSTRG.8218.1	0.989526	0.000163978
LOC_Os03g48370.1	MSTRG.6406.1	0.989275	0.000171921
LOC_Os03g48370.1	MSTRG.9107.1	0.981583	0.000505682
LOC_Os03g48370.1	MSTRG.15173.1	0.976059	0.000852882
LOC_Os03g49210.1	MSTRG.19284.1	0.988276	0.000205358
LOC_Os03g49210.1	MSTRG.922.1	0.975776	0.000873126
LOC_Os03g49640.1	MSTRG.21878.1	0.978394	0.000695201
LOC_Os03g49730.1	MSTRG.22631.1	0.988588	0.000194598
LOC_Os03g49730.1	MSTRG.19284.1	0.974215	0.000988706
LOC_Os03g49730.2	MSTRG.7151.1	0.98687	0.000257469
LOC_Os03g51090.1	MSTRG.22790.1	0.991477	0.000108657
LOC_Os03g51459.1	MSTRG.6624.1	0.994932	3.85e-05
LOC_Os03g51459.1	MSTRG.4093.1	0.993838	5.68e-05
LOC_Os03g51459.1	MSTRG.1327.1	0.993352	6.61e-05
LOC_Os03g51459.1	MSTRG.4246.1	0.990095	0.000146677
LOC_Os03g51459.1	MSTRG.2892.1	0.988556	0.000195705
LOC_Os03g51459.1	MSTRG.16576.2	0.985218	0.000326129
LOC_Os03g51459.1	MSTRG.2006.1	0.981401	0.000515659
LOC_Os03g51459.1	MSTRG.21160.1	0.979388	0.00063289
LOC_Os03g51459.1	MSTRG.16577.1	0.975529	0.000890911
LOC_Os03g51459.1	MSTRG.22864.1	0.974353	0.000978238
LOC_Os03g52840.1	MSTRG.6624.1	0.996715	1.62e-05
LOC_Os03g52840.1	MSTRG.1327.1	0.995171	3.49e-05
LOC_Os03g52840.1	MSTRG.21160.1	0.988234	0.000206843
LOC_Os03g52840.1	MSTRG.16576.2	0.985118	0.000330575
LOC_Os03g52840.1	MSTRG.4093.1	0.982903	0.000435947
LOC_Os03g52840.1	MSTRG.2006.1	0.980376	0.000573873
LOC_Os03g52840.1	MSTRG.16577.1	0.976008	0.000856544
LOC_Os03g52840.1	MSTRG.4246.1	0.97486	0.000940103
LOC_Os03g53270.1	MSTRG.244.1	0.996892	1.45e-05
LOC_Os03g53270.1	MSTRG.15681.1	0.995534	2.99e-05
LOC_Os03g53270.1	MSTRG.1706.4	0.994064	5.27e-05
LOC_Os03g53270.1	MSTRG.18776.1	0.994063	5.28e-05
LOC_Os03g53270.1	MSTRG.13571.1	0.993914	5.54e-05
LOC_Os03g53270.1	MSTRG.6601.1	0.992345	8.77e-05
LOC_Os03g53270.1	MSTRG.8218.1	0.980493	0.000567048
LOC_Os03g53270.1	MSTRG.6406.1	0.975395	0.000900657
LOC_Os03g53670.2	MSTRG.7751.1	0.988149	0.000209831
LOC_Os03g53670.2	MSTRG.14991.1	0.986875	0.000257263
LOC_Os03g53670.2	MSTRG.22763.1	0.982885	0.000436901
LOC_Os03g53930.1	MSTRG.2892.1	0.999467	4.26e-07
LOC_Os03g53930.1	MSTRG.4246.1	0.998692	2.57e-06
LOC_Os03g53930.1	MSTRG.4093.1	0.99747	9.59e-06
LOC_Os03g53930.1	MSTRG.6624.1	0.980639	0.000558658
LOC_Os03g53930.1	MSTRG.1327.1	0.980577	0.000562191
LOC_Os03g54910.1	MSTRG.22631.1	0.98901	0.000180513
LOC_Os03g55430.1	MSTRG.22379.1	0.974389	0.000975492
LOC_Os03g55704.1	MSTRG.8218.1	0.992929	7.48e-05
LOC_Os03g55704.1	MSTRG.6406.1	0.990256	0.000141958
LOC_Os03g55704.1	MSTRG.244.1	0.988259	0.000205955
LOC_Os03g55704.1	MSTRG.18776.1	0.987426	0.000236171
LOC_Os03g55704.1	MSTRG.15681.1	0.983339	0.000414053
LOC_Os03g55704.1	MSTRG.9107.1	0.974178	0.000991575
LOC_Os03g55704.1	MSTRG.1706.4	0.974072	0.00099971
LOC_Os03g56320.2	MSTRG.13150.1	0.999992	1.05e-10
LOC_Os03g56320.2	MSTRG.6107.1	0.999437	4.75e-07
LOC_Os03g56320.2	MSTRG.10432.1	0.998894	1.83e-06
LOC_Os03g56320.2	MSTRG.7048.1	0.997716	7.82e-06
LOC_Os03g56320.2	MSTRG.12894.1	0.996657	1.67e-05
LOC_Os03g56320.2	MSTRG.18898.1	0.994182	5.07e-05
LOC_Os03g56320.2	MSTRG.9114.1	0.993397	6.53e-05
LOC_Os03g56320.2	MSTRG.17315.1	0.991487	0.000108404
LOC_Os03g56320.2	MSTRG.25303.1	0.988171	0.000209061
LOC_Os03g56320.2	MSTRG.24544.1	0.984387	0.000363752
LOC_Os03g56320.2	MSTRG.19059.1	0.981961	0.000485165
LOC_Os03g56320.2	MSTRG.23414.1	0.979488	0.000626777
LOC_Os03g56320.2	MSTRG.25567.1	0.976185	0.000843979
LOC_Os03g56320.2	MSTRG.9200.1	0.97612	0.000848565
LOC_Os03g56320.2	MSTRG.23696.1	0.974952	0.000933255
LOC_Os03g56930.1	MSTRG.4093.1	0.999231	8.86e-07
LOC_Os03g56930.1	MSTRG.4246.1	0.99915	1.08e-06
LOC_Os03g56930.1	MSTRG.2892.1	0.997485	9.48e-06
LOC_Os03g56930.1	MSTRG.1327.1	0.986853	0.000258147
LOC_Os03g56930.1	MSTRG.6624.1	0.983744	0.000394255
LOC_Os03g57110.1	MSTRG.22783.1	0.988027	0.000214155
LOC_Os03g57600.1	MSTRG.922.1	0.98854	0.000196246
LOC_Os03g57600.1	MSTRG.19284.1	0.983255	0.000418261
LOC_Os03g58080.1	MSTRG.16577.1	0.997234	1.15e-05
LOC_Os03g58080.1	MSTRG.22864.1	0.987052	0.000250374
LOC_Os03g58080.1	MSTRG.16576.2	0.983808	0.00039113
LOC_Os03g58080.1	MSTRG.2006.1	0.982364	0.000463803
LOC_Os03g58080.1	MSTRG.6624.1	0.98177	0.000495478
LOC_Os03g58080.1	MSTRG.4093.1	0.976558	0.000817861
LOC_Os03g58080.1	MSTRG.1327.1	0.974937	0.000934349
LOC_Os03g58080.1	MSTRG.22379.1	0.974486	0.000968147
LOC_Os03g59200.1	MSTRG.4312.1	0.995979	2.42e-05
LOC_Os03g59200.1	MSTRG.25725.1	0.985645	0.000307604
LOC_Os03g59200.1	MSTRG.13869.1	0.978574	0.000683708
LOC_Os03g59200.1	MSTRG.22783.1	0.978	0.000720693
LOC_Os03g59360.1	MSTRG.13571.1	0.987879	0.000219497
LOC_Os03g59360.1	MSTRG.15173.1	0.984317	0.000367016
LOC_Os03g59360.1	MSTRG.8218.1	0.983988	0.000382515
LOC_Os03g59360.1	MSTRG.12857.1	0.979425	0.000630657
LOC_Os03g59360.1	MSTRG.1706.4	0.979021	0.000655558
LOC_Os03g59360.1	MSTRG.6406.1	0.978674	0.000677363
LOC_Os03g60250.2	MSTRG.6624.1	0.995555	2.96e-05
LOC_Os03g60250.2	MSTRG.21160.1	0.993469	6.38e-05
LOC_Os03g60250.2	MSTRG.16576.2	0.990828	0.000125795
LOC_Os03g60250.2	MSTRG.1327.1	0.99063	0.00013128
LOC_Os03g60250.2	MSTRG.2006.1	0.98728	0.000241654
LOC_Os03g60250.2	MSTRG.16577.1	0.979853	0.000604774
LOC_Os03g60250.2	MSTRG.4093.1	0.974854	0.000940498
LOC_Os03g60509.2	MSTRG.9107.1	0.993129	7.07e-05
LOC_Os03g60509.2	MSTRG.6406.1	0.986939	0.000254756
LOC_Os03g60509.2	MSTRG.8218.1	0.986841	0.000258607
LOC_Os03g61100.1	MSTRG.13150.1	0.991965	9.66e-05
LOC_Os03g61100.1	MSTRG.17537.1	0.988733	0.000189691
LOC_Os03g61100.1	MSTRG.6107.1	0.986854	0.000258093
LOC_Os03g61100.1	MSTRG.20939.1	0.98534	0.000320779
LOC_Os03g61100.1	MSTRG.10432.1	0.984682	0.000350186
LOC_Os03g61100.1	MSTRG.16769.1	0.982728	0.000444926
LOC_Os03g61100.1	MSTRG.7048.1	0.981025	0.000536645
LOC_Os03g61100.1	MSTRG.19965.1	0.980205	0.000583895
LOC_Os03g61100.1	MSTRG.9114.1	0.979452	0.000628966
LOC_Os03g61100.1	MSTRG.12894.1	0.97826	0.000703813
LOC_Os03g61100.1	MSTRG.25303.1	0.976538	0.000819237
LOC_Os03g61829.1	MSTRG.7379.1	0.987038	0.000250939
LOC_Os03g63020.4	MSTRG.857.1	0.984588	0.000354479
LOC_Os03g63020.4	MSTRG.23696.1	0.976217	0.000841723
LOC_Os03g63074.3	MSTRG.9107.1	0.990227	0.0001428
LOC_Os03g63074.3	MSTRG.15173.1	0.974947	0.00093362
LOC_Os03g63560.1	MSTRG.1522.1	0.975087	0.000923248
LOC_Os04g02050.1	MSTRG.16577.1	0.997231	1.15e-05
LOC_Os04g02050.1	MSTRG.22864.1	0.988982	0.000181415
LOC_Os04g02050.1	MSTRG.22379.1	0.988698	0.000190885
LOC_Os04g02050.1	MSTRG.2006.1	0.978743	0.000672999
LOC_Os04g02050.1	MSTRG.16576.2	0.977481	0.000754941
LOC_Os04g02960.1	MSTRG.6406.1	0.995668	2.81e-05
LOC_Os04g02960.1	MSTRG.8218.1	0.994492	4.54e-05
LOC_Os04g02960.1	MSTRG.244.1	0.99049	0.000135224
LOC_Os04g02960.1	MSTRG.1706.4	0.987432	0.00023595
LOC_Os04g02960.1	MSTRG.18776.1	0.983347	0.000413688
LOC_Os04g02960.1	MSTRG.13571.1	0.982317	0.000466261
LOC_Os04g02960.1	MSTRG.15681.1	0.980686	0.000555932
LOC_Os04g02960.1	MSTRG.6601.1	0.977291	0.000767675
LOC_Os04g02960.1	MSTRG.9107.1	0.976053	0.000853329
LOC_Os04g03020.1	MSTRG.23650.1	0.98734	0.000239413
LOC_Os04g04000.1	MSTRG.14114.1	0.982538	0.000454733
LOC_Os04g08390.1	MSTRG.4093.1	0.994757	4.12e-05
LOC_Os04g08390.1	MSTRG.2892.1	0.99146	0.000109081
LOC_Os04g08390.1	MSTRG.4246.1	0.991277	0.000113802
LOC_Os04g08390.1	MSTRG.6624.1	0.989138	0.000176319
LOC_Os04g08390.1	MSTRG.1327.1	0.988211	0.000207635
LOC_Os04g08390.1	MSTRG.16577.1	0.981798	0.000493956
LOC_Os04g08390.1	MSTRG.16576.2	0.978932	0.000661096
LOC_Os04g08390.1	MSTRG.22864.1	0.978343	0.00069845
LOC_Os04g08390.1	MSTRG.2006.1	0.975293	0.000908148
LOC_Os04g10350.1	MSTRG.18776.1	0.989436	0.000166813
LOC_Os04g10350.1	MSTRG.15681.1	0.989056	0.000178999
LOC_Os04g10350.1	MSTRG.244.1	0.985991	0.000293015
LOC_Os04g10350.1	MSTRG.8218.1	0.981196	0.000527061
LOC_Os04g10350.1	MSTRG.6601.1	0.975048	0.000926146
LOC_Os04g12390.1	MSTRG.16577.1	0.99169	0.000103299
LOC_Os04g12390.1	MSTRG.22864.1	0.988717	0.000190225
LOC_Os04g12390.1	MSTRG.2892.1	0.985165	0.000328481
LOC_Os04g12390.1	MSTRG.4093.1	0.984389	0.000363657
LOC_Os04g12390.1	MSTRG.4246.1	0.981816	0.00049296
LOC_Os04g12390.1	MSTRG.6624.1	0.978946	0.000660265
LOC_Os04g12390.1	MSTRG.16576.2	0.978653	0.000678681
LOC_Os04g12390.1	MSTRG.2006.1	0.977148	0.000777384
LOC_Os04g12580.1	MSTRG.1825.1	0.987095	0.000248719
LOC_Os04g17680.1	MSTRG.16368.1	0.97629	0.000836611
LOC_Os04g18090.1	MSTRG.2892.1	0.996826	1.51e-05
LOC_Os04g18090.1	MSTRG.4246.1	0.994762	4.11e-05
LOC_Os04g18090.1	MSTRG.4093.1	0.990999	0.000121156
LOC_Os04g18090.1	MSTRG.6624.1	0.974107	0.000996966
LOC_Os04g21950.1	MSTRG.244.1	0.998464	3.54e-06
LOC_Os04g21950.1	MSTRG.18776.1	0.993824	5.71e-05
LOC_Os04g21950.1	MSTRG.15681.1	0.991957	9.68e-05
LOC_Os04g21950.1	MSTRG.1706.4	0.987308	0.000240595
LOC_Os04g21950.1	MSTRG.6601.1	0.984133	0.000375635
LOC_Os04g21950.1	MSTRG.6406.1	0.980462	0.000568845
LOC_Os04g21950.1	MSTRG.8218.1	0.976981	0.000788702
LOC_Os04g21950.1	MSTRG.13571.1	0.975993	0.000857559
LOC_Os04g24170.1	MSTRG.8533.1	0.976368	0.000831075
LOC_Os04g24610.1	MSTRG.25725.1	0.989898	0.000152552
LOC_Os04g26834.1	MSTRG.19284.1	0.995918	2.5e-05
LOC_Os04g26834.1	MSTRG.922.1	0.985733	0.000303853
LOC_Os04g31120.3	MSTRG.22864.1	0.995789	2.66e-05
LOC_Os04g31120.3	MSTRG.16576.2	0.992422	8.59e-05
LOC_Os04g31120.3	MSTRG.2006.1	0.992181	9.15e-05
LOC_Os04g31120.3	MSTRG.16577.1	0.989676	0.000159324
LOC_Os04g31120.3	MSTRG.2740.1	0.984187	0.000373082
LOC_Os04g31120.3	MSTRG.21160.1	0.984175	0.000373675
LOC_Os04g31120.3	MSTRG.6624.1	0.982095	0.000478018
LOC_Os04g31270.1	MSTRG.17806.1	0.97927	0.000640172
LOC_Os04g31270.1	MSTRG.14991.1	0.97822	0.000706355
LOC_Os04g31270.1	MSTRG.4672.1	0.975411	0.000899512
LOC_Os04g31270.1	MSTRG.14028.1	0.974776	0.000946359
LOC_Os04g32950.1	MSTRG.16576.2	0.99243	8.57e-05
LOC_Os04g32950.1	MSTRG.2006.1	0.992025	9.52e-05
LOC_Os04g32950.1	MSTRG.6624.1	0.984713	0.000348758
LOC_Os04g32950.1	MSTRG.16577.1	0.983935	0.000385052
LOC_Os04g32950.1	MSTRG.21160.1	0.979981	0.000597146
LOC_Os04g32950.1	MSTRG.2740.1	0.979887	0.000602733
LOC_Os04g32950.1	MSTRG.4093.1	0.975251	0.000911174
LOC_Os04g32950.1	MSTRG.2892.1	0.975167	0.000917326
LOC_Os04g32950.1	MSTRG.1327.1	0.975151	0.000918505
LOC_Os04g33110.1	MSTRG.22379.1	0.986613	0.000267607
LOC_Os04g33110.1	MSTRG.16577.1	0.974652	0.000955623
LOC_Os04g33110.2	MSTRG.22379.1	0.986614	0.000267558
LOC_Os04g33110.2	MSTRG.16577.1	0.974663	0.000954835
LOC_Os04g33300.1	MSTRG.9107.1	0.996188	2.18e-05
LOC_Os04g33300.1	MSTRG.8218.1	0.979733	0.000611939
LOC_Os04g33460.1	MSTRG.15681.1	0.994175	5.08e-05
LOC_Os04g33460.1	MSTRG.244.1	0.993586	6.16e-05
LOC_Os04g33460.1	MSTRG.18776.1	0.99249	8.44e-05
LOC_Os04g33460.1	MSTRG.6601.1	0.982236	0.000470545
LOC_Os04g33460.1	MSTRG.1706.4	0.980795	0.000549715
LOC_Os04g33460.1	MSTRG.13571.1	0.975637	0.000883119
LOC_Os04g33950.1	MSTRG.1045.1	0.980194	0.000584525
LOC_Os04g34900.1	MSTRG.19682.1	0.985781	0.000301816
LOC_Os04g34900.1	MSTRG.15927.1	0.984099	0.000377275
LOC_Os04g34900.1	MSTRG.25303.1	0.978895	0.00066342
LOC_Os04g34900.1	MSTRG.2636.1	0.976589	0.000815689
LOC_Os04g35510.1	MSTRG.7172.1	0.993957	5.47e-05
LOC_Os04g35510.1	MSTRG.20552.1	0.992846	7.66e-05
LOC_Os04g35510.1	MSTRG.26321.1	0.992526	8.36e-05
LOC_Os04g35510.1	MSTRG.15866.1	0.991204	0.000115709
LOC_Os04g35510.1	MSTRG.22879.1	0.987202	0.000244619
LOC_Os04g35510.1	MSTRG.16368.1	0.985772	0.000302195
LOC_Os04g35510.1	MSTRG.20939.1	0.981226	0.000525396
LOC_Os04g35510.1	MSTRG.19965.1	0.979015	0.000655964
LOC_Os04g35510.1	MSTRG.17537.1	0.977594	0.000747431
LOC_Os04g37700.1	MSTRG.8533.1	0.987555	0.00023134
LOC_Os04g37820.1	MSTRG.244.1	0.997721	7.79e-06
LOC_Os04g37820.1	MSTRG.15681.1	0.992061	9.43e-05
LOC_Os04g37820.1	MSTRG.1706.4	0.991693	0.000103214
LOC_Os04g37820.1	MSTRG.18776.1	0.99034	0.000139534
LOC_Os04g37820.1	MSTRG.6601.1	0.984444	0.000361117
LOC_Os04g37820.1	MSTRG.13571.1	0.982244	0.000470101
LOC_Os04g38900.2	MSTRG.244.1	0.99885	1.98e-06
LOC_Os04g38900.2	MSTRG.15681.1	0.997228	1.15e-05
LOC_Os04g38900.2	MSTRG.18776.1	0.996143	2.23e-05
LOC_Os04g38900.2	MSTRG.1706.4	0.993501	6.32e-05
LOC_Os04g38900.2	MSTRG.6601.1	0.993112	7.1e-05
LOC_Os04g38900.2	MSTRG.13571.1	0.990064	0.000147606
LOC_Os04g38900.2	MSTRG.8218.1	0.975588	0.000886648
LOC_Os04g39360.1	MSTRG.15302.1	0.997515	9.26e-06
LOC_Os04g39360.1	MSTRG.24751.1	0.991121	0.000117906
LOC_Os04g39360.1	MSTRG.23506.1	0.988019	0.000214471
LOC_Os04g39360.1	MSTRG.12183.1	0.985051	0.000333535
LOC_Os04g39980.1	MSTRG.4561.1	0.994886	3.92e-05
LOC_Os04g39980.1	MSTRG.12857.1	0.990991	0.000121366
LOC_Os04g39980.1	MSTRG.6601.1	0.980592	0.000561331
LOC_Os04g39980.1	MSTRG.9107.1	0.979504	0.000625837
LOC_Os04g39980.1	MSTRG.13571.1	0.974617	0.000958267
LOC_Os04g40490.1	MSTRG.4093.1	0.985842	0.000299248
LOC_Os04g40490.1	MSTRG.2892.1	0.982683	0.000447197
LOC_Os04g40490.1	MSTRG.4246.1	0.982318	0.000466236
LOC_Os04g40490.1	MSTRG.6624.1	0.980779	0.000550592
LOC_Os04g40490.1	MSTRG.1327.1	0.979841	0.000605464
LOC_Os04g40490.1	MSTRG.16577.1	0.979162	0.000646781
LOC_Os04g41570.1	MSTRG.22783.1	0.991809	0.000100363
LOC_Os04g41970.1	MSTRG.1706.4	0.99617	2.2e-05
LOC_Os04g41970.1	MSTRG.13571.1	0.996042	2.35e-05
LOC_Os04g41970.1	MSTRG.244.1	0.995519	3.01e-05
LOC_Os04g41970.1	MSTRG.15681.1	0.994258	4.94e-05
LOC_Os04g41970.1	MSTRG.6601.1	0.993907	5.56e-05
LOC_Os04g41970.1	MSTRG.18776.1	0.991604	0.00010545
LOC_Os04g42430.1	MSTRG.22790.1	0.985418	0.000317393
LOC_Os04g42680.1	MSTRG.15866.1	0.993892	5.58e-05
LOC_Os04g42680.1	MSTRG.22879.1	0.992012	9.55e-05
LOC_Os04g42680.1	MSTRG.20552.1	0.991933	9.74e-05
LOC_Os04g42680.1	MSTRG.26321.1	0.99106	0.000119532
LOC_Os04g42680.1	MSTRG.7172.1	0.98668	0.000264968
LOC_Os04g42680.1	MSTRG.20939.1	0.974329	0.00098005
LOC_Os04g43040.3	MSTRG.7379.1	0.994978	3.78e-05
LOC_Os04g43040.3	MSTRG.14028.1	0.978737	0.000673373
LOC_Os04g43680.1	MSTRG.1706.4	0.998365	4.01e-06
LOC_Os04g43680.1	MSTRG.244.1	0.996116	2.26e-05
LOC_Os04g43680.1	MSTRG.13571.1	0.990585	0.000132539
LOC_Os04g43680.1	MSTRG.15681.1	0.986794	0.000260449
LOC_Os04g43680.1	MSTRG.18776.1	0.984723	0.00034829
LOC_Os04g43680.1	MSTRG.6601.1	0.984353	0.00036531
LOC_Os04g44210.1	MSTRG.3166.1	0.998644	2.76e-06
LOC_Os04g44210.1	MSTRG.15495.1	0.988905	0.000183979
LOC_Os04g44210.1	MSTRG.25303.1	0.981154	0.000529399
LOC_Os04g44210.1	MSTRG.23696.1	0.977515	0.000752684
LOC_Os04g44210.1	MSTRG.7048.1	0.975764	0.00087398
LOC_Os04g44210.1	MSTRG.10432.1	0.975732	0.000876264
LOC_Os04g44210.1	MSTRG.12894.1	0.975545	0.000889758
LOC_Os04g44210.1	MSTRG.6107.1	0.975487	0.000893965
LOC_Os04g44210.1	MSTRG.18898.1	0.974628	0.000957419
LOC_Os04g44530.3	MSTRG.15866.1	0.999942	5.12e-09
LOC_Os04g44530.3	MSTRG.22879.1	0.998291	4.38e-06
LOC_Os04g44530.3	MSTRG.20552.1	0.99756	8.92e-06
LOC_Os04g44530.3	MSTRG.26321.1	0.99662	1.71e-05
LOC_Os04g44530.3	MSTRG.7172.1	0.99308	7.17e-05
LOC_Os04g44530.3	MSTRG.19965.1	0.979908	0.000601458
LOC_Os04g44530.3	MSTRG.20939.1	0.979173	0.000646103
LOC_Os04g44530.3	MSTRG.16368.1	0.977188	0.000774644
LOC_Os04g44530.3	MSTRG.17537.1	0.974426	0.000972716
LOC_Os04g44530.7	MSTRG.23650.1	0.976696	0.00080828
LOC_Os04g45280.4	MSTRG.20552.1	0.983504	0.000405951
LOC_Os04g45280.4	MSTRG.26321.1	0.983329	0.000414545
LOC_Os04g45280.4	MSTRG.19965.1	0.981253	0.000523904
LOC_Os04g45280.4	MSTRG.15866.1	0.980948	0.00054101
LOC_Os04g45280.4	MSTRG.7172.1	0.980267	0.00058022
LOC_Os04g45280.4	MSTRG.22879.1	0.976437	0.00082625
LOC_Os04g45800.1	MSTRG.8218.1	0.977294	0.000767497
LOC_Os04g46610.1	MSTRG.21878.1	0.98556	0.000311282
LOC_Os04g47360.1	MSTRG.15681.1	0.996259	2.1e-05
LOC_Os04g47360.1	MSTRG.18776.1	0.996058	2.33e-05
LOC_Os04g47360.1	MSTRG.244.1	0.99374	5.87e-05
LOC_Os04g47360.1	MSTRG.6601.1	0.984978	0.000336806
LOC_Os04g47360.1	MSTRG.1706.4	0.979023	0.000655449
LOC_Os04g47360.1	MSTRG.13571.1	0.976834	0.000798747
LOC_Os04g47360.1	MSTRG.8218.1	0.974106	0.000997084
LOC_Os04g48770.2	MSTRG.284.1	0.976	0.000857062
LOC_Os04g48800.4	MSTRG.12857.1	0.977429	0.000758412
LOC_Os04g48940.1	MSTRG.21160.1	0.997982	6.11e-06
LOC_Os04g48940.1	MSTRG.6624.1	0.991985	9.61e-05
LOC_Os04g48940.1	MSTRG.23466.1	0.987064	0.000249918
LOC_Os04g48940.1	MSTRG.1327.1	0.986711	0.000263708
LOC_Os04g48940.1	MSTRG.16576.2	0.986175	0.000285367
LOC_Os04g48940.1	MSTRG.2006.1	0.981837	0.000491852
LOC_Os04g49530.1	MSTRG.1825.1	0.983309	0.000415583
LOC_Os04g51040.1	MSTRG.6374.1	0.987852	0.00022048
LOC_Os04g51490.1	MSTRG.16577.1	0.981532	0.000508463
LOC_Os04g51490.1	MSTRG.1327.1	0.97963	0.000618172
LOC_Os04g51490.1	MSTRG.6624.1	0.979425	0.000630628
LOC_Os04g51490.1	MSTRG.4093.1	0.976167	0.000845267
LOC_Os04g52390.1	MSTRG.8533.1	0.989582	0.000162239
LOC_Os04g52570.1	MSTRG.14114.1	0.995056	3.66e-05
LOC_Os04g52600.1	MSTRG.12857.1	0.997302	1.09e-05
LOC_Os04g52600.1	MSTRG.4561.1	0.992987	7.36e-05
LOC_Os04g52600.1	MSTRG.13571.1	0.978021	0.000719293
LOC_Os04g53470.1	MSTRG.9893.1	0.979558	0.000622555
LOC_Os04g56100.1	MSTRG.2892.1	0.997164	1.2e-05
LOC_Os04g56100.1	MSTRG.4246.1	0.994546	4.45e-05
LOC_Os04g56100.1	MSTRG.4093.1	0.991945	9.71e-05
LOC_Os04g56100.1	MSTRG.6624.1	0.976276	0.000837548
LOC_Os04g56100.1	MSTRG.16577.1	0.975179	0.000916447
LOC_Os04g56710.1	MSTRG.6624.1	0.990463	0.000136005
LOC_Os04g56710.1	MSTRG.16577.1	0.989934	0.000151468
LOC_Os04g56710.1	MSTRG.1327.1	0.986787	0.000260732
LOC_Os04g56710.1	MSTRG.16576.2	0.983919	0.000385812
LOC_Os04g56710.1	MSTRG.21160.1	0.983522	0.000405061
LOC_Os04g56710.1	MSTRG.2006.1	0.980282	0.000579345
LOC_Os04g56710.1	MSTRG.22864.1	0.978202	0.000707521
LOC_Os04g56710.1	MSTRG.4093.1	0.976932	0.000792043
LOC_Os04g57140.1	MSTRG.24604.1	0.99185	9.94e-05
LOC_Os04g57140.1	MSTRG.17806.1	0.988555	0.000195734
LOC_Os04g57140.1	MSTRG.9169.1	0.983662	0.000398226
LOC_Os04g57140.1	MSTRG.22203.1	0.983542	0.000404082
LOC_Os04g57140.1	MSTRG.15904.1	0.983523	0.000405022
LOC_Os04g57140.1	MSTRG.20149.1	0.983462	0.00040799
LOC_Os04g57140.1	MSTRG.25798.1	0.983369	0.000412597
LOC_Os04g57140.1	MSTRG.25567.1	0.982177	0.000473652
LOC_Os04g57140.1	MSTRG.2529.1	0.982136	0.000475822
LOC_Os04g57140.1	MSTRG.23414.1	0.9812	0.000526861
LOC_Os04g57140.1	MSTRG.19059.1	0.980239	0.000581894
LOC_Os04g57140.1	MSTRG.8566.1	0.980036	0.000593854
LOC_Os04g57140.1	MSTRG.19898.1	0.979863	0.000604143
LOC_Os04g57140.1	MSTRG.14028.1	0.97967	0.00061578
LOC_Os04g57140.1	MSTRG.12873.1	0.97932	0.000637052
LOC_Os04g57140.1	MSTRG.24544.1	0.979062	0.000653028
LOC_Os04g57140.1	MSTRG.10287.1	0.978513	0.000687579
LOC_Os04g57140.1	MSTRG.23696.1	0.978365	0.000697073
LOC_Os04g57140.1	MSTRG.6849.1	0.977324	0.000765483
LOC_Os04g57140.1	MSTRG.23201.1	0.976502	0.00082178
LOC_Os04g57140.1	MSTRG.16529.1	0.975112	0.000921446
LOC_Os04g57140.1	MSTRG.15495.1	0.97451	0.000966364
LOC_Os04g57140.1	MSTRG.3166.1	0.97443	0.000972357
LOC_Os04g57640.2	MSTRG.5799.1	0.975432	0.000897969
LOC_Os04g57930.1	MSTRG.19284.1	0.991771	0.000101295
LOC_Os04g57930.1	MSTRG.22631.1	0.990078	0.000147186
LOC_Os04g58190.3	MSTRG.16483.1	0.994971	3.79e-05
LOC_Os04g58190.3	MSTRG.16769.1	0.983091	0.000426456
LOC_Os04g58190.3	MSTRG.857.1	0.978474	0.00069009
LOC_Os04g59494.1	MSTRG.8218.1	0.994383	4.72e-05
LOC_Os04g59494.1	MSTRG.18776.1	0.99368	5.98e-05
LOC_Os04g59494.1	MSTRG.15681.1	0.991237	0.000114839
LOC_Os04g59494.1	MSTRG.244.1	0.990907	0.000123648
LOC_Os04g59494.1	MSTRG.6601.1	0.989766	0.000156581
LOC_Os04g59494.1	MSTRG.6406.1	0.989027	0.000179951
LOC_Os04g59494.1	MSTRG.9107.1	0.986218	0.00028362
LOC_Os04g59494.1	MSTRG.13571.1	0.986064	0.000289968
LOC_Os04g59494.1	MSTRG.1706.4	0.98364	0.000399266
LOC_Os04g59590.3	MSTRG.1825.1	0.975574	0.00088768
LOC_Os05g01050.2	MSTRG.26321.1	0.981169	0.000528571
LOC_Os05g01050.2	MSTRG.20552.1	0.980885	0.000544589
LOC_Os05g01050.2	MSTRG.19965.1	0.975998	0.000857235
LOC_Os05g01050.2	MSTRG.20939.1	0.975909	0.000863582
LOC_Os05g01050.2	MSTRG.15866.1	0.975356	0.000903483
LOC_Os05g01200.1	MSTRG.24751.1	0.996046	2.34e-05
LOC_Os05g01200.1	MSTRG.15302.1	0.986378	0.000277057
LOC_Os05g01200.1	MSTRG.23506.1	0.976462	0.000824553
LOC_Os05g01262.1	MSTRG.24390.2	0.977784	0.00073484
LOC_Os05g01530.1	MSTRG.2892.1	0.997976	6.14e-06
LOC_Os05g01530.1	MSTRG.4246.1	0.996026	2.37e-05
LOC_Os05g01530.1	MSTRG.4093.1	0.994241	4.97e-05
LOC_Os05g01530.1	MSTRG.6624.1	0.978007	0.000720188
LOC_Os05g01530.1	MSTRG.1327.1	0.976054	0.000853271
LOC_Os05g01530.1	MSTRG.16577.1	0.974901	0.000936997
LOC_Os05g02300.1	MSTRG.18313.1	0.978449	0.000691687
LOC_Os05g03630.1	MSTRG.1522.1	0.981943	0.00048613
LOC_Os05g04500.1	MSTRG.15681.1	0.997414	1e-05
LOC_Os05g04500.1	MSTRG.6601.1	0.996614	1.72e-05
LOC_Os05g04500.1	MSTRG.18776.1	0.995368	3.21e-05
LOC_Os05g04500.1	MSTRG.13571.1	0.994411	4.68e-05
LOC_Os05g04500.1	MSTRG.244.1	0.991591	0.000105764
LOC_Os05g04500.1	MSTRG.1706.4	0.987779	0.0002231
LOC_Os05g04500.1	MSTRG.8218.1	0.976664	0.000810513
LOC_Os05g04500.1	MSTRG.12857.1	0.974995	0.000930026
LOC_Os05g04740.1	MSTRG.6406.1	0.986342	0.000278538
LOC_Os05g04740.1	MSTRG.8218.1	0.985017	0.000335039
LOC_Os05g04740.1	MSTRG.15173.1	0.977589	0.000747783
LOC_Os05g04740.1	MSTRG.17748.1	0.975605	0.000885438
LOC_Os05g05170.1	MSTRG.17315.1	0.999926	8.12e-09
LOC_Os05g05170.1	MSTRG.24544.1	0.999414	5.15e-07
LOC_Os05g05170.1	MSTRG.18898.1	0.999395	5.49e-07
LOC_Os05g05170.1	MSTRG.19059.1	0.998871	1.91e-06
LOC_Os05g05170.1	MSTRG.23414.1	0.99819	4.91e-06
LOC_Os05g05170.1	MSTRG.12894.1	0.998145	5.16e-06
LOC_Os05g05170.1	MSTRG.7048.1	0.99718	1.19e-05
LOC_Os05g05170.1	MSTRG.25567.1	0.997116	1.25e-05
LOC_Os05g05170.1	MSTRG.10432.1	0.995427	3.13e-05
LOC_Os05g05170.1	MSTRG.9200.1	0.995131	3.55e-05
LOC_Os05g05170.1	MSTRG.6107.1	0.994048	5.3e-05
LOC_Os05g05170.1	MSTRG.15904.1	0.993534	6.26e-05
LOC_Os05g05170.1	MSTRG.9169.1	0.991931	9.74e-05
LOC_Os05g05170.1	MSTRG.13150.1	0.989245	0.000172895
LOC_Os05g05170.1	MSTRG.22203.1	0.98919	0.00017466
LOC_Os05g05170.1	MSTRG.20149.1	0.988532	0.000196511
LOC_Os05g05170.1	MSTRG.25798.1	0.98789	0.00021909
LOC_Os05g05170.1	MSTRG.9114.1	0.986356	0.000277985
LOC_Os05g05170.1	MSTRG.2529.1	0.982585	0.000452289
LOC_Os05g05170.1	MSTRG.23696.1	0.98148	0.000511323
LOC_Os05g05170.1	MSTRG.25303.1	0.980143	0.000587539
LOC_Os05g05170.1	MSTRG.8566.1	0.97654	0.000819092
LOC_Os05g05170.1	MSTRG.19898.1	0.976103	0.000849796
LOC_Os05g05170.1	MSTRG.12873.1	0.974765	0.000947168
LOC_Os05g05940.1	MSTRG.25959.2	0.992722	7.93e-05
LOC_Os05g06290.1	MSTRG.22864.1	0.991462	0.000109034
LOC_Os05g06290.1	MSTRG.2740.1	0.988393	0.000201288
LOC_Os05g06290.1	MSTRG.16577.1	0.985781	0.00030182
LOC_Os05g06290.1	MSTRG.2006.1	0.982398	0.000461993
LOC_Os05g06290.1	MSTRG.16576.2	0.978715	0.000674764
LOC_Os05g06450.1	MSTRG.7151.1	0.99103	0.000120339
LOC_Os05g07090.3	MSTRG.13571.1	0.979272	0.00064003
LOC_Os05g07090.3	MSTRG.17748.1	0.978547	0.000685411
LOC_Os05g07300.2	MSTRG.20939.1	0.999996	2.99e-11
LOC_Os05g07300.2	MSTRG.17537.1	0.999683	1.51e-07
LOC_Os05g07300.2	MSTRG.19965.1	0.997885	6.71e-06
LOC_Os05g07300.2	MSTRG.26321.1	0.992903	7.54e-05
LOC_Os05g07300.2	MSTRG.20552.1	0.991354	0.000111805
LOC_Os05g07300.2	MSTRG.16769.1	0.978951	0.000659956
LOC_Os05g07300.2	MSTRG.15866.1	0.977556	0.000749949
LOC_Os05g07300.2	MSTRG.7172.1	0.976791	0.00080175
LOC_Os05g07710.2	MSTRG.2636.1	0.974995	0.000930086
LOC_Os05g08410.1	MSTRG.1522.1	0.983677	0.000397491
LOC_Os05g08600.2	MSTRG.6374.1	0.978373	0.000696543
LOC_Os05g08980.3	MSTRG.11385.1	0.977975	0.000722305
LOC_Os05g09728.1	MSTRG.25959.2	0.980972	0.000539659
LOC_Os05g10630.1	MSTRG.8218.1	0.993651	6.03e-05
LOC_Os05g10630.1	MSTRG.18776.1	0.983141	0.000423949
LOC_Os05g10630.1	MSTRG.15681.1	0.981506	0.000509884
LOC_Os05g10630.1	MSTRG.6406.1	0.980542	0.00056422
LOC_Os05g10630.1	MSTRG.244.1	0.980261	0.000580583
LOC_Os05g10630.1	MSTRG.13571.1	0.975182	0.00091629
LOC_Os05g10670.1	MSTRG.244.1	0.995555	2.96e-05
LOC_Os05g10670.1	MSTRG.1706.4	0.990675	0.000130032
LOC_Os05g10670.1	MSTRG.6406.1	0.986994	0.00025263
LOC_Os05g10670.1	MSTRG.18776.1	0.98649	0.000272532
LOC_Os05g10670.1	MSTRG.8218.1	0.985756	0.000302913
LOC_Os05g10670.1	MSTRG.15681.1	0.98553	0.000312551
LOC_Os05g10670.1	MSTRG.13571.1	0.982341	0.000464989
[truncated: 1,760 more rows]
