# Supplementary material for: Identification and integrated analysis of glyphosate stress-responsive microRNAs, lncRNAs, and mRNAs in rice using genome-wide high-throughput sequencing
Source: BMC Genomics. 2020 Mar 17;21:238. doi: 10.1186/s12864-020-6637-6 (PMC7076996; doi:10.1186/s12864-020-6637-6)
Supplement: Supplementary file 14 — Additional file 14 Table S12 Specific primer pairs of the validated mRNAs, miRNAs and lncRNAs. [file 12864_2020_6637_MOESM14_ESM.xls]

## Sheet: Sheet1
Primers	Primers sequences (5'to 3')
GAPDH-F	ACTGCCTTGCTCCTCTTG
GAPDH-R	CGGTCCATCAACGGTCTT
MSTRG.244.1 -F	GTACTCCGAAGTTGGTGT
MSTRG.244.1 -R	GCCAGTGATCCACAATTC
MSTRG.15681.1-F	CAGCCATGAGCCCATGATCCATTA
MSTRG.15681.1-R	TCCAAGGGAGAATTGCTGGTGAAA
MSTRG.16577.1-F	TCCAGTATTGTCTCTCCATCA
MSTRG.16577.1-R	CCATCTGAACACTAACACTAATCT
MSTRG.2006.1-F	TCGGGTCGGCTAAAATCG
MSTRG.2006.1-R	CCGAGGGTTATGGGTGAC
LOC_Os12g42400-F	TGGAGGAGGCTCTCTACC
LOC_Os12g42400-R	GAGGAGTCTGTGCTCTCG
LOC_Os06g47150-F	CTCCATTCTCGCCTCCAC
LOC_Os06g47150-R	GGAACATCGGTGTCGGAA
LOC_Os06g49010-F	GAGCAGCAGCAGTTGAGA
LOC_Os06g49010-R	GGTTCAGGGTGAGGTATGC
LOC_Os05g23130-F	CCAACCAACCAAGCAACC
LOC_Os05g23130-R	CATCGTCGTCTTCCTCCTT
U6-F	CTCGCTTCGGCAGCACA
U6-R	AACGCTTCACGAATTTGCGT
osa-MIR167f-p3-RT	GTCGTATCCAGTGCAGGGTCCGAGGTATTCGCACTGGATACGACGATGAA
osa-MIR167f-p3-F	GCGAGATCATCTGGCAGTTTC
osa-miR1432-5p_R+1-RT	GTCGTATCCAGTGCAGGGTCCGAGGTATTCGCACTGGATACGACTGTCGG
osa-miR1432-5p_R+1-F	GCGTTCAGGAGAGATGACACC
osa-miR5810_R-3_1ss13TC-RT	GTCGTATCCAGTGCAGGGTCCGAGGTATTCGCACTGGATACGACCCATCG
osa-miR5810_R-3_1ss13TC-F	GGCGGACGGAACCCTAAC
osa-miR156a_L+1-RT	GTCGTATCCAGTGCAGGGTCCGAGGTATTCGCACTGGATACGACGTGCTC
osa-miR156a_L+1-F	GGCGGTTGACAGAAGAGAGTG
miRNA-universal reverse primer	CAGTGCAGGGTCCGAGGTAT
